# Supplementary material for: Defence transcriptome assembly and pathogenesis related gene family analysis in Pinus tecunumanii (low elevation)
Source: BMC Genomics. 2018 Aug 23;19:632. doi: 10.1186/s12864-018-5015-0 (PMC6108113; doi:10.1186/s12864-018-5015-0)
Supplement: Supplementary file 1 — Table S1. RNA-sequencing library statistics. Table S2. Program parameters used for assembly that deviated from the default. Table S3. BUSCO input transcriptome sources. Table S4. OrthoFinder input proteome sources. Table S5. Best hit species distributions. Table S10. Putative PR gene family counts. Table S11. Putative Pinus tecunumanii and Pinus patula PR genes. (XLSX 110 kb) [file 12864_2018_5015_MOESM1_ESM.xlsx]

## Sheet: Table S1
Raw Data
					Pinus tecunumanii			Pinus patula
Time-point	Sample set	Treatment	BR	Read Length (nt)	Sample ID	Read Pairs (mil)	Total (Gb)	Sample ID	Read Pairs (mil)	Total (Gb)
3 dpi	1	Pooled		250	T3all	19.6	9.8	P3all	20	10
	2	Mock-Inoculated	1	125	T3M1	31.8	7.9	P3M1	32.6	8.2
			2	125	T3M2	32.7	8.2	P3M2	34.8	8.7
			3	125	T3M3	32.4	8.1	P3M3	29.4	7.3
		Inoculated	1	125	T3I1	31.4	7.8	P3I1	34.5	8.6
			2	125	T3I2	33.8	8.4	P3I2	31.6	7.9
			3	125	T3I3	31.7	7.9	P3I3	37.6	9.4
7 dpi	3	Mock-Inoculated	1	150	T7M1	57.6	17.3	P7M1	67.7	20.3
			2	150	T7M2	48.9	14.7	P7M2	59.2	17.8
			3	150	T7M3	51.6	15.5	P7M3	53.1	15.9
		Inoculated	1	150	T7I1	56.7	17	P7I1	59.6	17.9
			2	150	T7I2	58.1	17.4	P7I2	55.4	16.6
			3	150	T7I3	48.7	14.6	P7I3	56.3	16.9
Total				125-250		535	154.7		571.6	165.5
Trimmed Data
Time-point	Sample set	Treatment	BR	Read Length (nt)	Read Pairs (mil)	Singletons (mil)	Total (Gb)	Read Pairs (mil)	Singletons (mil)	Total (Gb)
3 dpi	1	Pooled		41 -250	15.5	2.7	8	16	2.6	8.2
	2	Mock-Inoculated	1	41-125	21.1	4.9	5.6	22.1	4.9	5.8
			2	41-125	22.6	4.5	5.9	25	1.8	6.1
			3	41-125	20.1	5.9	5.5	20.3	4	5.3
		Inoculated	1	41-125	19.4	5.7	5.3	24	5.3	6.3
			2	41-125	24.1	4.5	6.3	22	4.3	5.7
			3	41-125	21.7	4.7	5.7	26	5.1	6.8
7 dpi	3	Mock-Inoculated	1	41-150	44.6	9.6	14.1	54.1	10	16.8
			2	41-150	38	8.2	12	48.3	7.9	14.9
			3	41-150	41	7.8	12.8	42.6	7.7	13.3
		Inoculated	1	41-150	41.1	12.1	13.4	48.2	8.2	14.9
			2	41-150	46	8.9	14.4	44.3	8.1	13.8
			3	41-150	38.2	7.8	12	45.7	7.6	14.1
Dataset 1				41-250	393.2	87.3	120.9	438.9	77.5	132.2
Dataset 2				41-250	27.3	-	7.4	38.8	-	10.5

## Sheet: Table S2
Trimmomatic v0.32
SLIDING WINDOW:4:30 LEADING:30 TRAILING:30 MINLEN:40
Trinity v2.2.0
Assemblya	k-mer	Stringencyb	Dataset	CuffFly	Type
X25HS	25	High	Full	no	de novo
X31HS	31	High	Full	no	de novo
X25LS	25	Low	Full	no	de novo
X31LS	31	Low	Full	no	de novo
X25HSn	25	High	Normalised	no	de novo
X31HSn	31	High	Normalised	no	de novo
X25LSn	25	Low	Normalised	no	de novo
X31LSn	31	Low	Normalised	no	de novo
X25HSnc	25	High	Normalised	yes	de novo
X31HSnc	31	High	Normalised	yes	de novo
X25LSnc	25	Low	Normalised	yes	de novo
X31LSnc	31	Low	Normalised	yes	de novo
X25HSng	25	High	Normalised	no	Genome Guided
X31HSng	31	High	Normalised	no	Genome Guided
X25LSng	25	Low	Normalised	no	Genome Guided
X31LSng	31	Low	Normalised	no	Genome Guided
X25HSncg	25	High	Normalised	yes	Genome Guided
X31HSncg	31	High	Normalised	yes	Genome Guided
X25LSncg	25	Low	Normalised	yes	Genome Guided
X31LSncg	31	Low	Normalised	yes	Genome Guided
GSNAP 2016-11-07
--expand-offsets=1 --query-unk-mismatch=1 --maxsearch=500 -N 1 -w 350000 --novelend-splicedist=350000 -K 50 -l 50 --pairmax-rna=350000 --pairexpect=350 --pairdev=200 --merge-overlap
aX = Pipt for Pinus patula assemblies; X = Pnte for Pinus tecunumanii (LE) assemblies
aLow= --path_reinforcement_distance 60; High = --path_reinforcement_distance 60 --min_kmer_cov 2 --min_per_id_same_path 95 --max_diffs_same_path 4

## Sheet: Table S3
Species	TreeGenes Code	Number of Contigs	Source
Abies alba	Abal	22561	TreeGenes (http://dendrome.ucdavis.edu/ftp/Transcriptome_Data/tsa/Abal/tsa_Abal.fasta)
Araucaria cunninghamii	Arcu	70475	TreeGenes (http://dendrome.ucdavis.edu/ftp/Transcriptome_Data/tsa/Arcu/tsa_Arcu.fasta)
Cephalotaxus hainanensis	Ceha	39356	TreeGenes (http://dendrome.ucdavis.edu/ftp/Transcriptome_Data/tsa/Ceha/tsa_Ceha.fasta)
Cephalotaxus harringtonia	Cehr	17955	TreeGenes (http://dendrome.ucdavis.edu/ftp/Transcriptome_Data/tsa/Ceha/tsa_Ceha.fasta)
Cryptomeria japonica	Crja	24299	TreeGenes (http://dendrome.ucdavis.edu/ftp/Transcriptome_Data/plantgdb_put/Crja/Crja.mRNA.PUT.fasta)
Cunninghamia lanceolata	Cula	61670	TreeGenes (http://dendrome.ucdavis.edu/ftp/Transcriptome_Data/tsa/Cula/tsa_Cula.fasta)
Larix kaempferi	Laka	57359	TreeGenes (http://dendrome.ucdavis.edu/ftp/Transcriptome_Data/tsa/Laka/tsa_Laka.fasta)
Picea abies	Paab	20965	TreeGenes (http://dendrome.ucdavis.edu/ftp/Transcriptome_Data/transcriptome/Paab/Paab.transcriptome.fasta)
Picea glauca	Pagl	68297	TreeGenes (http://dendrome.ucdavis.edu/ftp/Transcriptome_Data/transcriptome/Pagl/Pagl.transcriptome.fasta)
Picea sitchensis	Pasi	45985	TreeGenes (http://dendrome.ucdavis.edu/ftp/Transcriptome_Data/transcriptome/Pasi/Pasi.transcriptome.fasta)
Pinus banksiana	Piba	21675	TreeGenes (http://dendrome.ucdavis.edu/ftp/Transcriptome_Data/transcriptome/Piba/Piba.transcriptome.fasta)
Pinus contorta	Pico	14375	TreeGenes (http://dendrome.ucdavis.edu/ftp/Transcriptome_Data/transcriptome/Pico/Pico.transcriptome.fasta)
Pinus lambertiana	Pila	48891	TreeGenes (http://dendrome.ucdavis.edu/ftp/Transcriptome_Data/transcriptome/Pila/Pila.transcriptome.fasta)
Pinus massoniana	Pima	69585	TreeGenes (http://dendrome.ucdavis.edu/ftp/Transcriptome_Data/tsa/Pima/tsa_Pima.fasta)
Pinus patula	Pipt	52122	Visser et al. 2015
Pinus patula	Pipt	52736	Pipt_v2.0
Pinus pinaster	Pipn	14130	TreeGenes (http://dendrome.ucdavis.edu/ftp/Transcriptome_Data/transcriptome/Pipn/Pipn.transcriptome.fasta)
Pinus sylvestris	Pisy	11248	TreeGenes (http://dendrome.ucdavis.edu/ftp/Transcriptome_Data/transcriptome/Pisy/Pisy.transcriptome.fasta)
Pinus taeda	Pita	48842	TreeGenes (http://dendrome.ucdavis.edu/ftp/Transcriptome_Data/454/Pita/Pita.nblr.454Isotigs.fna)
Pinus tecunumanii	Pnte	28630	Pnte_v1.0
Podocarpus macrophyllus	Poma	15665	TreeGenes (http://dendrome.ucdavis.edu/ftp/Transcriptome_Data/454/Poma/Poma.nblr.454Isotigs.fna)
Pseudotsuga menziesii	Psme	51548	TreeGenes (http://dendrome.ucdavis.edu/ftp/Transcriptome_Data/transcriptome/Psme/Psme.AssembledContigs.fasta)
Sequoia sempervirens	Sese	15299	TreeGenes (http://dendrome.ucdavis.edu/ftp/Transcriptome_Data/454/Sese/Sese.nblr.454Isotigs.fna)
Taxus baccata	Taba	13597	TreeGenes (http://dendrome.ucdavis.edu/ftp/Transcriptome_Data/454/Taba/Taba.nblr.454Isotigs.fna)
Taxus wallichiana var. chinensis	Txwa	40052	TreeGenes (http://dendrome.ucdavis.edu/ftp/Transcriptome_Data/tsa/Txwa/tsa_Txwa.fasta)
Wollemia nobilis	Wono	31290	TreeGenes (http://dendrome.ucdavis.edu/ftp/Transcriptome_Data/tsa/Wono/tsa_Wono.fasta)

## Sheet: Table S4
Species	Group	Number of proteins	Source
Cyanidioschyzon merolae	Red Algae	4988	pico-PLAZA 2.0
Bathycoccus prasinos	Chlorophytes	7884	pico-PLAZA 2.0
Chlamydomonas reinhardtii	Chlorophytes	17741	Dicots PLAZA 4.0
Chlorella sp NC64A	Chlorophytes	9791	pico-PLAZA 2.0
Coccomyxa sp C169	Chlorophytes	9994	pico-PLAZA 2.0
Micromonas commoda	Chlorophytes	10102	Dicots PLAZA 4.0
Micromonas pusilla strain CCMP1545	Chlorophytes	10550	pico-PLAZA 2.0
Micromonas sp RCC299	Chlorophytes	9946	pico-PLAZA 2.0
Ostreococcus lucimarinus	Chlorophytes	7769	pico-PLAZA 2.0
Ostreococcus sp RCC809	Chlorophytes	7492	pico-PLAZA 2.0
Ostreococcus tauri	Chlorophytes	7951	pico-PLAZA 2.0
Volvox carteri	Chlorophytes	15544	pico-PLAZA 2.0
Physcomitrella patens	Moss	32926	Dicots PLAZA 4.0
Marchantia polymorpha	Liver Wort	19287	Dicots PLAZA 4.0
Selaginella moellendorffii	Club mosses	22285	Dicots PLAZA 4.0
Cycas micholitzii	Gymnosperms	28901	Gymno PLAZA 1.0
Ginkgo biloba	Gymnosperms	30404	Gymno PLAZA 1.0
Gnetum montanum	Gymnosperms	32549	Gymno PLAZA 1.0
Picea abies	Gymnosperms	66632	Gymno PLAZA 1.0
Picea glauca	Gymnosperms	28909	Gymno PLAZA 1.0
Picea sitchensis	Gymnosperms	20434	Gymno PLAZA 1.0
Pinus lambertiana	Gymnosperms	33113	TreeGenes (http://tgwebdev.cam.uchc.edu/FTP/Genomes/Pila/genome%2Bannotation/v1.0/transcriptome/pila.transcriptome.pep.fasta)
Pinus patula	Gymnosperms	52736	Pipt v2.0
Pinus pinaster	Gymnosperms	76426	Gymno PLAZA 1.0
Pinus sylvestris	Gymnosperms	36106	Gymno PLAZA 1.0
Pinus taeda	Gymnosperms	36732	TreeGenes (http://tgwebdev.cam.uchc.edu/FTP/Genomes/Pita/v2.01/annotation/Pita_GeneAnnotation_prot.fasta)
Pinus tecunumanii	Gymnosperms	28630	Pnte v1.0
Pseudotsuga menziesii	Gymnosperms	54830	TreeGenes (http://tgwebdev.cam.uchc.edu/FTP/Genomes/Psme/annotation/Psme.allgenes.proteins.fasta)
Taxus baccata	Gymnosperms	32062	Gymno PLAZA 1.0
Amborella trichopoda	Basal Angiosperm	26846	Dicots PLAZA 4.0
Ananas comosus	Monocots	27024	Monocots PLAZA 4.0
Brachypodium distachyon	Monocots	34310	Monocots PLAZA 4.0
Elaeis guineensis	Monocots	23610	Monocots PLAZA 4.0
Hordeum vulgare	Monocots	24282	Monocots PLAZA 4.0
Musa acuminata	Monocots	36528	Monocots PLAZA 4.0
Oropetium thomaeum	Monocots	28446	Monocots PLAZA 4.0
Oryza brachyantha	Monocots	32037	Monocots PLAZA 4.0
Oryza sativa spp indica	Monocots	38714	Monocots PLAZA 4.0
Oryza sativa spp japonica	Monocots	42189	Monocots PLAZA 4.0
Phalaenopsis equestris	Monocots	29415	Monocots PLAZA 4.0
Phyllostachys edulis	Monocots	31986	Monocots PLAZA 4.0
Setaria italica	Monocots	34584	Monocots PLAZA 4.0
Sorghum bicolor	Monocots	34211	Monocots PLAZA 4.0
Spirodela polyrhiza	Monocots	19623	Monocots PLAZA 4.0
Triticum aestivum	Monocots	103537	Monocots PLAZA 4.0
Zea mays	Monocots	39498	Monocots PLAZA 4.0
Zostera marina	Monocots	20450	Monocots PLAZA 4.0
Zoysia japonica ssp nagirizaki	Monocots	53561	Monocots PLAZA 4.0
Actinidia chinensis	Dicots	39038	Dicots PLAZA 4.0
Amaranthus hypochondriacus	Dicots	23793	Dicots PLAZA 4.0
Arabidopsis lyrata	Dicots	31066	Dicots PLAZA 4.0
Arabidopsis thaliana	Dicots	27615	Dicots PLAZA 4.0
Arachis ipaensis	Dicots	41639	Dicots PLAZA 4.0
Beta vulgaris	Dicots	25339	Dicots PLAZA 4.0
Brassica oleracea	Dicots	58961	Dicots PLAZA 4.0
Brassica rapa	Dicots	40469	Dicots PLAZA 4.0
Cajanus cajan	Dicots	48644	Dicots PLAZA 4.0
Capsella rubella	Dicots	26509	Dicots PLAZA 4.0
Capsicum annuum	Dicots	35884	Dicots PLAZA 4.0
Carica papaya	Dicots	27763	Dicots PLAZA 4.0
Chenopodium quinoa	Dicots	44537	Dicots PLAZA 4.0
Cicer arietinum	Dicots	23550	Dicots PLAZA 4.0
Citrullus lanatus	Dicots	23438	Dicots PLAZA 4.0
Citrus clementina	Dicots	24506	Dicots PLAZA 4.0
Coffea canephora	Dicots	25574	Dicots PLAZA 4.0
Corchorus olitorius	Dicots	35402	Dicots PLAZA 4.0
Cucumis melo	Dicots	26328	Dicots PLAZA 4.0
Cucumis sativus	Dicots	19939	Dicots PLAZA 4.0
Daucus carota	Dicots	32108	Dicots PLAZA 4.0
Erythranthe guttata	Dicots	28107	Dicots PLAZA 4.0
Eucalyptus grandis	Dicots	36331	Dicots PLAZA 4.0
Fragaria vesca	Dicots	32074	Dicots PLAZA 4.0
Glycine max	Dicots	55969	Dicots PLAZA 4.0
Gossypium raimondii	Dicots	37472	Dicots PLAZA 4.0
Hevea brasiliensis	Dicots	34256	Dicots PLAZA 4.0
Malus domestica	Dicots	50901	Dicots PLAZA 4.0
Manihot esculenta	Dicots	33003	Dicots PLAZA 4.0
Medicago truncatula	Dicots	50886	Dicots PLAZA 4.0
Nelumbo nucifera	Dicots	26588	Dicots PLAZA 4.0
Petunia axillaris	Dicots	32890	Dicots PLAZA 4.0
Populus trichocarpa	Dicots	42950	Dicots PLAZA 4.0
Prunus persica	Dicots	26843	Dicots PLAZA 4.0
Pyrus bretschneideri	Dicots	42812	Dicots PLAZA 4.0
Ricinus communis	Dicots	29953	Dicots PLAZA 4.0
Schrenkiella parvula	Dicots	25238	Dicots PLAZA 4.0
Solanum lycopersicum	Dicots	34725	Dicots PLAZA 4.0
Solanum tuberosum	Dicots	38951	Dicots PLAZA 4.0
Tarenaya hassleriana	Dicots	26941	Dicots PLAZA 4.0
Theobroma cacao	Dicots	29125	Dicots PLAZA 4.0
Trifolium pratense	Dicots	39907	Dicots PLAZA 4.0
Utricularia gibba	Dicots	25130	Dicots PLAZA 4.0
Vigna radiata	Dicots	22179	Dicots PLAZA 4.0
Vitis vinifera	Dicots	26346	Dicots PLAZA 4.0
Ziziphus jujuba	Dicots	28799	Dicots PLAZA 4.0

## Sheet: Table S5
Pinus tecunumanii (LE)				Pinus patula
Pnte_v1.0		Discarded		Pipt_v2.0		Discarded
Species	Count	Species	Count	Species	Count	Species	Count
Arabidopsis thaliana	13842	Fusarium verticillioides 7600	3070	Arabidopsis thaliana	24339	Alternaria alternata	3875
Amborella trichopoda	1041	Fusarium oxysporum f. sp. lycopersici 4287	2810	Coccomyxa subellipsoidea C-169	1590	Fusarium verticillioides 7600	2267
Nelumbo nucifera	726	Tilletiaria anomala UBC 951	1231	Amborella trichopoda	1074	Fusarium oxysporum f. sp. lycopersici 4287	2131
Physcomitrella patens	276	Anthracocystis flocculosa PF-1	722	Nelumbo nucifera	738	Parastagonospora nodorum SN15	1409
Elaeis guineensis	256	Kalmanozyma brasiliensis GHG001	307	Chlorella variabilis	396	Pseudocercospora fijiensis CIRAD86	1179
Phoenix dactylifera	256	Mixia osmundae IAM 14324	304	Physcomitrella patens	358	Acanthamoeba castellanii str. Neff	1166
Vitis vinifera	237	Moesziomyces antarcticus	297	Monoraphidium neglectum	345	Zymoseptoria tritici IPO323	1058
Selaginella moellendorffii	170	Rhodotorula toruloides NP11	256	Phoenix dactylifera	292	Sphaerulina musiva SO2202	975
Ziziphus jujuba	146	Ustilago maydis 521	214	Elaeis guineensis	274	Tilletiaria anomala UBC 951	785
Theobroma cacao	136	Pseudozyma hubeiensis SY62	196	Vitis vinifera	257	Rhodotorula toruloides NP11	764
Musa acuminata subsp. malaccensis	128	Pseudocercospora fijiensis CIRAD86	182	Selaginella moellendorffii	224	Baudoinia panamericana UAMH 10762	762
Juglans regia	127	Rhodotorula graminis WP1	160	Chlamydomonas reinhardtii	184	Pestalotiopsis fici W106-1	703
Eucalyptus grandis	119	Zymoseptoria tritici IPO323	146	Ziziphus jujuba	182	Mixia osmundae IAM 14324	674
Glycine max	110	Gibberella zeae (strain PH-1 / ATCC MYA-4620 / FGSC 9075 / NRRL 31084)	145	Eucalyptus grandis	161	Anthracocystis flocculosa PF-1	668
Populus trichocarpa	102	Melampsora larici-populina 98AG31	129	Nicotiana tabacum	161	Phialocephala scopiformis	599
Prunus mume	100	Sphaerulina musiva SO2202	111	Theobroma cacao	158	Paraphaeosphaeria sporulosa	504
Asparagus officinalis	97	Baudoinia panamericana UAMH 10762	106	Malus domestica	155	Rhodotorula graminis WP1	392
Populus euphratica	97	Puccinia graminis f. sp. tritici CRL 75-36-700-3	101	Volvox carteri f. nagariensis	147	Leptosphaeria maculans JN3	390
Gossypium hirsutum	95	Alternaria alternata	91	Juglans regia	143	Marssonina brunnea f. sp. 'multigermtubi' MB_m1	373
Nicotiana tabacum	94	Fusarium graminearum PH-1	85	Glycine max	142	Moesziomyces antarcticus	301
Ricinus communis	93	Malassezia sympodialis ATCC 42132	64	Auxenochlorella protothecoides	133	Glarea lozoyensis ATCC 20868	267
Nicotiana sylvestris	92	Moniliophthora roreri MCA 2997	61	Musa acuminata subsp. malaccensis	129	Kalmanozyma brasiliensis GHG001	257
Pinus taeda	92	Gloeophyllum trabeum ATCC 11539	57	Asparagus officinalis	125	Ustilago maydis 521	256
Jatropha curcas	91	Auricularia subglabra TFB-10046 SS5	51	Gossypium hirsutum	124	Pyrenophora teres f. teres 0-1	240
Ananas comosus	90	Acanthamoeba castellanii str. Neff	46	Populus euphratica	124	Acytostelium subglobosum LB1	234
Daucus carota subsp. sativus	87	Pestalotiopsis fici W106-1	42	Oryza sativa subsp. japonica	122	Melampsora larici-populina 98AG31	226
Malus domestica	86	Spizellomyces punctatus DAOM BR117	41	Populus trichocarpa	118	Pyrenophora tritici-repentis Pt-1C-BFP	225
Citrus clementina	85	Stereum hirsutum FP-91666 SS1	40	Citrus clementina	113	Puccinia graminis f. sp. tritici CRL 75-36-700-3	204
Citrus sinensis	80	Malassezia pachydermatis	36	Daucus carota subsp. sativus	109	Aureobasidium subglaciale EXF-2481	196
Fragaria vesca subsp. vesca	80	Aureobasidium subglaciale EXF-2481	35	Jatropha curcas	107	Polysphondylium pallidum PN500	196
Gossypium raimondii	77	Fusarium pseudograminearum CS3096	35	Ricinus communis	107	Setosphaeria turcica Et28A	189
Sesamum indicum	73	Parastagonospora nodorum SN15	35	Ananas comosus	106	Verruconis gallopava	186
Dendrobium catenatum	70	Schizosaccharomyces pombe (strain 972 / ATCC 24843)	35	Pyrus x bretschneideri	106	Coniosporium apollinis CBS 100218	181
Morus notabilis	68	Nectria haematococca mpVI 77-13-4	33	Morus notabilis	103	Aureobasidium namibiae CBS 147.97	176
Lupinus angustifolius	65	Fibroporia radiculosa	32	Sesamum indicum	102	Saitoella complicata NRRL Y-17804	174
Coccomyxa subellipsoidea C-169	64	Fomitiporia mediterranea MF3/22	32	Prunus mume	101	Pseudozyma hubeiensis SY62	173
Solanum tuberosum	64	Heterobasidion irregulare TC 32-1	32	Nicotiana sylvestris	100	Gibberella zeae (strain PH-1 / ATCC MYA-4620 / FGSC 9075 / NRRL 31084)	161
Prunus persica	63	Trametes versicolor FP-101664 SS1	31	Gossypium raimondii	98	Bipolaris maydis ATCC 48331	158
Pyrus x bretschneideri	59	Leptosphaeria maculans JN3	30	Fragaria vesca subsp. vesca	94	Crassostrea gigas	147
Arachis ipaensis	58	Punctularia strigosozonata HHB-11173 SS5	30	Zea mays	89	Spizellomyces punctatus DAOM BR117	145
Phalaenopsis equestris	56	Colletotrichum gloeosporioides Nara gc5	29	Citrus sinensis	88	Dictyostelium purpureum	144
Vigna radiata var. radiata	54	Malassezia globosa CBS 7966	29	Solanum tuberosum	88	Dictyostelium fasciculatum	140
Arachis duranensis	53	Dichomitus squalens LYAD-421 SS1	28	Dendrobium catenatum	87	Lingula anatina	139
Medicago truncatula	53	Paraphaeosphaeria sporulosa	28	Brassica napus	86	Neofusicoccum parvum UCRNP2	139
Gossypium arboreum	52	Schizophyllum commune H4-8	27	Pinus taeda	85	Bipolaris sorokiniana ND90Pr	137
Ipomoea nil	51	Purpureocillium lilacinum	26	Lupinus angustifolius	82	Gloeophyllum trabeum ATCC 11539	133
Brassica napus	50	Coprinopsis cinerea okayama7#130	25	Picea mariana	82	Bipolaris oryzae ATCC 44560	129
Cajanus cajan	47	Kwoniella bestiolae CBS 10118	25	Cucumis melo	78	Auricularia subglabra TFB-10046 SS5	117
Cucumis melo	47	Acytostelium subglobosum LB1	23	Arachis ipaensis	77	Thecamonas trahens ATCC 50062	117
Cicer arietinum	46	Phycomyces blakesleeanus NRRL 1555(-)	23	Ipomoea nil	76	Diplodia corticola	115
Beta vulgaris subsp. vulgaris	45	Verruconis gallopava	22	Medicago truncatula	73	Dictyostelium discoideum AX4	109
Phaseolus vulgaris	45	Neofusicoccum parvum UCRNP2	21	Phaseolus vulgaris	73	Stereum hirsutum FP-91666 SS1	106
Nicotiana attenuata	43	Pyrenophora tritici-repentis Pt-1C-BFP	21	Prunus persica	70	Moniliophthora roreri MCA 2997	105
Oryza sativa subsp. japonica	41	Saitoella complicata NRRL Y-17804	21	Beta vulgaris subsp. vulgaris	69	Botrytis cinerea B05.10	104
Sorghum bicolor	41	Colletotrichum fioriniae PJ7	20	Gossypium arboreum	68	Bipolaris zeicola 26-R-13	103
Capsicum annuum	38	Colletotrichum higginsianum IMI 349063	20	Phalaenopsis equestris	65	Rhagoletis zephyria	100
Solanum pennellii	38	Cryptococcus amylolentus CBS 6039	20	Camelina sativa	63	Tetrahymena thermophila SB210	100
Cucumis sativus	36	Cutaneotrichosporon oleaginosus	20	Arachis duranensis	60	Paramecium tetraurelia strain d4-2	96
Zea mays	33	Hypocrea jecorina	20	Oryza sativa Japonica Group	59	Naegleria gruberi strain NEG-M	95
Ginkgo biloba	32	Phanerochaete carnosa HHB-10118-sp	20	Cajanus cajan	58	Schizosaccharomyces pombe (strain 972 / ATCC 24843)	95
Oryza sativa Japonica Group	32	Batrachochytrium dendrobatidis JAM81	19	Setaria italica	58	Capsaspora owczarzaki ATCC 30864	88
Vigna angularis	32	Kwoniella mangroviensis CBS 8507	19	Cicer arietinum	55	Bipolaris victoriae FI3	86
Camelina sativa	31	Coniophora puteana RWD-64-598 SS2	18	Solanum lycopersicum	54	Fusarium graminearum PH-1	85
Brassica oleracea var. oleracea	30	Gibberella fujikuroi (strain CBS 195.34 / IMI 58289 / NRRL A-6831)	18	Capsicum annuum	53	Punctularia strigosozonata HHB-11173 SS5	84
Solanum lycopersicum	30	Phialocephala scopiformis	18	Nicotiana attenuata	53	Limulus polyphemus	83
Erythranthe guttata	29	Saccharomyces cerevisiae (strain ATCC 204508 / S288c)	18	Nicotiana tomentosiformis	53	Sclerotinia sclerotiorum 1980 UF-70	82
Setaria italica	29	Trichoderma atroviride IMI 206040	18	Vigna radiata var. radiata	51	Colletotrichum fioriniae PJ7	80
Picea mariana	27	Ashbya gossypii (strain ATCC 10895 / CBS 109.51 / FGSC 9923 / NRRL Y-1056)	17	Solanum pennellii	47	Dichomitus squalens LYAD-421 SS1	80
Raphanus sativus	26	Pyrenophora teres f. teres 0-1	17	Guillardia theta CCMP2712	45	Branchiostoma belcheri	72
Capsella rubella	25	Serpula lacrymans var. lacrymans S7.9	16	Emiliania huxleyi CCMP1516	44	Phycomyces blakesleeanus NRRL 1555(-)	72
Nicotiana tomentosiformis	25	Aureobasidium namibiae CBS 147.97	15	Raphanus sativus	44	Trametes versicolor FP-101664 SS1	72
Picea sitchensis	25	Diplodia corticola	15	Ginkgo biloba	43	Colletotrichum gloeosporioides Nara gc5	69
Oryza brachyantha	24	Gibberella moniliformis (strain M3125 / FGSC 7600)	15	Cucumis sativus	42	Heterobasidion irregulare TC 32-1	68
Eutrema salsugineum	23	Pochonia chlamydosporia 170	14	Sorghum bicolor	42	Tetranychus urticae	66
Monoraphidium neglectum	23	Setosphaeria turcica Et28A	14	Vigna angularis	42	Tuber melanosporum Mel28	66
Brassica rapa	22	Gibberella fujikuroi	13	Cyanophora paradoxa	38	Dictyostelium discoideum	64
Tarenaya hassleriana	20	Kwoniella dejecticola CBS 10117	13	Tarenaya hassleriana	38	Homo sapiens	64
Brachypodium distachyon	19	Laccaria bicolor S238N-H82	13	Erythranthe guttata	37	Fibroporia radiculosa	63
Aegilops tauschii subsp. tauschii	15	Exophiala xenobiotica	12	Brassica oleracea var. oleracea	36	Xylona heveae TC161	62
Chlorella variabilis	15	Kwoniella pini CBS 10737	12	Brachypodium distachyon	34	Saccharomyces cerevisiae (strain ATCC 204508 / S288c)	61
Picea abies	15	Metarhizium majus ARSEF 297	12	Micromonas pusilla CCMP1545	31	Nectria haematococca mpVI 77-13-4	59
Pinus sylvestris	13	Trichoderma virens Gv29-8	12	Capsella rubella	30	Schizophyllum commune H4-8	59
Arabidopsis lyrata subsp. lyrata	11	Bipolaris maydis ATCC 48331	11	Oryza brachyantha	30	Nematostella vectensis	58
Cyanophora paradoxa	11	Bipolaris oryzae ATCC 44560	11	Picea sitchensis	29	Sphaeroforma arctica JP610	56
Chlamydomonas reinhardtii	10	Bipolaris victoriae FI3	11	Aegilops tauschii subsp. tauschii	27	Fomitiporia mediterranea MF3/22	55
Pinus radiata	10	Thecamonas trahens ATCC 50062	11	Eutrema salsugineum	25	Pochonia chlamydosporia 170	55
Auxenochlorella protothecoides	9	Trichosporon asahii var. asahii CBS 2479	11	Micromonas commoda	25	Orbicella faveolata	54
Juniperus ashei	9	Xylona heveae TC161	11	Brassica rapa	21	Serpula lacrymans var. lacrymans S7.9	54
Abies grandis	8	Arthrobotrys oligospora ATCC 24927	10	Chondrus crispus	20	Colletotrichum higginsianum IMI 349063	53
Volvox carteri f. nagariensis	8	Aspergillus nomius NRRL 13137	10	Aphanomyces invadans	19	Dactylellina haptotyla CBS 200.50	53
Galdieria sulphuraria	7	Dactylellina haptotyla CBS 200.50	10	Pisum sativum	19	Acropora digitifera	52
Pinus contorta	7	Dictyostelium discoideum	10	Aureococcus anophagefferens	18	Coniophora puteana RWD-64-598 SS2	52
Thuja plicata	7	Dictyostelium fasciculatum	10	Picea abies	18	Mus musculus	52
Daucus carota	5	Eutypa lata UCREL1	10	Pinus sylvestris	17	Coprinopsis cinerea okayama7#130	51
Emiliania huxleyi CCMP1516	5	Neurospora crassa (strain ATCC 24698 / 74-OR23-1A / CBS 708.71 / DSM 1257 / FGSC 987)	10	Arabidopsis lyrata subsp. lyrata	14	Hypocrea jecorina	51
Pisum sativum	5	Rhagoletis zephyria	10	Galdieria sulphuraria	14	Parasteatoda tepidariorum	51
Taxus wallichiana var. chinensis	5	Wallemia mellicola CBS 633.66	10	Ostreococcus tauri	14	Pseudogymnoascus verrucosus	51
Cycas taitungensis	4	Agaricus bisporus var. bisporus H97	9	Spinacia oleracea	14	Salpingoeca rosetta	51
Micromonas commoda	4	Agaricus bisporus var. burnettii JB137-S8	9	Thalassiosira pseudonana CCMP1335	14	Exophiala aquamarina CBS 119918	49
Pinus banksiana	4	Bipolaris sorokiniana ND90Pr	9	Oryza sativa subsp. indica	13	Endocarpon pusillum Z07020	48
Pinus pinaster	4	Cryptococcus neoformans var. grubii H99	9	Pinus pinaster	12	Ichthyophthirius multifiliis	48
Pinus thunbergii	4	Danio rerio	9	Abies grandis	11	Lottia gigantea	48
Aphanomyces invadans	3	Fonsecaea erecta	9	Aphanomyces astaci	11	Phialophora attae	48
Spinacia oleracea	3	Metarhizium brunneum ARSEF 3297	9	Ostreococcus lucimarinus CCE9901	10	Biomphalaria glabrata	47
Avena sativa	2	Metarhizium robertsii ARSEF 23	9	Pinus radiata	9	Sinocyclocheilus grahami	46
Brassica nigra	2	Penicillium expansum	9	Daucus carota	8	Ashbya gossypii (strain ATCC 10895 / CBS 109.51 / FGSC 9923 / NRRL Y-1056)	45
Fragaria ananassa	2	Polysphondylium pallidum PN500	9	Juniperus ashei	8	Phaeoacremonium minimum UCRPA7	45
Helianthus annuus	2	Bipolaris zeicola 26-R-13	8	Triticum aestivum	8	Gibberella fujikuroi (strain CBS 195.34 / IMI 58289 / NRRL A-6831)	44
Hevea brasiliensis	2	Capsaspora owczarzaki ATCC 30864	8	Bathycoccus prasinos	7	Amphimedon queenslandica	43
Hordeum vulgare	2	Colletotrichum graminicola M1.001	8	Pinus contorta	7	Kwoniella bestiolae CBS 10118	43
Micromonas pusilla CCMP1545	2	Coniosporium apollinis CBS 100218	8	Cyanidioschyzon merolae strain 10D	6	Purpureocillium lilacinum	43
Nannochloropsis gaditana CCMP526	2	Cyphellophora europaea CBS 101466	8	Thuja plicata	6	Cyphellophora europaea CBS 101466	42
Nepenthes gracilis	2	Dictyostelium discoideum AX4	8	Hordeum vulgare	5	Malassezia pachydermatis	42
Pseudotsuga menziesii	2	Homo sapiens	8	Mesembryanthemum crystallinum	5	Phanerochaete carnosa HHB-10118-sp	42
Taxus canadensis	2	Hypocrea atroviridis	8	Nannochloropsis gaditana CCMP526	5	Aplysia californica	41
Taxus cuspidata	2	Isaria fumosorosea ARSEF 2679	8	Ipomoea batatas	4	Colletotrichum graminicola M1.001	41
Thalassiosira pseudonana CCMP1335	2	Phaeoacremonium minimum UCRPA7	8	Petunia hybrida	4	Cyprinus carpio	41
Vicia sativa	2	Tremella mesenterica DSM 1558	8	Pinus banksiana	4	Eutypa lata UCREL1	41
Antirrhinum majus	1	Ajellomyces capsulatus	7	Pinus thunbergii	4	Verticillium dahliae VdLs.17	41
Aphanomyces astaci	1	Beauveria bassiana ARSEF 2860	7	Pseudotsuga menziesii	4	Aspergillus nomius NRRL 13137	39
Arabis alpina	1	Cyphomyrmex costatus	7	Taxus wallichiana var. chinensis	4	Batrachochytrium dendrobatidis JAM81	39
Beta macrocarpa	1	Emericella nidulans (strain FGSC A4 / ATCC 38163 / CBS 112.46 / NRRL 194 / M139)	7	Volvox carteri	4	Exophiala xenobiotica	39
Brassica juncea	1	Gibberella moniliformis	7	Avena sativa	3	Magnaporthe oryzae 70-15	38
Brassica oleracea var. botrytis	1	Grosmannia clavigera kw1407	7	Brassica campestris	3	Kwoniella mangroviensis CBS 8507	37
Chamaecyparis obtusa	1	Hypocrea jecorina (strain QM6a)	7	Craterostigma plantagineum	3	Laccaria bicolor S238N-H82	37
Chlorella vulgaris	1	Lingula anatina	7	Helianthus annuus	3	Pseudogymnoascus destructans 20631-21	37
Chondrus crispus	1	Mus musculus	7	Pinus taiwanensis	3	Neurospora crassa (strain ATCC 24698 / 74-OR23-1A / CBS 708.71 / DSM 1257 / FGSC 987)	36
Cucurbita maxima	1	Postia placenta Mad-698-R	7	Taxus cuspidata	3	Fusarium pseudograminearum CS3096	35
Encephalartos altensteinii	1	Pseudogymnoascus verrucosus	7	Tetradesmus obliquus	3	Malassezia sympodialis ATCC 42132	35
Euphorbia esula	1	Sphaeroforma arctica JP610	7	Actinidia deliciosa	2	Strongylocentrotus purpuratus	35
Humulus lupulus	1	Tsuchiyaea wingfieldii CBS 7118	7	Chamaecyparis obtusa	2	Cutaneotrichosporon oleaginosus	34
Larix laricina	1	Acropora digitifera	6	Dianthus caryophyllus	2	Exophiala mesophila	34
Lotus japonicus	1	Aspergillus fischeri NRRL 181	6	Guillardia theta	2	Ixodes scapularis	34
Medicago sativa	1	Aspergillus terreus NIH2624	6	Nepenthes gracilis	2	Kwoniella dejecticola CBS 10117	34
Narcissus pseudonarcissus	1	Branchiostoma belcheri	6	Nicotiana plumbaginifolia	2	Xenopus laevis	34
Nicotiana glutinosa	1	Exophiala mesophila	6	Parachlorella kessleri	2	Arthrobotrys oligospora ATCC 24927	33
Nicotiana plumbaginifolia	1	Glarea lozoyensis ATCC 20868	6	Paulinella chromatophora	2	Aspergillus aculeatus ATCC 16872	33
Oenothera berteroana	1	Magnaporthe oryzae 70-15	6	Picea glauca	2	Aspergillus terreus NIH2624	33
Oryza sativa Indica Group	1	Orbicella faveolata	6	Pinus monticola	2	Branchiostoma floridae	33
Oryza sativa subsp. indica	1	Pediculus humanus corporis	6	Pinus tabuliformis	2	Saprolegnia parasitica CBS 223.65	33
Ostreococcus tauri	1	Phialophora attae	6	Scherffelia dubia	2	Trichoderma atroviride IMI 206040	33
Paphiopedilum armeniacum	1	Pseudogymnoascus destructans 20631-21	6	Sinapis alba	2	Verticillium alfalfae VaMs.102	33
Physcomitrella patens subsp. patens	1	Ustilago maydis (strain 521 / FGSC 9021)	6	Taxus canadensis	2	Exophiala oligosperma	32
Picea glauca	1	Aspergillus niger CBS 513.88	5	Vicia faba	2	Gibberella moniliformis (strain M3125 / FGSC 7600)	32
Pinus koraiensis	1	Bacillus subtilis (strain 168)	5	Vicia sativa	2	Trichoderma virens Gv29-8	32
Pinus monticola	1	Biomphalaria glabrata	5	Actinidia chinensis	1	Rattus norvegicus	31
Pinus tabuliformis	1	Bos mutus	5	Arachis hypogaea	1	Rhincodon typus	31
Pinus taiwanensis	1	Branchiostoma floridae	5	Asclepias syriaca	1	Metarhizium majus ARSEF 297	30
Sinapis alba	1	Capronia epimyces CBS 606.96	5	Astragalus penduliflorus	1	Metarhizium robertsii ARSEF 23	30
Sinapis arvensis	1	Cordyceps militaris CM01	5	Borago officinalis	1	Priapulus caudatus	30
Solanum demissum	1	Crassostrea gigas	5	Brassica oleracea	1	Rasamsonia emersonii CBS 393.64	30
Triticum aestivum	1	Dictyostelium purpureum	5	Catharanthus roseus	1	Saccoglossus kowalevskii	30
Vicia faba	1	Exophiala spinifera	5	Cladrastis kentukea	1	Exophiala spinifera	29
Volvox carteri	1	Limulus polyphemus	5	Closterium baillyanum	1	Aedes albopictus	28
		Neurospora crassa OR74A	5	Coffea arabica	1	Bradyrhizobium diazoefficiens USDA 110	28
		Paracoccidioides lutzii Pb01	5	Crocus sativus	1	Cryptococcus amylolentus CBS 6039	28
		Penicillium rubens Wisconsin 54-1255	5	Cucumis x hytivus	1	Fonsecaea pedrosoi CBS 271.37	28
		Talaromyces stipitatus ATCC 10500	5	Cucurbita maxima	1	Gibberella fujikuroi	28
		Trachymyrmex septentrionalis	5	Cuphea lanceolata	1	Malassezia globosa CBS 7966	28
		Tuber melanosporum Mel28	5	Cymbidium goeringii	1	Tremella mesenterica DSM 1558	28
		Wallemia ichthyophaga EXF-994	5	Dichotomaria marginata	1	Fonsecaea erecta	27
		Amphimedon queenslandica	4	Dunaliella bioculata	1	Perkinsus marinus ATCC 50983	27
		Aspergillus fumigatus Af293	4	Dunaliella salina	1	Sinocyclocheilus rhinocerous	27
		Botrytis cinerea B05.10	4	Elaeis oleifera	1	Gloeobacter violaceus PCC 7421	26
		Cladophialophora bantiana CBS 173.52	4	Emiliania huxleyi	1	Notothenia coriiceps	26
		Cladophialophora carrionii CBS 160.54	4	Encephalartos altensteinii	1	Drosophila melanogaster	25
		Cryptococcus neoformans var. neoformans B-3501A	4	Encephalartos lehmannii	1	Octopus bimaculoides	25
		Cryptococcus neoformans var. neoformans JEC21	4	Euglena gracilis	1	Anopheles gambiae str. PEST	24
		Cryptococcus neoformans var. neoformans serotype D (strain JEC21 / ATCC MYA-565)	4	Euphorbia esula	1	Capronia epimyces CBS 606.96	24
		Cyprinus carpio	4	Flaveria anomala	1	Cryptococcus neoformans var. grubii H99	24
		Debaryomyces fabryi	4	Fragaria ananassa	1	Exophiala dermatitidis NIH/UT8656	24
		Drosophila melanogaster	4	Fritillaria agrestis	1	Hypocrea atroviridis	24
		Endocarpon pusillum Z07020	4	Glyptostrobus pensilis	1	Trichosporon asahii var. asahii CBS 2479	24
		Fonsecaea multimorphosa CBS 102226	4	Gnetum gnemon	1	Helobdella robusta	23
		Gaeumannomyces tritici R3-111a-1	4	Gracilaria chorda	1	Isaria fumosorosea ARSEF 2679	23
		Histoplasma capsulatum NAm1	4	Gracilaria gracilis	1	Metarhizium brunneum ARSEF 3297	23
		Metarhizium acridum CQMa 102	4	Hevea brasiliensis	1	Aspergillus flavus NRRL3357	22
		Nannizzia gypsea CBS 118893	4	Humulus lupulus	1	Nasonia vitripennis	22
		Nematostella vectensis	4	Larix laricina	1	Phytophthora parasitica INRA-310	22
		Notothenia coriiceps	4	Lens culinaris	1	Python bivittatus	22
		Penicillium digitatum Pd1	4	Lotus japonicus	1	Talaromyces stipitatus ATCC 10500	22
		Rasamsonia emersonii CBS 393.64	4	Medicago sativa	1	Aspergillus niger CBS 513.88	21
		Sclerotinia sclerotiorum 1980 UF-70	4	Narcissus pseudonarcissus	1	Cladophialophora psammophila CBS 110553	21
		Stigmatella aurantiaca (strain DW4/3-1)	4	Nicotiana glutinosa	1	Cladophialophora yegresii CBS 114405	21
		Trichoderma gamsii	4	Phalaenopsis sp.	1	Kwoniella pini CBS 10737	21
		Trypanosoma brucei gambiense DAL972	4	Phaseolus coccineus	1	Neurospora crassa OR74A	21
		Verticillium dahliae VdLs.17	4	Physcomitrella patens subsp. patens	1	Rhodopirellula baltica SH 1	21
		Vicugna pacos	4	Pinus longaeva	1	Sinocyclocheilus anshuiensis	21
		Amycolatopsis mediterranei U32	3	Pinus massoniana	1	Talaromyces marneffei ATCC 18224	21
		Aspergillus aculeatus ATCC 16872	3	Populus jackii	1	Trichoplax adhaerens	21
		Aspergillus oryzae RIB40	3	Populus qiongdaoensis	1	Agrobacterium fabrum str. C58	20
		Astyanax mexicanus	3	Salix bakko	1	Aspergillus fischeri NRRL 181	20
		Bos taurus	3	Secale cereale	1	Emericella nidulans (strain FGSC A4 / ATCC 38163 / CBS 112.46 / NRRL 194 / M139)	20
		Calidris pugnax	3	Sedum lineare	1	Hydra vulgaris	20
		Capronia coronata CBS 617.96	3	Stellaria longipes	1	Caenorhabditis elegans	19
		Cladophialophora yegresii CBS 114405	3	Tabernaemontana divaricata	1	Penicillium expansum	19
		Exophiala aquamarina CBS 119918	3	Wildemania schizophylla	1	Phytophthora sojae	19
		Exophiala dermatitidis NIH/UT8656	3			Rhinocladiella mackenziei CBS 650.93	19
		Exophiala oligosperma	3			Sus scrofa	19
		Fonticula alba	3			Tsuchiyaea wingfieldii CBS 7118	19
		Latimeria chalumnae	3			Vicugna pacos	19
		Mesocricetus auratus	3			Bemisia tabaci	18
		Mycobacterium bovis AF2122/97	3			Blastomyces gilchristii SLH14081	18
		Naumovozyma dairenensis CBS 421	3			Diaphorina citri	18
		Necator americanus	3			Ornithorhynchus anatinus	18
		Pantholops hodgsonii	3			Wallemia mellicola CBS 633.66	18
		Parasteatoda tepidariorum	3			Xenopus tropicalis	18
		Pneumocystis carinii B80	3			Agaricus bisporus var. bisporus H97	17
		Pneumocystis jirovecii RU7	3			Agrilus planipennis	17
		Poecilia mexicana	3			Aspergillus oryzae RIB40	17
		Priapulus caudatus	3			Cladophialophora carrionii CBS 160.54	17
		Rhincodon typus	3			Cladophialophora immunda	17
		Rhinolophus sinicus	3			Entamoeba invadens IP1	17
		Saccoglossus kowalevskii	3			Salmo salar	17
		Salpingoeca rosetta	3			Amycolatopsis mediterranei U32	16
		Saprolegnia parasitica CBS 223.65	3			Astyanax mexicanus	16
		Scedosporium apiospermum	3			Chloroflexus aurantiacus J-10-fl	16
		Sporothrix schenckii 1099-18	3			Cordyceps militaris CM01	16
		Talaromyces atroroseus	3			Galendromus occidentalis	16
		Thielavia terrestris NRRL 8126	3			Hyalella azteca	16
		Trichoplax adhaerens	3			Larimichthys crocea	16
		Trypanosoma brucei brucei	3			Phytophthora infestans T30-4	16
		Tursiops truncatus	3			Sporothrix schenckii 1099-18	16
		Vollenhovia emeryi	3			Aspergillus clavatus NRRL 1	15
		Xenopus laevis	3			Caenorhabditis remanei	15
		Aeromonas hydrophila subsp. hydrophila ATCC 7966	2			Clupea harengus	15
		Anas platyrhynchos	2			Mesorhizobium ciceri biovar biserrulae WSM1271	15
		Aspergillus flavus NRRL3357	2			Monosiga brevicollis MX1	15
		Austrofundulus limnaeus	2			Pantholops hodgsonii	15
		Bombyx mori	2			Phaeodactylum tricornutum CCAP 1055/1	15
		Bos indicus	2			Streptomyces coelicolor A3(2)	15
		Caenorhabditis elegans	2			Talaromyces atroroseus	15
		Caenorhabditis remanei	2			Thermothelomyces thermophila ATCC 42464	15
		Callorhinchus milii	2			Tribolium castaneum	15
		Canis lupus familiaris	2			Vollenhovia emeryi	15
		Cephus cinctus	2			Agaricus bisporus var. burnettii JB137-S8	14
		Chaetomium globosum CBS 148.51	2			Cephus cinctus	14
		Chaetomium thermophilum var. thermophilum DSM 1495	2			Fonsecaea multimorphosa CBS 102226	14
		Cladophialophora psammophila CBS 110553	2			Fonticula alba	14
		Cryptococcus gattii WM276	2			Gallus gallus	14
		Cynoglossus semilaevis	2			Halyomorpha halys	14
		Diaphorina citri	2			Neodiprion lecontei	14
		Eurypyga helias	2			Paracoccidioides lutzii Pb01	14
		Gallus gallus	2			Podospora anserina S mat+	14
		Gloeobacter violaceus PCC 7421	2			Trichoderma gamsii	14
		Halyomorpha halys	2			Ustilago maydis (strain 521 / FGSC 9021)	14
		Hypocrea jecorina (strain ATCC 56765 / BCRC 32924 / NRRL 11460 / Rut C-30)	2			Antrostomus carolinensis	13
		Ictalurus punctatus	2			Beauveria bassiana ARSEF 2860	13
		Labrus bergylta	2			Capronia coronata CBS 617.96	13
		Leishmania major	2			Ceratosolen solmsi marchali	13
		Lepisosteus oculatus	2			Coccidioides immitis RS	13
		Leptomonas pyrrhocoris	2			Copidosoma floridanum	13
		Macaca mulatta	2			Culex quinquefasciatus	13
		Marssonina brunnea f. sp. 'multigermtubi' MB_m1	2			Danio rerio	13
		Meleagris gallopavo	2			Entamoeba dispar SAW760	13
		Meyerozyma guilliermondii ATCC 6260	2			Grosmannia clavigera kw1407	13
		Mycobacterium smegmatis str. MC2 155	2			Ictalurus punctatus	13
		Naegleria gruberi strain NEG-M	2			Loa loa	13
		Nasonia vitripennis	2			Meleagris gallopavo	13
		Neosartorya fischeri (strain ATCC 1020 / DSM 3700 / CBS 544.65 / FGSC A1164 / JCM 1740 / NRRL 181 / WB 181)	2			Nannizzia gypsea CBS 118893	13
		Ornithorhynchus anatinus	2			Nanorana parkeri	13
		Ovis aries	2			Plutella xylostella	13
		Perkinsus marinus ATCC 50983	2			Scedosporium apiospermum	13
		Phaeodactylum tricornutum CCAP 1055/1	2			Sinorhizobium medicae WSM419	13
		Phaethon lepturus	2			Stigmatella aurantiaca (strain DW4/3-1)	13
		Phytophthora parasitica INRA-310	2			Wallemia ichthyophaga EXF-994	13
		Podospora anserina S mat+	2			Aedes aegypti	12
		Pterocles gutturalis	2			Aethina tumida	12
		Python bivittatus	2			Ajellomyces capsulatus (strain NAm1 / WU24)	12
		Rattus norvegicus	2			Aspergillus fumigatus Af293	12
		Rhinocladiella mackenziei CBS 650.93	2			Bombyx mori	12
		Rhodosporidium toruloides	2			Bos taurus	12
		Rose cryptic virus 1	2			Cricetulus griseus	12
		Saccharomyces cerevisiae	2			Dinoponera quadriceps	12
		Saccharomyces cerevisiae S288C	2			Entamoeba histolytica HM-1:IMSS	12
		Saprolegnia diclina VS20	2			Latimeria chalumnae	12
		Schistosoma mansoni	2			Orussus abietinus	12
		Schizosaccharomyces cryophilus OY26	2			Pediculus humanus corporis	12
		Schizosaccharomyces octosporus yFS286	2			Poecilia formosa	12
		Sinocyclocheilus grahami	2			Pygocentrus nattereri	12
		Solenopsis invicta	2			Sarcophilus harrisii	12
		Sporidiobolus salmonicolor	2			Scleropages formosus	12
		Stomoxys calcitrans	2			Acyrthosiphon pisum	11
		Streptomyces coelicolor A3(2)	2			Ajellomyces capsulatus	11
		Sugiyamaella lignohabitans	2			Blastocystis hominis	11
		Synechocystis sp. (strain PCC 6803 / Kazusa)	2			Cladophialophora bantiana CBS 173.52	11
		Taeniopygia guttata	2			Dendroctonus ponderosae	11
		Takifugu rubripes	2			Drosophila virilis	11
		Thermothelomyces thermophila ATCC 42464	2			Lepisosteus oculatus	11
		Trichoderma reesei QM6a	2			Manacus vitellinus	11
		Xenopus tropicalis	2			Megachile rotundata	11
		Acanthisitta chloris	1			Oryzias latipes	11
		Acinetobacter lwoffii	1			Paralichthys olivaceus	11
		Acyrthosiphon pisum	1			Penicillium digitatum Pd1	11
		Aedes albopictus	1			Pneumocystis jirovecii RU7	11
		Aethina tumida	1			Rhinolophus sinicus	11
		Ajellomyces capsulatus (strain NAm1 / WU24)	1			Saprolegnia diclina VS20	11
		Amycolatopsis methanolica	1			Taeniopygia guttata	11
		Amyelois transitella	1			Takifugu rubripes	11
		Anopheles gambiae str. PEST	1			Anoplophora glabripennis	10
		Anser cygnoides domesticus	1			Arthroderma benhamiae (strain ATCC MYA-4681 / CBS 112371)	10
		Antrostomus carolinensis	1			Austrofundulus limnaeus	10
		Apis dorsata	1			Chrysemys picta bellii	10
		Aplysia californica	1			Colius striatus	10
		Arhar cryptic virus-I	1			Cryptococcus gattii WM276	10
		Arthroderma benhamiae (strain ATCC MYA-4681 / CBS 112371)	1			Diuraphis noxia	10
		Ascobolus immersus	1			Physarum polycephalum	10
		Aspergillus clavatus NRRL 1	1			Protobothrops mucrosquamatus	10
		Aspergillus flavus (strain ATCC 200026 / FGSC A1120 / NRRL 3357 / JCM 12722 / SRRC 167)	1			Schistosoma mansoni	10
		Aspergillus nidulans FGSC A4	1			Schizosaccharomyces japonicus yFS275	10
		Athalia rosae	1			Sugiyamaella lignohabitans	10
		Atta cephalotes	1			Thamnophis sirtalis	10
		Aureococcus anophagefferens virus	1			Trichoderma reesei QM6a	10
		Babesia bigemina	1			Trichogramma pretiosum	10
		Babjeviella inositovora NRRL Y-12698	1			Trypanosoma cruzi	10
		Bacillus cereus ATCC 14579	1			Alligator sinensis	9
		Bacillus phage SP-15	1			Amyelois transitella	9
		Bacillus thuringiensis	1			Anolis carolinensis	9
		Bactrocera dorsalis	1			Bacillus subtilis (strain 168)	9
		Bemisia tabaci	1			Chaetomium globosum CBS 148.51	9
		Bison bison bison	1			Cyphomyrmex costatus	9
		Blastocystis sp. subtype 4	1			Deinococcus radiodurans R1	9
		Blastomyces gilchristii SLH14081	1			Macaca fascicularis	9
		Bordetella bronchiseptica 253	1			Metarhizium acridum CQMa 102	9
		Bubalus bubalis	1			Musca domestica	9
		Burkholderia pseudomallei K96243	1			Necator americanus	9
		Candida albicans (strain SC5314 / ATCC MYA-2876)	1			Nothobranchius furzeri	9
		Candida glabrata (strain ATCC 2001 / CBS 138 / JCM 3761 / NBRC 0622 / NRRL Y-65)	1			Oncorhynchus kisutch	9
		Cauliflower mosaic virus	1			Schizosaccharomyces pombe 972h-	9
		Cebus capucinus imitator	1			Trachymyrmex septentrionalis	9
		Chaetomium globosum (strain ATCC 6205 / CBS 148.51 / DSM 1962 / NBRC 6347 / NRRL 1970)	1			Yarrowia lipolytica CLIB122	9
		Changjiang picorna-like virus 13	1			Aspergillus nidulans FGSC A4	8
		Ciona intestinalis	1			Blastocystis sp. subtype 4	8
		Citrus endogenous pararetrovirus	1			Canis lupus familiaris	8
		Clavispora lusitaniae ATCC 42720	1			Castor canadensis	8
		Clostridium botulinum A str. Hall	1			Cebus capucinus imitator	8
		Coccidioides immitis RS	1			Chaetomium thermophilum var. thermophilum DSM 1495	8
		Cochliobolus heterostrophus (strain C4 / ATCC 48331 / race T)	1			Ciona intestinalis	8
		Colius striatus	1			Clavispora lusitaniae ATCC 42720	8
		Copidosoma floridanum	1			Diachasma alloeum	8
		Coprinopsis cinerea (strain Okayama-7 / 130 / ATCC MYA-4618 / FGSC 9003)	1			Gavialis gangeticus	8
		Corynebacterium glutamicum ATCC 13032	1			Hippocampus comes	8
		Coturnix japonica	1			Hypocrea jecorina (strain QM6a)	8
		Cricetulus griseus	1			Kryptolebias marmoratus	8
		Cuculus canorus	1			Leishmania mexicana MHOM/GT/2001/U1103	8
		Culex quinquefasciatus	1			Lipotes vexillifer	8
		Dasypus novemcinctus	1			Monomorium pharaonis	8
		Davidiella tassiana	1			Nicrophorus vespilloides	8
		Debaryomyces hansenii CBS767	1			Paracoccidioides brasiliensis Pb18	8
		Deinococcus radiodurans R1	1			Pelodiscus sinensis	8
		Dendroctonus ponderosae	1			Pneumocystis murina B123	8
		Diachasma alloeum	1			Postia placenta Mad-698-R	8
		Dinoponera quadriceps	1			Propithecus coquereli	8
		Drosophila ananassae	1			Solenopsis invicta	8
		Drosophila erecta	1			Thermosynechococcus elongatus BP-1	8
		Drosophila grimshawi	1			Thielavia terrestris NRRL 8126	8
		Drosophila persimilis	1			Tinamus guttatus	8
		Drosophila yakuba	1			Trichophyton rubrum CBS 118892	8
		Echinops telfairi	1			Apaloderma vittatum	7
		Eimeria maxima	1			Bactrocera dorsalis	7
		Eimeria necatrix	1			Bactrocera oleae	7
		Entamoeba dispar SAW760	1			Brugia malayi	7
		Enterobacter cloacae subsp. cloacae ATCC 13047	1			Chlamydotis macqueenii	7
		Eptesicus fuscus	1			Cimex lectularius	7
		Escherichia coli O104:H4 str. 2011C-3493	1			Dipodomys ordii	7
		Esox lucius	1			Drosophila busckii	7
		Falco cherrug	1			Esox lucius	7
		Falco peregrinus	1			Falco peregrinus	7
		Ficedula albicollis	1			Fopius arisanus	7
		Flavobacterium psychrophilum JIP02/86	1			Fundulus heteroclitus	7
		Fopius arisanus	1			Gaeumannomyces tritici R3-111a-1	7
		Fulmarus glacialis	1			Gibberella moniliformis	7
		Fundulus heteroclitus	1			Komagataella phaffii GS115	7
		Fusarium oxysporum f. sp. lycopersici (strain 4287 / CBS 123668 / FGSC 9935 / NRRL 34936)	1			Labrus bergylta	7
		Fusarium verticillioides	1			Leptomonas pyrrhocoris	7
		Galendromus occidentalis	1			Manis javanica	7
		Galeopterus variegatus	1			Merops nubicus	7
		Gibberella intermedia	1			Mesocricetus auratus	7
		Hammondia hammondi	1			Meyerozyma guilliermondii ATCC 6260	7
		Helobdella robusta	1			Naumovozyma dairenensis CBS 421	7
		Humicola insolens	1			Nomascus leucogenys	7
		Hyalella azteca	1			Oryctolagus cuniculus	7
		Hydra vulgaris	1			Pseudomonas aeruginosa PAO1	7
		Hyphopichia burtonii NRRL Y-1933	1			Stomoxys calcitrans	7
		Hypocrea virens	1			Trichomonas vaginalis G3	7
		Ichthyophthirius multifiliis	1			Trichophyton verrucosum HKI 0517	7
		Ixodes scapularis	1			Trypanosoma brucei brucei	7
		Kluyveromyces lactis (strain ATCC 8585 / CBS 2359 / DSM 70799 / NBRC 1267 / NRRL Y-1140 / WM37)	1			Xanthomonas campestris pv. campestris str. ATCC 33913	7
		Kryptolebias marmoratus	1			Agaricus bisporus	6
		Larimichthys crocea	1			Apis cerana	6
		Leishmania mexicana MHOM/GT/2001/U1103	1			Athalia rosae	6
		Leishmania tarentolae	1			Bactrocera cucurbitae	6
		Leptonychotes weddellii	1			Balearica regulorum gibbericeps	6
		Leptospira interrogans serovar Lai str. 56601	1			Boleophthalmus pectinirostris	6
		Loa loa	1			Callithrix jacchus	6
		Lottia gigantea	1			Candida albicans (strain SC5314 / ATCC MYA-2876)	6
		Lytechinus pictus	1			Candida albicans SC5314	6
		Macaca fascicularis	1			Cavia porcellus	6
		Manacus vitellinus	1			Ceratina calcarata	6
		Maylandia zebra	1			Cryptococcus neoformans var. neoformans serotype D (strain JEC21 / ATCC MYA-565)	6
		Megachile rotundata	1			Drosophila willistoni	6
		Merops nubicus	1			Gekko japonicus	6
		Mesitornis unicolor	1			Geobacter sulfurreducens PCA	6
		Methanocaldococcus jannaschii (strain ATCC 43067 / DSM 2661 / JAL-1 / JCM 10045 / NBRC 100440)	1			Hypocrea jecorina (strain ATCC 56765 / BCRC 32924 / NRRL 11460 / Rut C-30)	6
		Methylobacterium sp. (strain 4-46)	1			Lates calcarifer	6
		Monomorium pharaonis	1			Leishmania major	6
		Monosiga brevicollis MX1	1			Lepidothrix coronata	6
		Musca domestica	1			Leptonychotes weddellii	6
		Myxococcus xanthus	1			Macaca mulatta	6
		Neolamprologus brichardi	1			Mesitornis unicolor	6
		Nipponia nippon	1			Microplitis demolitor	6
		Nomascus leucogenys	1			Nannospalax galili	6
		Octodon degus	1			Penicillium rubens Wisconsin 54-1255	6
		Octopus bimaculoides	1			Phaethon lepturus	6
		Odobenus rosmarus divergens	1			Pogona vitticeps	6
		Odocoileus virginianus texanus	1			Pterocles gutturalis	6
		Ogataea parapolymorpha DL-1	1			Rousettus aegyptiacus	6
		Ogataea polymorpha	1			Sordaria macrospora k-hell	6
		Oncorhynchus kisutch	1			Sorex araneus	6
		Only Syngen Nebraska virus 5	1			Synechocystis sp. (strain PCC 6803 / Kazusa)	6
		Opisthorchis viverrini	1			Tauraco erythrolophus	6
		Orcinus orca	1			Tupaia chinensis	6
		Oreochromis niloticus	1			Tyto alba	6
		Orpinomyces sp. (strain PC-2)	1			Xiphophorus maculatus	6
		Orycteropus afer afer	1			Ailuropoda melanoleuca	5
		Oryctolagus cuniculus	1			Alligator mississippiensis	5
		Pan troglodytes	1			Anser cygnoides domesticus	5
		Papilio polytes	1			Caenorhabditis briggsae	5
		Paracoccidioides brasiliensis Pb18	1			Chlorocebus sabaeus	5
		Paramecium tetraurelia strain d4-2	1			Clostridium acetobutylicum ATCC 824	5
		Parengyodontium album	1			Coccidioides posadasii C735 delta SOWgp	5
		Parus major	1			Cryptococcus neoformans var. neoformans B-3501A	5
		Pelodiscus sinensis	1			Cryptococcus neoformans var. neoformans JEC21	5
		Penicillium olsonii	1			Drosophila ficusphila	5
		Penicillium rubens (strain ATCC 28089 / DSM 1075 / NRRL 1951 / Wisconsin 54-1255)	1			Drosophila navojoa	5
		Phytophthora infestans T30-4	1			Drosophila serrata	5
		Plasmodium yoelii yoelii 17XNL	1			Elephantulus edwardii	5
		Plutella xylostella	1			Equus przewalskii	5
		Pneumocystis murina B123	1			Erinaceus europaeus	5
		Poecilia formosa	1			Eurypyga helias	5
		Poecilia reticulata	1			Ficedula albicollis	5
		Polistes dominula	1			Fulmarus glacialis	5
		Pongo abelii	1			Gavia stellata	5
		Protobothrops mucrosquamatus	1			Gregarina niphandrodes	5
		Pseudomonas putida KT2440	1			Haplochromis burtoni	5
		Pygocentrus nattereri	1			Hipposideros armiger	5
		Ralstonia solanacearum CFBP2957	1			Histoplasma capsulatum NAm1	5
		Reclinomonas americana	1			Leptosomus discolor	5
		Rhizopus delemar (strain RA 99-880 / ATCC MYA-4621 / FGSC 9543 / NRRL 43880)	1			Linepithema humile	5
		Rhodospirillum rubrum (strain ATCC 11170 / ATH 1.1.1 / DSM 467 / LMG 4362 / NCIB 8255 / S1)	1			Mitosporidium daphniae	5
		Saimiri boliviensis boliviensis	1			Myotis lucifugus	5
		Salinibacter ruber (strain DSM 13855 / M31)	1			Neolamprologus brichardi	5
		Salinibacter ruber DSM 13855	1			Nestor notabilis	5
		Salmo salar	1			Ochotona princeps	5
		Schizosaccharomyces pombe 972h-	1			Oreochromis niloticus	5
		Schwanniomyces occidentalis	1			Panthera pardus	5
		Shigella flexneri	1			Papio anubis	5
		Sinocyclocheilus anshuiensis	1			Pneumocystis carinii B80	5
		Sinocyclocheilus rhinocerous	1			Poecilia reticulata	5
		Sinorhizobium fredii (strain NBRC 101917 / NGR234)	1			Polistes canadensis	5
		Sinorhizobium fredii NGR234	1			Rhinopithecus roxellana	5
		Sorex araneus	1			Rhodobacter sphaeroides 2.4.1	5
		Streptomyces phage phiSASD1	1			Schizosaccharomyces octosporus yFS286	5
		Strongylocentrotus purpuratus	1			Sinorhizobium fredii NGR234	5
		Synechococcus sp. (strain CC9902)	1			Stegastes partitus	5
		Synechococcus sp. (strain WH8102)	1			Talaromyces stipitatus (strain ATCC 10500 / CBS 375.48 / QM 6759 / NRRL 1006)	5
		Talaromyces marneffei ATCC 18224	1			Toxoplasma gondii ME49	5
		Tetranychus urticae	1			Trachymyrmex zeteki	5
		Tetrapisispora blattae CBS 6284	1			Wasmannia auropunctata	5
		Thamnophis sirtalis	1			Acanthisitta chloris	4
		Trichechus manatus latirostris	1			Acinetobacter pittii PHEA-2	4
		Trichinella spiralis	1			Aeromonas hydrophila subsp. hydrophila ATCC 7966	4
		Trichogramma pretiosum	1			Anas platyrhynchos	4
		Trichomonas vaginalis G3	1			Babjeviella inositovora NRRL Y-12698	4
		Trypanosoma brucei TREU927	1			Bactrocera latifrons	4
		Trypanosoma cruzi (strain CL Brener)	1			Burkholderia pseudomallei K96243	4
		Trypanosoma cruzi strain CL Brener	1			Callorhinchus milii	4
		Trypanosoma equiperdum	1			Camelus ferus	4
		Trypanosoma grayi	1			Caulobacter crescentus NA1000	4
		Tyto alba	1			Cerapachys biroi	4
		Uncinocarpus reesii (strain UAMH 1704)	1			Cercocebus atys	4
		Uncinocarpus reesii 1704	1			Chaetura pelagica	4
		uncultured bacterium HHV216	1			Chelonia mydas	4
		Uromyces fabae	1			Chlorobium tepidum TLS	4
		Ursus maritimus	1			Clostridium botulinum A str. ATCC 3502	4
		Verticillium alfalfae VaMs.102	1			Columba livia	4
		Wickerhamomyces ciferrii	1			Cynoglossus semilaevis	4
		Xanthomonas phage phiL7	1			Cyprinodon variegatus	4
		Yarrowia lipolytica (strain CLIB 122 / E 150)	1			Dasypus novemcinctus	4
						Debaryomyces fabryi	4
						Drosophila bipectinata	4
						Drosophila kikkawai	4
						Dufourea novaeangliae	4
						Encephalitozoon cuniculi (strain GB-M1)	4
						Eptesicus fuscus	4
						Equus caballus	4
						Geospiza fortis	4
						Habropoda laboriosa	4
						Hammondia hammondi	4
						Leptospira interrogans serovar Lai str. 56601	4
						Loxodonta africana	4
						Magnaporthe oryzae (strain 70-15 / ATCC MYA-4617 / FGSC 8958)	4
						Melopsittacus undulatus	4
						Monodelphis domestica	4
						Monopterus albus	4
						Myotis brandtii	4
						Myotis davidii	4
						Naegleria gruberi	4
						Neosartorya fumigata (strain ATCC MYA-4609 / Af293 / CBS 101355 / FGSC A1100)	4
						Neosartorya fumigata (strain CEA10 / CBS 144.89 / FGSC A1163)	4
						Neurospora tetrasperma FGSC 2508	4
						Otolemur garnettii	4
						Pan paniscus	4
						Pan troglodytes	4
						Papilio polytes	4
						Pelecanus crispus	4
						Phaeosphaeria nodorum (strain SN15 / ATCC MYA-4574 / FGSC 10173)	4
						Physeter catodon	4
						Poecilia latipinna	4
						Poecilia mexicana	4
						Polistes dominula	4
						Pongo abelii	4
						Pseudomonas syringae pv. syringae B728a	4
						Pundamilia nyererei	4
						Rhinopithecus bieti	4
						Saimiri boliviensis boliviensis	4
						Salinibacter ruber DSM 13855	4
						Trichinella spiralis	4
						Trypanosoma brucei gambiense DAL972	4
						Tursiops truncatus	4
						Uncinocarpus reesii 1704	4
						Wickerhamomyces anomalus NRRL Y-366-8	4
						Zonotrichia albicollis	4
						Zygosaccharomyces rouxii CBS 732	4
						Ajellomyces dermatitidis (strain ER-3 / ATCC MYA-2586)	3
						Apis dorsata	3
						Apis florea	3
						Aquila chrysaetos canadensis	3
						Archaeoglobus fulgidus (strain ATCC 49558 / VC-16 / DSM 4304 / JCM 9628 / NBRC 100126)	3
						Arthroderma otae CBS 113480	3
						Ascoidea rubescens DSM 1968	3
						Aspergillus flavus (strain ATCC 200026 / FGSC A1120 / NRRL 3357 / JCM 12722 / SRRC 167)	3
						Bacillus subtilis subsp. subtilis str. 168	3
						Bacteroides thetaiotaomicron VPI-5482	3
						Bos mutus	3
						Buceros rhinoceros silvestris	3
						Burkholderia mallei ATCC 23344	3
						Calidris pugnax	3
						Calypte anna	3
						Camelus bactrianus	3
						Camponotus floridanus	3
						Candida	3
						Candida dubliniensis CD36	3
						Carlito syrichta	3
						Ceratitis capitata	3
						Chrysochloris asiatica	3
						Clostridium botulinum A str. Hall	3
						Corvus brachyrhynchos	3
						Coturnix japonica	3
						Drosophila elegans	3
						Drosophila grimshawi	3
						Drosophila pseudoobscura pseudoobscura	3
						Drosophila yakuba	3
						Echinops telfairi	3
						Eufriesea mexicana	3
						Falco cherrug	3
						Felis catus	3
						Galeopterus variegatus	3
						Gorilla gorilla gorilla	3
						Ketogulonicigenium vulgare WSH-001	3
						Leishmania braziliensis MHOM/BR/75/M2904	3
						Leishmania major strain Friedlin	3
						Macaca nemestrina	3
						Methanocaldococcus jannaschii (strain ATCC 43067 / DSM 2661 / JAL-1 / JCM 10045 / NBRC 100440)	3
						Microcebus murinus	3
						Miniopterus natalensis	3
						Mycobacterium smegmatis str. MC2 155	3
						Neospora caninum Liverpool	3
						Octodon degus	3
						Odocoileus virginianus texanus	3
						Pandoravirus inopinatum	3
						Papilio xuthus	3
						Phalacrocorax carbo	3
						Picoides pubescens	3
						Pseudomonas syringae	3
						Pseudopodoces humilis	3
						Ralstonia solanacearum CFBP2957	3
						Saccharomyces cerevisiae S288C	3
						Sinorhizobium meliloti 1021	3
						Staphylococcus saprophyticus subsp. saprophyticus (strain ATCC 15305 / DSM 20229)	3
						Struthio camelus australis	3
						Theileria annulata	3
						Wickerhamomyces ciferrii	3
						Yarrowia lipolytica (strain CLIB 122 / E 150)	3
						Acanthamoeba polyphaga mimivirus	2
						Acinetobacter phage phiAC-1	2
						Acinonyx jubatus	2
						Acromyrmex echinatior	2
						Ajellomyces capsulatus (strain G186AR / H82 / ATCC MYA-2454 / RMSCC 2432)	2
						Ambystoma mexicanum	2
						Aotus azarae	2
						Apis mellifera	2
						Aptenodytes forsteri	2
						Apteryx australis mantelli	2
						Aspergillus niger	2
						Aspergillus terreus (strain NIH 2624 / FGSC A1156)	2
						Bacillus thuringiensis	2
						Bacteroides fragilis YCH46	2
						Bison bison bison	2
						Bombus terrestris	2
						Bordetella bronchiseptica 253	2
						Borrelia burgdorferi (strain ATCC 35210 / B31 / CIP 102532 / DSM 4680)	2
						Bos indicus	2
						Bubalus bubalis	2
						Campylobacter jejuni subsp. jejuni NCTC 11168 = ATCC 700819	2
						Candida tanzawaensis NRRL Y-17324	2
						Capra hircus	2
						Ceratotherium simum simum	2
						Chinchilla lanigera	2
						Colobus angolensis palliatus	2
						Coprinellus radians	2
						Coprinopsis cinerea (strain Okayama-7 / 130 / ATCC MYA-4618 / FGSC 9003)	2
						Corvus cornix cornix	2
						Cryptococcus neoformans var. neoformans serotype D (strain B-3501A)	2
						Cuculus canorus	2
						Davidiella tassiana	2
						Debaryomyces hansenii CBS767	2
						Drosophila ananassae	2
						Drosophila biarmipes	2
						Drosophila erecta	2
						Drosophila eugracilis	2
						Drosophila miranda	2
						Drosophila mojavensis	2
						Drosophila rhopaloa	2
						Drosophila sechellia	2
						Drosophila suzukii	2
						Drosophila takahashii	2
						Egretta garzetta	2
						Eimeria tenella	2
						Entamoeba nuttalli P19	2
						Fusarium graminearum deltaflexivirus 1	2
						Fusarium oxysporum f. sp. lycopersici (strain 4287 / CBS 123668 / FGSC 9935 / NRRL 34936)	2
						Giardia lamblia ATCC 50803	2
						Haliaeetus albicilla	2
						Haliotis laevigata	2
						Harpegnathos saltator	2
						Heterocephalus glaber	2
						Hyphopichia burtonii NRRL Y-1933	2
						Legionella pneumophila subsp. pneumophila str. Philadelphia 1	2
						Listeria innocua serovar 6a (strain ATCC BAA-680 / CLIP 11262)	2
						Lumbricus rubellus	2
						Lymnaea stagnalis	2
						Megavirus chiliensis	2
						Mustela putorius furo	2
						Nipponia nippon	2
						Ogataea parapolymorpha DL-1	2
						Ogataea polymorpha	2
						Orycteropus afer afer	2
						Periplaneta americana	2
						Pithovirus sibericum	2
						Plasmodium berghei ANKA	2
						Podospora anserina	2
						Pogonomyrmex barbatus	2
						Pseudomonas putida	2
						Puccinia graminis	2
						Pygoscelis adeliae	2
						Rhodothermus marinus	2
						Salmonella enterica subsp. enterica serovar Typhimurium str. LT2	2
						Schistosoma haematobium	2
						Schizosaccharomyces cryophilus OY26	2
						Serinus canaria	2
						Solibacter usitatus (strain Ellin6076)	2
						Spathaspora passalidarum NRRL Y-27907	2
						Strongylocentrotus intermedius	2
						Tetrahymena thermophila	2
						Tetrahymena thermophila (strain SB210)	2
						Theileria equi	2
						Trichechus manatus latirostris	2
						Trichophyton benhamiae CBS 112371	2
						Trypanosoma brucei brucei TREU927	2
						Trypanosoma grayi	2
						Ursus maritimus	2
						Acanthamoeba polyphaga moumouvirus	1
						Acidiphilium cryptum (strain JF-5)	1
						Acinetobacter baylyi (strain ATCC 33305 / BD413 / ADP1)	1
						Acinetobacter pittii	1
						Aeromonas hydrophila subsp. hydrophila (strain ATCC 7966 / DSM 30187 / JCM 1027 / KCTC 2358 / NCIMB 9240)	1
						Aeromonas phage phiAS5	1
						Ajellomyces dermatitidis (strain SLH14081)	1
						Alternaria solani	1
						Amanita muscaria	1
						Anabaena variabilis (strain ATCC 29413 / PCC 7937)	1
						Andalucia godoyi	1
						Aotus nancymaae	1
						Argas monolakensis	1
						Arhar cryptic virus-I	1
						Aspergillus clavatus (strain ATCC 1007 / CBS 513.65 / DSM 816 / NCTC 3887 / NRRL 1)	1
						Aspergillus niger (strain CBS 513.88 / FGSC A1513)	1
						Aspergillus oryzae (strain ATCC 42149 / RIB 40)	1
						Atta cephalotes	1
						Azorhizobium caulinodans (strain ATCC 43989 / DSM 5975 / JCM 20966 / NBRC 14845 / NCIMB 13405 / ORS 571)	1
						Babesia bigemina	1
						Bacillus caldotenax	1
						Bacillus cereus ATCC 14579	1
						Bacillus circulans	1
						Balaenoptera acutorostrata scammoni	1
						Beihai picorna-like virus 17	1
						Bordetella parapertussis Bpp5	1
						Borrelia hermsii (strain HS1 / DAH)	1
						Botryotinia fuckeliana (strain B05.10)	1
						Brachybacterium faecium DSM 4810	1
						Branchiostoma lanceolatum	1
						Brucella melitensis biotype 1 (strain 16M / ATCC 23456 / NCTC 10094)	1
						Burkholderia cepacia	1
						Camelus dromedarius	1
						Candida albicans	1
						Candida glabrata (strain ATCC 2001 / CBS 138 / JCM 3761 / NBRC 0622 / NRRL Y-65)	1
						Candida glabrata CBS 138	1
						Candida orthopsilosis Co 90-125	1
						Cariama cristata	1
						Charadrius vociferus	1
						Chionodraco hamatus	1
						Chloroflexus aurantiacus (strain ATCC 29366 / DSM 635 / J-10-fl)	1
						Clostridium cellulolyticum (strain ATCC 35319 / DSM 5812 / JCM 6584 / H10)	1
						Clostridium cellulovorans (strain ATCC 35296 / DSM 3052 / OCM 3 / 743B)	1
						Cochliobolus carbonum	1
						Cochliobolus heterostrophus (strain C4 / ATCC 48331 / race T)	1
						Condylura cristata	1
						Crocodylus porosus	1
						Cronobacter sakazakii (strain ATCC BAA-894)	1
						Cryptococcus neoformans var. grubii serotype A (strain H99 / ATCC 208821 / CBS 10515 / FGSC 9487)	1
						Cryptosporidium hominis TU502	1
						Cryptosporidium parvum Iowa II	1
						Cyberlindnera jadinii NRRL Y-1542	1
						Debaryomyces hansenii (strain ATCC 36239 / CBS 767 / JCM 1990 / NBRC 0083 / IGC 2968)	1
						Deinococcus radiodurans (strain ATCC 13939 / DSM 20539 / JCM 16871 / LMG 4051 / NBRC 15346 / NCIMB 9279 / R1 / VKM B-1422)	1
						Delftia acidovorans	1
						Dermatophagoides pteronyssinus	1
						Desulfitobacterium hafniense (strain Y51)	1
						Desulfotomaculum reducens (strain MI-1)	1
						Desulfovibrio vulgaris str. Hildenborough	1
						Dictyoglomus thermophilum (strain ATCC 35947 / DSM 3960 / H-6-12)	1
						Dromaius novaehollandiae	1
						Drosophila arizonae	1
						Drosophila persimilis	1
						Eimeria maxima	1
						Eimeria necatrix	1
						Emericella nidulans	1
						Encephalitozoon cuniculi GB-M1	1
						Enterobacter cloacae subsp. cloacae ATCC 13047	1
						Equus asinus	1
						Eremothecium sinecaudum	1
						Escherichia coli (strain K12)	1
						Escherichia coli O83:H1 str. NRG 857C	1
						Escherichia phage WG01	1
						Euplotes raikovi	1
						Francisella tularensis subsp. tularensis SCHU S4	1
						Fusarium culmorum	1
						Fusarium poae narnavirus 2	1
						Fusarium verticillioides	1
						Gibberella pulicaris	1
						Haliaeetus leucocephalus	1
						Hypocrea rufa	1
						Hypocrea virens	1
						Hypomyces subiculosus	1
						Jaculus jaculus	1
						Kaumoebavirus	1
						Klebsiella pneumoniae	1
						Klebsiella pneumoniae subsp. pneumoniae HS11286	1
						Kluyveromyces lactis (strain ATCC 8585 / CBS 2359 / DSM 70799 / NBRC 1267 / NRRL Y-1140 / WM37)	1
						Kluyveromyces lactis NRRL Y-1140	1
						Lactobacillus acidophilus NCFM	1
						Lactobacillus plantarum WCFS1	1
						Lechevalieria aerocolonigenes	1
						Leishmania infantum JPCM5	1
						Leishmania tarentolae	1
						Leptosphaeria maculans	1
						Leptospira interrogans serogroup Icterohaemorrhagiae serovar copenhageni (strain Fiocruz L1-130)	1
						Locusta migratoria	1
						Macropus parma	1
						Mandrillus leucophaeus	1
						Marmota marmota marmota	1
						Mastigocladus laminosus	1
						Maylandia zebra	1
						Metacordyceps chlamydosporia	1
						Metarhizium anisopliae	1
						Methylobacterium extorquens (strain CM4 / NCIMB 13688)	1
						Methylobacterium radiotolerans (strain ATCC 27329 / DSM 1819 / JCM 2831)	1
						Metschnikowia bicuspidata var. bicuspidata NRRL YB-4993	1
						Microtus fortis	1
						Microtus ochrogaster	1
						Mortierella alpina	1
						Mya arenaria	1
						Mycobacterium bovis AF2122/97	1
						Mycobacterium tuberculosis (strain ATCC 25618 / H37Rv)	1
						Myocastor coypus	1
						Myxococcus fulvus	1
						Myxococcus xanthus	1
						Neisseria meningitidis MC58	1
						Neocallimastix frontalis	1
						Neosartorya fischeri (strain ATCC 1020 / DSM 3700 / CBS 544.65 / FGSC A1164 / JCM 1740 / NRRL 181 / WB 181)	1
						Neosartorya fumigata	1
						Ostreococcus lucimarinus virus OlV5	1
						Ovis aries	1
						Ovis aries musimon	1
						Pandoravirus salinus	1
						Panthera tigris altaica	1
						Papilio machaon	1
						Paramecium bursaria Chlorella virus NY2A	1
						Passalora fulva	1
						Pelagibacter ubique (strain HTCC1062)	1
						Pelotomaculum thermopropionicum (strain DSM 13744 / JCM 10971 / SI)	1
						Penicillium aurantiogriseum fusarivirus 1	1
						Penicillium olsonii	1
						Peromyscus maniculatus bairdii	1
						Phlebotomus papatasi	1
						Pichia kudriavzevii	1
						Pichia membranifaciens NRRL Y-2026	1
						Pinctada fucata	1
						Plasmodium chabaudi chabaudi	1
						Plasmodium vivax Sal-1	1
						Polyandrocarpa misakiensis	1
						Postia placenta (strain ATCC 44394 / Madison 698-R)	1
						Prochlorococcus marinus (strain NATL2A)	1
						Pseudomonas aeruginosa (strain ATCC 15692 / DSM 22644 / CIP 104116 / JCM 14847 / LMG 12228 / 1C / PRS 101 / PAO1)	1
						Pseudomonas putida KT2440	1
						Pseudomonas resinovorans	1
						Pseudomonas savastanoi	1
						Pseudomyrmex gracilis	1
						Pyrenopeziza brassicae	1
						Rhizobium meliloti	1
						Rhizobium phage 16-3	1
						Rhizopus delemar (strain RA 99-880 / ATCC MYA-4621 / FGSC 9543 / NRRL 43880)	1
						Rhodospirillum rubrum ATCC 11170	1
						Ruthia magnifica subsp. Calyptogena magnifica	1
						Saccharomyces cerevisiae	1
						Saccharomyces cerevisiae (strain YJM789)	1
						Scheffersomyces stipitis (strain ATCC 58785 / CBS 6054 / NBRC 10063 / NRRL Y-11545)	1
						Scheffersomyces stipitis CBS 6054	1
						Sclerotinia sclerotiorum (strain ATCC 18683 / 1980 / Ss-1)	1
						Shigella flexneri	1
						Sophora japonica powdery mildew-associated partitivirus	1
						Sorangium cellulosum (strain So ce56)	1
						Spodoptera frugiperda	1
						Sporidiobolus salmonicolor	1
						Strawberry chlorotic fleck-associated virus	1
						Streptococcus mutans UA159	1
						Streptococcus sanguinis SK36	1
						Sturnus vulgaris	1
						Suberites domuncula	1
						Synechococcus sp. (strain JA-2-3B'a(2-13))	1
						Talaromyces purpureogenus	1
						Tetrapisispora phaffii CBS 4417	1
						Theileria parva	1
						Thermococcus kodakarensis (strain ATCC BAA-918 / JCM 12380 / KOD1)	1
						Thermotoga maritima (strain ATCC 43589 / MSB8 / DSM 3109 / JCM 10099)	1
						Thermus aquaticus	1
						Thunnus obesus	1
						Tigriopus californicus	1
						Tilletia walkeri	1
						Torulaspora delbrueckii	1
						Trachymyrmex cornetzi	1
						Trametes versicolor	1
						Trichoderma reesei	1
						Trichophyton rubrum	1
						Trypanosoma cruzi (strain CL Brener)	1
						Trypanosoma cruzi strain CL Brener	1
						Trypanosoma equiperdum	1
						Uncinocarpus reesii (strain UAMH 1704)	1
						Vanderwaltozyma polyspora DSM 70294	1
						Vibrio fischeri ES114	1
						Vibrio mimicus	1
						Vibrio parahaemolyticus RIMD 2210633	1
						Viburnum utile	1
						Yellowstone lake phycodnavirus 3	1
						Yersinia phage phiR1-RT	1
						Zymomonas mobilis subsp. mobilis (strain ATCC 31821 / ZM4 / CP4)	1

## Sheet: Table S10
		Red Algae	Green Algae	Green Algae	Green Algae	Green Algae	Green Algae	Green Algae	Green Algae	Green Algae	Green Algae	Green Algae	Green Algae	Basal Embryophytes	Basal Embryophytes	Basal Embryophytes	Gnetae	Ginkgos	Cycads	Coniferous Gymnosperms	Coniferous Gymnosperms	Coniferous Gymnosperms	Coniferous Gymnosperms	Coniferous Gymnosperms	Coniferous Gymnosperms	Coniferous Gymnosperms	Coniferous Gymnosperms	Coniferous Gymnosperms	Coniferous Gymnosperms	Coniferous Gymnosperms	Basal Angiosperm	Monocots	Monocots	Monocots	Monocots	Monocots	Monocots	Monocots	Monocots	Monocots	Monocots	Monocots	Monocots	Monocots	Monocots	Monocots	Monocots	Monocots	Monocots
PR class	Orthogroup	Cyanidioschyzon_merolae	Micromonas_pusilla_strain_CCMP1545	Micromonas_sp_RCC299	Micromonas_commoda	Bathycoccus_prasinos	Ostreococcus_lucimarinus	Ostreococcus_tauri	Ostreococcus_sp_RCC809	Volvox_carteri	Chlamydomonas_reinhardtii	Chlorella_sp_NC64A	Coccomyxa_sp_C169	Physcomitrella_patens	Marchantia_polymorpha	Selaginella_moellendorffii	Gnetum_montanum	Ginkgo_biloba	Cycas_micholitzii	Taxus_baccata	Pseudotsuga_menziesii	Picea_abies	Picea_glauca	Picea_sitchensis	Pinus_lambertiana	Pinus_sylvestris	Pinus_pinaster	Pinus_tecunumanii	Pinus_taeda	Pinus_patula	Amborella_trichopoda	Zostera_marina	Spirodela_polyrhiza	Phalaenopsis_equestris	Elaeis_guineensis	Musa_acuminata	Ananas_comosus	Oropetium_thomaeum	Zoysia_japonica_ssp_nagirizaki	Setaria_italica	Zea_mays	Sorghum_bicolor	Oryza_brachyantha	Oryza_sativa_spp_japonica	Oryza_sativa_spp_indica	Phyllostachys_edulis	Brachypodium_distachyon	Triticum_aestivum	Hordeum_vulgare
PR-1	OG0000131	1	1	0	0	0	0	0	0	34	14	7	0	10	35	12	2	3	4	4	6	26	14	14	8	17	33	15	1	40	16	12	17	3	21	13	7	16	19	18	16	13	28	38	19	11	14	65	13
PR-1	OG0000244	0	0	0	0	0	0	0	0	0	0	0	0	1	2	0	3	2	2	2	4	65	23	20	15	46	53	45	0	43	5	11	6	8	17	8	9	16	18	14	18	12	8	13	9	10	13	63	17
PR-1	OG0022702	0	0	0	0	0	0	0	0	0	0	0	0	0	0	0	0	0	0	0	0	0	0	0	0	0	0	0	0	0	0	0	0	0	0	0	0	0	0	1	0	0	0	1	1	1	0	2	0
PR-1	OG0029191	0	0	0	0	0	0	0	0	0	0	0	0	0	0	0	0	0	0	0	0	0	0	0	0	0	0	0	0	0	0	0	0	0	0	0	0	0	0	1	0	0	1	2	0	0	0	0	0
PR-2	OG0000122	0	0	0	0	0	0	0	0	0	0	0	0	5	0	12	4	12	10	5	14	15	12	15	11	9	19	10	4	15	11	21	10	22	22	30	19	19	7	24	27	20	19	16	18	18	21	58	14
PR-2	OG0000138	0	0	1	1	0	0	0	0	0	0	0	0	9	14	15	8	11	6	10	15	21	17	13	38	18	20	13	12	12	12	17	13	15	18	24	13	22	3	24	24	21	20	23	22	32	22	71	21
PR-2	OG0000235	0	0	0	0	0	0	0	0	0	0	0	0	5	7	4	3	9	2	11	42	33	13	10	9	11	20	17	38	16	10	6	4	8	19	9	7	8	1	15	14	14	15	21	20	13	18	70	13
PR-2	OG0000247	3	2	2	2	2	2	1	2	2	3	3	4	8	4	6	1	16	7	5	12	15	15	17	13	11	29	10	4	31	7	9	9	19	16	27	15	8	13	8	13	9	10	11	9	15	12	37	6
PR-2	OG0000426	0	0	0	0	0	0	0	0	0	0	0	0	7	2	8	3	7	4	5	5	4	8	3	6	6	7	5	3	5	8	10	7	12	9	16	11	2	9	12	10	11	10	12	10	13	11	29	11
PR-2	OG0001263	0	0	0	0	0	0	0	0	0	0	0	0	2	1	4	2	3	2	3	3	4	4	0	5	3	3	3	5	3	3	4	3	4	5	8	3	2	1	3	5	3	3	3	3	3	3	12	4
PR-2	OG0002081	0	0	0	0	0	0	0	0	0	0	0	0	11	1	5	1	2	2	2	11	8	5	4	9	4	9	5	4	5	2	1	1	2	1	3	1	4	0	2	3	3	1	3	2	1	3	7	1
PR-2	OG0002559	1	2	2	2	1	1	0	0	1	1	1	1	2	2	1	6	6	3	6	0	4	2	0	4	2	6	2	0	4	2	2	3	3	1	4	2	2	2	2	2	2	4	2	2	4	2	6	2
PR-2	OG0002909	0	0	0	0	0	0	0	0	0	0	0	0	0	0	0	0	0	0	0	0	0	0	0	0	0	0	0	0	0	0	0	0	0	1	2	2	1	6	3	2	3	5	9	4	3	5	5	1
PR-2	OG0004964	1	0	0	0	0	0	0	0	1	1	1	1	1	1	1	1	1	1	2	0	1	2	1	3	1	1	1	0	1	1	2	1	4	1	3	3	1	1	1	1	2	1	1	1	2	2	8	1
PR-2	OG0009068	0	0	0	0	0	0	0	0	0	0	0	0	0	0	1	0	0	0	0	0	0	0	0	0	0	0	0	0	0	1	0	1	0	0	0	0	0	0	0	0	0	0	0	0	0	0	0	0
PR-2	OG0011797	0	0	0	0	0	0	0	0	0	0	0	0	0	0	0	0	0	0	0	0	0	0	0	0	0	0	0	0	0	0	0	0	0	0	0	0	1	2	1	2	1	1	1	1	1	1	6	2
PR-2	OG0017893	0	0	0	0	0	0	0	0	0	0	0	0	0	0	0	0	0	0	0	0	0	0	0	0	0	0	0	0	0	0	0	1	0	0	0	0	0	0	0	0	0	0	0	0	0	0	0	0
PR-2	OG0048225	0	0	0	0	0	0	0	0	0	0	0	0	0	0	0	0	0	0	0	0	0	0	0	0	0	0	0	0	0	0	0	0	0	0	0	0	0	0	0	0	0	0	1	1	0	0	0	0
PR-2	OG0048869	0	0	0	0	0	0	0	0	0	0	0	0	0	0	0	0	0	0	0	0	0	0	0	0	0	0	0	0	0	0	0	0	0	0	0	0	0	1	0	0	0	0	1	0	0	0	0	0
PR-3	OG0000134	0	0	0	0	0	0	0	0	0	0	0	0	6	1	0	0	3	0	14	21	29	3	3	5	6	12	14	4	17	13	10	14	3	20	19	8	9	21	23	25	19	19	34	32	15	30	122	22
PR-3	OG0000642	0	0	0	0	0	0	0	0	0	0	0	0	7	4	16	3	3	2	4	40	35	15	15	5	11	19	12	53	16	2	0	3	1	5	4	0	2	3	9	6	8	4	5	3	4	3	16	2
PR-3	OG0000659	0	0	0	0	0	0	0	0	0	0	1	0	4	11	5	4	1	7	5	12	9	13	9	3	4	8	4	7	7	10	2	6	3	4	8	6	10	6	8	12	8	5	11	9	9	9	42	11
PR-3	OG0003068	0	0	0	0	0	0	0	0	0	0	0	0	3	0	1	3	3	2	5	2	3	5	3	2	1	7	2	1	2	1	1	2	1	2	7	1	3	3	2	1	2	2	2	2	3	2	7	2
PR-3	OG0016838	0	0	0	0	0	0	0	0	0	0	0	0	0	0	0	0	0	0	0	0	0	0	0	0	0	0	0	0	0	0	0	0	0	0	0	0	0	0	0	0	0	0	0	0	0	0	0	0
PR-4	OG0001724	0	0	0	0	0	0	0	0	0	0	3	0	0	1	1	0	2	1	0	4	8	6	3	2	4	5	3	7	3	1	2	0	1	2	4	2	2	4	7	5	5	4	4	4	5	2	16	2
PR-5	OG0000030	0	0	0	0	0	0	0	0	0	0	0	0	0	0	2	2	6	2	4	78	65	13	10	9	15	17	31	85	31	24	0	25	5	35	18	46	19	23	32	33	34	30	55	50	24	27	141	28
PR-5	OG0000062	0	0	0	0	0	0	0	0	0	1	0	0	7	16	18	1	6	3	3	46	38	29	20	11	22	34	30	87	35	16	13	12	29	32	39	21	28	5	36	34	37	24	32	28	33	26	83	18
PR-5	OG0000094	0	0	0	0	0	0	0	0	0	0	0	0	10	4	12	20	14	14	19	88	74	37	20	23	12	26	22	27	21	8	10	6	11	6	16	7	12	24	31	12	26	18	27	19	10	16	119	21
PR-5	OG0001011	0	0	0	0	0	0	0	0	0	0	0	0	1	1	18	0	0	3	4	1	1	1	2	0	1	4	1	0	1	2	2	5	5	0	2	4	5	2	14	6	12	9	12	11	8	12	52	9
PR-5	OG0009083	0	0	0	0	0	0	0	0	0	0	0	0	0	0	0	0	0	0	0	0	0	0	0	0	0	0	0	0	0	0	0	0	0	0	0	0	3	3	4	5	4	2	5	2	6	4	14	3
PR-5	OG0035392	0	0	0	0	0	0	0	0	0	0	0	0	0	0	0	0	0	0	0	0	0	0	0	0	0	0	0	0	0	0	0	0	0	0	0	0	0	0	0	0	0	0	1	2	0	0	0	0
PR-6	OG0000512	0	0	0	0	0	0	0	0	0	0	0	1	5	7	1	0	2	5	2	3	3	0	0	1	1	2	0	0	2	1	5	17	4	2	2	1	12	18	21	18	30	12	14	8	4	27	63	11
PR-6	OG0020488	0	0	0	0	0	0	0	0	0	0	0	0	0	0	0	0	0	0	0	0	0	0	0	0	0	0	0	0	0	0	0	0	0	0	0	0	1	0	1	0	0	0	1	1	0	0	2	1
PR-7	OG0000010	0	0	0	0	0	0	0	0	1	1	0	0	19	12	70	18	31	26	51	72	93	44	27	51	41	60	36	30	37	87	33	59	49	73	76	52	45	39	68	60	52	57	60	59	59	61	215	51
PR-7	OG0000332	0	0	0	0	0	0	0	0	0	0	0	0	20	6	10	4	7	7	6	9	22	10	6	8	17	19	13	1	17	7	10	4	7	9	10	10	8	15	17	19	15	12	13	10	6	13	52	10
PR-7	OG0000871	0	3	3	3	3	2	2	2	2	2	2	1	4	1	3	8	4	10	3	7	4	4	0	2	3	5	4	0	6	2	3	4	12	9	7	8	6	8	7	8	5	5	7	5	7	5	16	7
PR-7	OG0002601	0	1	0	0	0	0	0	1	0	0	0	0	0	1	0	0	0	0	3	61	2	1	0	5	2	2	2	0	2	1	2	1	1	2	3	2	3	4	3	1	1	2	2	2	4	1	3	1
PR-7	OG0015895	0	0	0	0	0	0	0	0	0	0	0	0	0	0	0	0	0	0	0	0	3	0	0	0	0	0	0	0	0	1	0	0	0	0	0	0	1	0	0	0	0	0	1	0	0	0	0	0
PR-8	OG0000252	0	2	0	0	0	1	1	1	0	0	1	1	4	1	3	15	10	8	12	18	18	12	13	11	6	23	15	5	38	7	14	8	9	10	20	10	13	15	11	18	9	9	12	11	13	10	35	8
PR-8	OG0000455	0	0	0	0	0	0	0	0	0	0	0	0	0	7	8	0	0	1	1	0	0	0	0	1	0	2	0	0	2	7	3	2	5	10	10	7	13	34	22	15	21	20	29	25	7	14	46	7
PR-9	OG0000025	0	0	0	0	0	0	0	0	0	0	0	0	10	10	31	3	7	4	20	103	96	55	38	47	22	65	44	79	42	51	27	10	30	29	47	32	39	31	53	43	43	38	40	36	35	44	171	43
PR-9	OG0000107	0	0	0	0	0	0	0	0	0	0	0	0	9	101	8	1	5	5	5	46	45	16	13	9	7	26	14	41	12	13	7	5	9	18	24	14	10	12	27	23	25	23	25	23	20	24	108	20
PR-9	OG0000400	0	0	0	0	0	0	0	0	0	0	0	0	29	35	8	0	0	0	0	49	20	8	6	7	3	16	6	35	5	4	4	15	3	12	11	11	1	6	30	25	23	19	23	23	20	22	112	25
PR-9	OG0000401	0	0	0	0	0	0	0	0	0	0	0	0	0	5	12	3	9	2	5	11	14	6	4	7	7	10	8	5	8	6	4	6	6	9	10	13	8	14	14	17	14	12	12	12	11	11	31	10
PR-9	OG0000939	1	1	2	2	2	1	2	1	1	1	1	2	3	2	3	4	3	1	4	6	7	7	5	5	6	7	4	0	15	2	4	3	5	6	8	7	4	7	4	6	4	5	5	4	5	4	12	4
PR-9	OG0001001	0	0	0	0	0	0	0	0	0	0	0	0	2	3	2	2	2	7	6	57	27	17	16	9	11	19	12	14	13	3	1	1	2	2	5	2	0	1	4	4	4	5	5	5	6	4	35	5
PR-9	OG0001250	0	0	0	0	0	0	0	0	0	0	0	0	5	3	10	1	3	0	2	11	8	2	2	4	3	4	4	8	5	4	4	2	0	1	2	2	3	1	3	3	3	3	3	2	4	3	9	3
PR-9	OG0002881	0	0	0	0	0	0	0	0	0	0	0	0	3	0	0	3	2	0	3	3	6	5	3	1	1	6	4	3	3	2	2	1	2	1	1	1	1	3	1	0	1	1	1	1	1	0	8	1
PR-9	OG0003361	1	2	2	2	1	2	0	2	2	1	2	2	1	1	3	2	1	2	1	1	2	4	4	1	1	2	2	0	7	1	2	2	2	1	3	2	3	2	4	3	3	3	4	4	4	3	9	4
PR-9	OG0004038	0	0	0	0	0	0	0	0	0	0	0	0	2	1	1	1	3	1	4	1	3	2	1	3	2	3	1	0	1	1	0	1	1	2	3	2	8	4	4	2	4	2	4	2	3	2	8	2
PR-9	OG0006420	0	1	1	1	1	1	1	1	1	1	1	1	2	1	1	1	3	2	1	2	2	1	0	2	1	1	1	0	2	1	1	1	1	1	1	2	1	1	1	1	1	1	1	1	0	1	3	1
PR-9	OG0006735	0	1	1	1	1	1	1	1	1	1	1	2	1	1	2	2	2	2	1	0	2	2	2	3	1	1	1	0	2	1	1	1	1	1	1	1	1	1	1	1	1	1	1	1	0	1	3	1
PR-9	OG0007194	0	0	0	0	0	0	0	0	0	0	0	0	0	2	0	0	0	0	0	1	3	0	0	0	0	1	0	1	0	1	1	0	1	1	1	1	0	1	1	1	1	1	1	1	0	1	3	1
PR-9	OG0007965	0	0	0	0	0	0	0	0	0	0	0	0	5	4	14	0	1	0	0	3	3	0	0	0	2	2	0	0	0	2	0	0	0	0	0	0	0	0	0	1	1	1	1	1	0	0	0	0
PR-9	OG0008350	0	0	0	0	0	0	0	0	0	0	0	0	0	0	0	0	0	0	0	0	0	0	0	0	0	0	0	0	0	1	1	1	0	1	2	1	1	2	1	1	1	1	1	1	0	1	3	1
PR-9	OG0008455	0	0	0	0	0	0	0	0	0	0	0	0	0	0	0	0	0	0	0	0	0	0	0	0	0	0	0	0	0	0	0	0	0	0	0	0	4	4	5	6	4	8	10	10	3	5	14	4
PR-9	OG0008495	0	0	0	0	0	0	0	0	0	0	0	0	0	0	0	0	0	0	0	1	1	1	0	0	1	1	0	1	0	1	1	0	1	1	1	0	0	0	0	0	0	0	0	0	0	0	0	0
PR-9	OG0009207	0	0	0	0	0	0	0	0	0	0	0	0	0	0	0	0	0	0	0	0	0	0	0	0	0	0	0	0	0	0	0	0	0	0	0	0	0	3	2	3	3	4	5	3	3	3	18	4
PR-9	OG0010568	0	0	0	0	0	0	0	0	0	0	0	0	0	0	0	0	0	0	0	0	0	0	0	0	0	0	0	0	0	0	0	0	0	0	0	0	2	0	4	1	7	0	0	0	1	2	11	0
PR-9	OG0011427	0	0	0	0	0	0	0	0	0	0	0	0	0	0	0	0	0	0	0	0	0	0	0	0	0	0	0	0	0	0	0	0	0	0	0	0	0	0	0	0	0	2	3	2	0	2	11	2
PR-9	OG0012414	0	0	0	0	0	0	0	0	0	0	0	0	0	0	0	0	0	0	0	0	0	0	0	0	0	0	0	0	0	0	0	0	0	0	0	0	0	0	0	0	0	5	5	3	0	0	4	1
PR-9	OG0012705	0	0	0	0	0	0	0	0	0	0	0	0	0	0	0	0	0	0	0	0	0	0	0	0	0	0	0	0	0	0	0	0	0	0	0	0	0	0	4	2	3	1	1	1	0	0	4	1
PR-9	OG0013255	0	0	0	0	0	0	0	0	0	0	0	0	0	0	0	0	0	0	0	0	0	0	0	0	0	0	0	0	0	0	0	0	0	0	0	0	0	0	1	1	0	0	0	0	0	4	7	2
PR-9	OG0014665	0	0	0	0	0	0	0	0	0	0	0	0	0	0	0	0	0	0	0	0	0	0	0	0	0	0	0	0	0	0	0	0	0	0	0	0	0	0	1	5	4	0	0	0	0	2	0	0
PR-9	OG0014684	0	0	0	0	0	0	0	0	0	0	0	0	0	0	0	0	0	0	0	0	0	0	0	0	0	0	0	0	0	0	0	0	0	0	0	0	0	0	0	1	1	2	1	1	1	2	3	0
PR-9	OG0015336	0	0	0	0	0	0	0	0	0	0	0	0	0	0	0	0	0	0	0	0	0	0	0	0	0	0	0	0	0	0	0	0	0	0	0	0	0	1	1	2	1	1	1	0	0	1	3	0
PR-9	OG0015363	0	0	0	0	0	0	0	0	0	0	0	0	0	1	0	0	0	0	0	0	0	0	0	0	0	0	0	0	0	0	0	0	0	0	0	0	0	1	0	1	1	1	1	1	0	1	3	0
PR-9	OG0016130	0	0	0	0	0	0	0	0	0	0	0	0	0	0	0	0	0	0	0	0	0	0	0	0	0	0	0	0	0	0	0	0	0	0	0	0	0	0	1	0	0	0	1	2	0	2	3	1
PR-9	OG0016134	0	0	0	0	0	0	0	0	0	0	0	0	0	0	0	0	0	0	0	0	0	0	0	0	0	0	0	0	0	0	0	0	0	0	0	0	0	0	0	0	0	0	0	0	0	8	2	0
PR-9	OG0019777	0	0	0	0	0	0	0	0	0	0	0	0	0	0	0	0	0	0	0	0	0	0	0	0	0	0	0	0	0	0	0	0	0	0	0	0	0	0	0	0	0	0	0	0	0	1	4	2
PR-9	OG0035169	0	0	0	0	0	0	0	0	0	0	0	0	0	0	0	0	0	0	1	0	0	0	0	0	0	0	0	0	0	0	0	0	0	0	0	0	1	0	0	0	0	0	1	0	0	0	0	0
PR-9	OG0035416	0	0	0	0	0	0	0	0	0	0	0	0	0	0	0	0	0	0	0	0	0	0	0	0	0	0	0	0	0	0	0	0	0	0	0	0	0	0	0	0	0	0	2	1	0	0	0	0
PR-10	OG0000291	0	0	0	0	0	0	0	0	0	0	0	0	0	7	2	0	3	0	3	6	6	5	5	2	2	6	3	1	5	1	0	0	1	2	2	1	1	1	1	1	1	1	1	1	2	1	3	1
PR-10	OG0000319	0	0	0	0	0	0	0	0	0	0	0	0	6	12	7	3	7	1	4	19	16	9	8	9	6	26	12	43	12	3	0	2	13	13	5	6	2	5	3	3	7	1	1	1	1	4	23	4
PR-10	OG0002954	0	0	0	0	0	0	0	0	0	0	0	0	0	1	0	0	0	1	0	1	1	0	0	0	0	1	0	0	1	2	0	0	2	2	1	1	1	8	8	3	6	1	2	2	1	2	15	2
PR-10	OG0010461	0	0	0	0	0	0	0	0	0	0	0	0	0	0	0	0	0	0	0	0	0	0	0	0	0	0	0	0	0	0	0	0	0	0	0	0	2	1	2	1	0	4	5	5	0	1	3	4
PR-11	OG0000889	0	1	1	1	1	1	1	1	1	5	2	0	2	1	4	0	1	0	2	7	10	4	3	11	5	16	6	4	11	2	1	0	1	3	3	2	2	3	2	2	2	2	2	2	3	1	3	1
PR-12	OG0004899	0	0	0	0	0	0	0	0	0	0	0	0	0	0	0	0	0	0	0	0	0	0	0	0	0	0	0	0	0	1	0	0	0	0	0	0	0	0	0	0	0	0	0	0	0	0	0	0
PR-13	OG0006626	0	0	0	0	0	0	0	0	0	0	0	0	0	0	0	0	0	0	0	0	0	0	0	0	0	0	0	0	0	0	0	0	0	0	0	0	0	1	6	0	1	0	16	8	0	12	17	15
PR-14	OG0000169	0	0	0	0	0	0	0	0	0	0	0	0	0	0	0	1	4	0	0	38	31	28	42	12	15	30	9	0	14	15	8	10	13	8	5	10	13	14	14	10	9	11	16	12	10	10	47	14
PR-14	OG0018298	0	0	0	0	0	0	0	0	0	0	0	0	0	0	0	0	0	0	0	0	0	0	0	0	0	0	0	0	0	0	0	0	0	0	0	0	0	0	0	0	0	0	0	0	0	0	0	0
PR-14	OG0048356	0	0	0	0	0	0	0	0	0	0	0	0	0	0	0	0	0	0	0	0	0	0	0	0	0	0	0	0	0	0	0	0	0	0	0	0	0	0	0	0	0	0	1	1	0	0	0	0
PR-16	OG0000007	0	0	0	0	0	0	0	0	0	0	0	0	8	9	31	108	8	9	54	232	357	67	30	117	57	141	169	356	183	33	7	10	10	79	26	24	3	58	102	50	70	60	106	141	55	62	284	45
PR-16	OG0000066	0	0	0	0	0	0	0	0	0	0	1	1	23	29	35	1	3	2	8	27	28	19	8	8	14	22	13	51	20	23	16	8	8	14	25	33	23	14	37	42	47	27	36	35	27	29	164	26
PR-16	OG0001071	0	0	0	0	0	0	0	0	0	0	0	0	0	0	1	0	1	2	1	2	2	3	2	2	2	2	1	0	1	2	5	2	5	3	2	4	4	1	4	3	3	3	3	2	1	2	9	3
PR-16	OG0001783	0	0	0	0	0	0	0	0	1	0	0	0	4	52	6	0	0	0	0	0	0	0	0	0	0	0	0	1	0	12	0	0	4	5	1	3	1	2	2	1	4	3	3	2	0	6	11	1
PR-16	OG0003517	0	0	0	0	0	0	0	0	0	0	0	0	0	0	4	0	5	0	0	7	4	3	1	2	12	3	1	2	1	1	1	1	3	1	4	2	1	2	1	1	1	1	1	1	0	1	3	1
PR-17	OG0001491	0	0	0	0	0	0	0	0	0	0	0	0	2	1	15	0	2	2	5	3	15	2	2	0	11	16	9	1	10	1	0	0	1	3	1	2	1	2	6	3	4	2	3	3	6	2	11	5
PR-17	OG0008658	0	0	0	0	0	0	0	0	0	0	0	0	0	0	0	0	0	0	0	0	0	0	0	0	0	0	0	0	0	1	0	1	1	5	1	2	1	2	1	2	1	1	1	1	2	1	3	2
PR-18	OG0000105	0	0	1	1	0	0	0	0	2	2	6	0	4	3	21	3	3	0	7	12	20	7	3	5	8	11	6	2	14	8	1	3	17	11	9	3	14	14	17	12	17	15	18	12	4	13	81	19
PR-19	OG0008447	0	0	0	0	0	0	0	0	0	0	0	0	0	0	15	0	0	0	1	0	12	4	10	0	9	9	1	0	2	2	0	2	0	0	0	0	0	1	3	2	2	0	0	0	0	1	1	0
	Total	8	17	16	16	12	12	9	12	50	34	33	17	272	427	473	251	242	177	329	1223	1344	585	436	526	483	892	646	1026	801	469	304	332	389	587	597	461	453	534	821	704	730	632	858	775	573	691	2763	601
[truncated: 48 more columns]

## Sheet: Table S11
OrthoGroup	Pinus_patula	Pinus_tecunumanii
OG0000007	Pipt25HS_TRINITY_DN260747_c0_g2, Pipt25HS_TRINITY_DN265978_c0_g2, Pipt25HS_TRINITY_DN60870_c0_g1, Pipt25HSn_TRINITY_DN214207_c0_g1, Pipt25HSn_TRINITY_DN242626_c5_g1, Pipt25HSncg_TRINITY_GG_49462_c0_g1, Pipt25HSng_TRINITY_GG_10173_c4_g1, Pipt25HSng_TRINITY_GG_1093_c0_g2, Pipt25HSng_TRINITY_GG_13976_c0_g2, Pipt25HSng_TRINITY_GG_17603_c0_g2, Pipt25HSng_TRINITY_GG_2334_c1_g1, Pipt25HSng_TRINITY_GG_23…	Pnte25HS_TRINITY_DN110066_c1_g13, Pnte25HSn_TRINITY_DN69077_c0_g1, Pnte25HSn_TRINITY_DN71179_c0_g1, Pnte25HSn_TRINITY_DN83474_c0_g1, Pnte25HSn_TRINITY_DN86279_c0_g2, Pnte25HSng_TRINITY_GG_14996_c0_g1, Pnte25HSng_TRINITY_GG_24404_c0_g1, Pnte25HSng_TRINITY_GG_2474_c1_g3, Pnte25HSng_TRINITY_GG_3885_c2_g1, Pnte25HSng_TRINITY_GG_50352_c0_g1, Pnte25HSng_TRINITY_GG_52711_c2_g1, Pnte25HSng_TRINITY_GG_638…
OG0000010	Pipt25HS_TRINITY_DN215563_c0_g1, Pipt25HS_TRINITY_DN260859_c1_g2, Pipt25HS_TRINITY_DN264363_c0_g1, Pipt25HS_TRINITY_DN265492_c0_g1, Pipt25HS_TRINITY_DN267710_c0_g1, Pipt25HS_TRINITY_DN274759_c0_g1, Pipt25HSn_TRINITY_DN215827_c0_g1, Pipt25HSn_TRINITY_DN225731_c0_g1, Pipt25HSn_TRINITY_DN227895_c0_g1, Pipt25HSn_TRINITY_DN233430_c0_g1, Pipt25HSn_TRINITY_DN233955_c0_g7, Pipt25HSng_TRINITY_GG_43554_c0_…	Pnte25HS_TRINITY_DN101371_c0_g1, Pnte25HS_TRINITY_DN102511_c1_g1, Pnte25HS_TRINITY_DN109230_c0_g1, Pnte25HS_TRINITY_DN79118_c0_g1, Pnte25HS_TRINITY_DN99716_c0_g1, Pnte25HSn_TRINITY_DN77807_c2_g2, Pnte25HSn_TRINITY_DN80777_c0_g1, Pnte25HSn_TRINITY_DN83823_c0_g1, Pnte25HSn_TRINITY_DN86909_c0_g2, Pnte25HSn_TRINITY_DN88432_c3_g3, Pnte25HSng_TRINITY_GG_38421_c0_g1, Pnte25HSng_TRINITY_GG_56684_c0_g1, P…
OG0000025	Pipt25HS_TRINITY_DN238383_c3_g1, Pipt25HS_TRINITY_DN252300_c1_g1, Pipt25HS_TRINITY_DN269751_c2_g1, Pipt25HS_TRINITY_DN273950_c1_g11, Pipt25HSn_TRINITY_DN175860_c0_g1, Pipt25HSn_TRINITY_DN205213_c0_g1, Pipt25HSn_TRINITY_DN205823_c0_g1, Pipt25HSn_TRINITY_DN221500_c0_g1, Pipt25HSn_TRINITY_DN228203_c0_g2, Pipt25HSn_TRINITY_DN232032_c0_g2, Pipt25HSn_TRINITY_DN236349_c0_g1, Pipt25HSn_TRINITY_DN242527_c…	Pnte25HS_TRINITY_DN106296_c2_g1, Pnte25HS_TRINITY_DN108234_c3_g1, Pnte25HS_TRINITY_DN53271_c0_g1, Pnte25HS_TRINITY_DN84534_c0_g1, Pnte25HS_TRINITY_DN93539_c0_g1, Pnte25HSn_TRINITY_DN58669_c0_g1, Pnte25HSn_TRINITY_DN63022_c1_g1, Pnte25HSn_TRINITY_DN64474_c0_g1, Pnte25HSn_TRINITY_DN73460_c0_g1, Pnte25HSn_TRINITY_DN76786_c0_g1, Pnte25HSn_TRINITY_DN80128_c1_g1, Pnte25HSn_TRINITY_DN81351_c0_g1, Pnte25…
OG0000030	Pipt25HSncg_TRINITY_GG_3518_c1_g1, Pipt25HSng_TRINITY_GG_23455_c1_g1, Pipt25HSng_TRINITY_GG_23575_c0_g1, Pipt25HSng_TRINITY_GG_4394_c1_g1, Pipt25HSng_TRINITY_GG_4470_c0_g1, Pipt25HSng_TRINITY_GG_64452_c0_g1, Pipt25HSng_TRINITY_GG_70408_c2_g1, Pipt25HSng_TRINITY_GG_71882_c0_g1, Pipt25HSng_TRINITY_GG_71982_c1_g1, Pipt25HSng_TRINITY_GG_73651_c1_g1, Pipt25LS_TRINITY_DN309083_c0_g2, Pipt25LSn_TRINITY_…	Pnte25HSng_TRINITY_GG_12525_c1_g1, Pnte25HSng_TRINITY_GG_3146_c0_g1, Pnte25HSng_TRINITY_GG_47064_c1_g2, Pnte25LS_TRINITY_DN98647_c0_g1, Pnte25LSncg_TRINITY_GG_73157_c0_g1, Pnte25LSng_TRINITY_GG_26498_c0_g1, Pnte25LSng_TRINITY_GG_55421_c0_g1, Pnte25LSng_TRINITY_GG_5846_c0_g1, Pnte25LSng_TRINITY_GG_63973_c0_g1, Pnte25LSng_TRINITY_GG_67000_c0_g1, Pnte31HS_TRINITY_DN100983_c1_g2, Pnte31HS_TRINITY_DN1…
OG0000062	Pipt25HS_TRINITY_DN185347_c0_g1, Pipt25HS_TRINITY_DN228244_c0_g1, Pipt25HS_TRINITY_DN236054_c0_g1, Pipt25HS_TRINITY_DN269014_c0_g1, Pipt25HS_TRINITY_DN269607_c2_g1, Pipt25HS_TRINITY_DN269853_c0_g1, Pipt25HS_TRINITY_DN275914_c4_g5, Pipt25HSn_TRINITY_DN193393_c0_g1, Pipt25HSn_TRINITY_DN220516_c1_g1, Pipt25HSn_TRINITY_DN238977_c0_g1, Pipt25HSn_TRINITY_DN239374_c1_g3, Pipt25HSn_TRINITY_DN243251_c1_g5…	Pnte25HS_TRINITY_DN102483_c0_g1, Pnte25HS_TRINITY_DN103688_c0_g1, Pnte25HS_TRINITY_DN110705_c2_g1, Pnte25HS_TRINITY_DN86212_c0_g1, Pnte25HS_TRINITY_DN86278_c0_g1, Pnte25HS_TRINITY_DN98679_c0_g1, Pnte25HS_TRINITY_DN99122_c0_g1, Pnte25HSn_TRINITY_DN68932_c2_g1, Pnte25HSn_TRINITY_DN74012_c0_g3, Pnte25HSn_TRINITY_DN87672_c2_g1, Pnte25HSn_TRINITY_DN88307_c1_g3, Pnte25HSnc_TRINITY_DN26770_c0_g1, Pnte25…
OG0000066	Pipt25HS_TRINITY_DN269556_c0_g1, Pipt25HSn_TRINITY_DN201906_c0_g1, Pipt25HSn_TRINITY_DN211935_c0_g1, Pipt25HSn_TRINITY_DN227174_c0_g2, Pipt25HSn_TRINITY_DN228668_c1_g1, Pipt25HSn_TRINITY_DN233277_c0_g2, Pipt25HSn_TRINITY_DN239316_c0_g1, Pipt25HSnc_TRINITY_DN266023_c0_g1, Pipt25LS_TRINITY_DN110153_c0_g1, Pipt25LS_TRINITY_DN307330_c0_g1, Pipt25LSn_TRINITY_DN215608_c0_g1, Pipt25LSn_TRINITY_DN269731_…	Pnte25HS_TRINITY_DN103386_c1_g4, Pnte25HS_TRINITY_DN104859_c3_g4, Pnte25HS_TRINITY_DN76952_c0_g1, Pnte25HS_TRINITY_DN94009_c0_g1, Pnte25HSn_TRINITY_DN71286_c0_g1, Pnte25HSn_TRINITY_DN83858_c0_g1, Pnte25HSng_TRINITY_GG_19510_c0_g1, Pnte25LSn_TRINITY_DN99902_c0_g3, Pnte31HS_TRINITY_DN101140_c1_g2, Pnte31HS_TRINITY_DN84913_c1_g2, Pnte31HS_TRINITY_DN98951_c1_g1, Pnte31HSn_TRINITY_DN79695_c0_g1, Pnte3…
OG0000094	Pipt25HS_TRINITY_DN273866_c1_g2, Pipt25HS_TRINITY_DN277000_c1_g5, Pipt25HSn_TRINITY_DN208190_c0_g1, Pipt25HSn_TRINITY_DN210980_c0_g1, Pipt25HSn_TRINITY_DN212470_c1_g1, Pipt25HSn_TRINITY_DN214304_c0_g1, Pipt25HSn_TRINITY_DN219540_c0_g1, Pipt25HSn_TRINITY_DN233843_c0_g3, Pipt25HSn_TRINITY_DN233908_c2_g8, Pipt25LS_TRINITY_DN306138_c2_g1, Pipt25LSnc_TRINITY_DN208677_c0_g1, Pipt25LSnc_TRINITY_DN428225…	Pnte25HS_TRINITY_DN91847_c0_g1, Pnte25HSn_TRINITY_DN65223_c0_g1, Pnte25HSn_TRINITY_DN71308_c0_g1, Pnte25HSn_TRINITY_DN74764_c1_g1, Pnte25HSn_TRINITY_DN84370_c0_g10, Pnte25LS_TRINITY_DN117006_c3_g3, Pnte25LS_TRINITY_DN57714_c0_g2, Pnte25LSn_TRINITY_DN49008_c0_g1, Pnte25LSn_TRINITY_DN86012_c1_g1, Pnte25LSn_TRINITY_DN98763_c0_g3, Pnte31HS_TRINITY_DN105348_c1_g6, Pnte31HS_TRINITY_DN109262_c0_g1, Pnte…
OG0000105	Pipt25HSn_TRINITY_DN125695_c0_g1, Pipt25HSn_TRINITY_DN241511_c0_g3, Pipt25HSng_TRINITY_GG_2849_c0_g1, Pipt25HSng_TRINITY_GG_8610_c0_g1, Pipt25LS_TRINITY_DN303176_c0_g1, Pipt25LSn_TRINITY_DN162272_c0_g1, Pipt25LSn_TRINITY_DN215185_c0_g1, Pipt25LSn_TRINITY_DN288589_c2_g1, Pipt25LSn_TRINITY_DN288589_c2_g3, Pipt25LSnc_TRINITY_DN112213_c0_g1, Pipt25LSnc_TRINITY_DN371284_c0_g1, Pipt25LSnc_TRINITY_DN411…	Pnte25HSn_TRINITY_DN87443_c0_g4, Pnte25HSng_TRINITY_GG_21331_c0_g1, Pnte25HSng_TRINITY_GG_2507_c0_g1, Pnte25HSng_TRINITY_GG_41523_c0_g1, Pnte25HSng_TRINITY_GG_57324_c0_g1, Pnte25HSng_TRINITY_GG_7570_c0_g1
OG0000107	Pipt25HS_TRINITY_DN242171_c0_g1, Pipt25HS_TRINITY_DN281377_c2_g8, Pipt25HSn_TRINITY_DN190641_c0_g1, Pipt25HSn_TRINITY_DN200869_c0_g2, Pipt25HSn_TRINITY_DN216628_c1_g1, Pipt25HSn_TRINITY_DN228370_c0_g1, Pipt25HSn_TRINITY_DN239393_c1_g1, Pipt25HSn_TRINITY_DN239393_c1_g4, Pipt25LS_TRINITY_DN322825_c0_g1, Pipt31HSn_TRINITY_DN234022_c0_g1, Pipt31HSn_TRINITY_DN238361_c0_g2, Pipt31LSn_TRINITY_DN264798_c…	Pnte25HS_TRINITY_DN105227_c0_g1, Pnte25HS_TRINITY_DN108246_c0_g3, Pnte25HSn_TRINITY_DN67159_c0_g1, Pnte25HSn_TRINITY_DN80667_c0_g1, Pnte25HSn_TRINITY_DN82732_c1_g1, Pnte25HSn_TRINITY_DN83416_c0_g1, Pnte25LS_TRINITY_DN95879_c1_g1, Pnte25LSnc_TRINITY_DN3557_c0_g1, Pnte25LSng_TRINITY_GG_6374_c3_g1, Pnte31HS_TRINITY_DN110487_c0_g2, Pnte31HSn_TRINITY_DN64928_c0_g1, Pnte31HSn_TRINITY_DN76695_c0_g1, Pnt…
OG0000122	Pipt25HS_TRINITY_DN166677_c0_g1, Pipt25HS_TRINITY_DN259488_c0_g1, Pipt25HS_TRINITY_DN263932_c0_g1, Pipt25HSn_TRINITY_DN182698_c0_g1, Pipt25HSn_TRINITY_DN223586_c0_g2, Pipt25HSn_TRINITY_DN238915_c0_g1, Pipt25LS_TRINITY_DN294937_c0_g1, Pipt25LSn_TRINITY_DN150069_c0_g1, Pipt25LSn_TRINITY_DN150069_c0_g2, Pipt25LSn_TRINITY_DN237814_c0_g3, Pipt25LSnc_TRINITY_DN236232_c0_g2, Pipt25LSnc_TRINITY_DN361213_…	Pnte25HS_TRINITY_DN101236_c1_g1, Pnte25HS_TRINITY_DN29014_c0_g1, Pnte25HS_TRINITY_DN87844_c0_g1, Pnte25HS_TRINITY_DN92119_c0_g1, Pnte25HSn_TRINITY_DN67112_c0_g1, Pnte25HSn_TRINITY_DN68103_c0_g1, Pnte25HSn_TRINITY_DN77791_c0_g1, Pnte25HSn_TRINITY_DN78224_c0_g1, Pnte31HS_TRINITY_DN96637_c0_g2, Pnte31LS_TRINITY_DN100324_c0_g1
OG0000131	Pipt25HS_TRINITY_DN159503_c0_g1, Pipt25HS_TRINITY_DN234376_c0_g1, Pipt25HS_TRINITY_DN245357_c0_g2, Pipt25HS_TRINITY_DN50951_c0_g1, Pipt25HSn_TRINITY_DN179159_c0_g1, Pipt25HSn_TRINITY_DN191434_c0_g1, Pipt25HSn_TRINITY_DN231410_c0_g1, Pipt25HSn_TRINITY_DN238388_c0_g1, Pipt25HSnc_TRINITY_DN272749_c0_g1, Pipt25HSnc_TRINITY_DN51210_c0_g2, Pipt25HSnc_TRINITY_DN82561_c0_g1, Pipt25HSng_TRINITY_GG_23135_c…	Pnte25HS_TRINITY_DN101177_c0_g1, Pnte25HSncg_TRINITY_GG_15979_c0_g1, Pnte25HSncg_TRINITY_GG_25768_c0_g1, Pnte25HSng_TRINITY_GG_34022_c0_g1, Pnte25HSng_TRINITY_GG_52604_c0_g1, Pnte25LS_TRINITY_DN143597_c0_g1, Pnte25LS_TRINITY_DN86112_c0_g1, Pnte25LSnc_TRINITY_DN122250_c0_g1, Pnte25LSng_TRINITY_GG_53224_c0_g1, Pnte31HS_TRINITY_DN91726_c0_g1, Pnte31HSn_TRINITY_DN83967_c3_g3, Pnte31HSn_TRINITY_DN8398…
OG0000134	Pipt25HSn_TRINITY_DN242460_c1_g1, Pipt25HSncg_TRINITY_GG_19129_c0_g1, Pipt25HSng_TRINITY_GG_20252_c0_g1, Pipt25HSng_TRINITY_GG_2508_c0_g1, Pipt25HSng_TRINITY_GG_4254_c1_g2, Pipt25HSng_TRINITY_GG_53162_c0_g1, Pipt25HSng_TRINITY_GG_60429_c0_g1, Pipt25HSng_TRINITY_GG_68687_c0_g1, Pipt25HSng_TRINITY_GG_75440_c0_g1, Pipt25LSnc_TRINITY_DN152852_c0_g2, Pipt25LSncg_TRINITY_GG_9743_c1_g1, Pipt25LSng_TRINI…	Pnte25HSn_TRINITY_DN85741_c0_g2, Pnte25HSng_TRINITY_GG_21320_c0_g1, Pnte25HSng_TRINITY_GG_46909_c0_g1, Pnte25HSng_TRINITY_GG_66530_c0_g1, Pnte25LSn_TRINITY_DN70830_c0_g1, Pnte25LSng_TRINITY_GG_26659_c0_g1, Pnte25LSng_TRINITY_GG_68880_c0_g1, Pnte25LSng_TRINITY_GG_70464_c0_g1, Pnte25LSng_TRINITY_GG_72699_c1_g2, Pnte25LSng_TRINITY_GG_78268_c0_g1, Pnte31HSn_TRINITY_DN85951_c1_g1, Pnte31HSng_TRINITY_G…
OG0000138	Pipt25HS_TRINITY_DN222349_c0_g1, Pipt25HS_TRINITY_DN255931_c0_g1, Pipt25HSn_TRINITY_DN226358_c0_g2, Pipt25HSnc_TRINITY_DN196328_c0_g2, Pipt25HSng_TRINITY_GG_67156_c1_g1, Pipt25HSng_TRINITY_GG_71429_c1_g1, Pipt31HS_TRINITY_DN277586_c3_g1, Pipt31HSn_TRINITY_DN189751_c0_g1, Pipt31HSn_TRINITY_DN193108_c0_g1, Pipt31HSn_TRINITY_DN229500_c0_g1, Pipt31HSn_TRINITY_DN229535_c0_g6, Pipt31LSng_TRINITY_GG_962…	Pnte25HS_TRINITY_DN101206_c1_g2, Pnte25HS_TRINITY_DN107342_c3_g1, Pnte25HS_TRINITY_DN65331_c0_g1, Pnte25HS_TRINITY_DN83595_c0_g1, Pnte25HS_TRINITY_DN89738_c0_g1, Pnte25HSn_TRINITY_DN68476_c0_g1, Pnte25HSng_TRINITY_GG_35067_c0_g1, Pnte25HSng_TRINITY_GG_59223_c2_g1, Pnte25LSn_TRINITY_DN78655_c0_g1, Pnte25LSng_TRINITY_GG_53405_c6_g1, Pnte25LSng_TRINITY_GG_81408_c1_g1, Pnte31HSn_TRINITY_DN70212_c0_g2…
OG0000169	Pipt25HS_TRINITY_DN240674_c0_g1, Pipt25HS_TRINITY_DN245532_c0_g1, Pipt25HS_TRINITY_DN263290_c1_g1, Pipt25HSn_TRINITY_DN159291_c0_g2, Pipt25HSn_TRINITY_DN187318_c0_g1, Pipt25HSnc_TRINITY_DN157379_c0_g2, Pipt25HSnc_TRINITY_DN76525_c0_g1, Pipt25HSncg_TRINITY_GG_44485_c0_g1, Pipt25HSng_TRINITY_GG_36377_c0_g1, Pipt25LSncg_TRINITY_GG_13726_c1_g1, Pipt25LSng_TRINITY_GG_91480_c1_g1, Pipt31HSnc_TRINITY_DN…	Pnte25HS_TRINITY_DN103482_c0_g1, Pnte25HS_TRINITY_DN72511_c0_g1, Pnte25HSn_TRINITY_DN85652_c1_g1, Pnte25HSn_TRINITY_DN88115_c2_g3, Pnte25LS_TRINITY_DN80986_c0_g1, Pnte25LSnc_TRINITY_DN121317_c0_g1, Pnte25LSng_TRINITY_GG_63475_c0_g1, Pnte31HS_TRINITY_DN107722_c2_g1, Pnte31LSncg_TRINITY_GG_35611_c2_g1
OG0000235	Pipt25HS_TRINITY_DN212319_c0_g1, Pipt25HSn_TRINITY_DN215186_c0_g1, Pipt25HSng_TRINITY_GG_19556_c0_g1, Pipt25HSng_TRINITY_GG_59649_c0_g1, Pipt25LS_TRINITY_DN331318_c1_g1, Pipt25LSncg_TRINITY_GG_16855_c0_g1, Pipt25LSng_TRINITY_GG_71504_c0_g1, Pipt25LSng_TRINITY_GG_74319_c0_g1, Pipt31HS_TRINITY_DN213189_c0_g2, Pipt31HS_TRINITY_DN240330_c0_g2, Pipt31HS_TRINITY_DN257620_c2_g6, Pipt31HS_TRINITY_DN27416…	Pnte25HS_TRINITY_DN110219_c0_g1, Pnte25HSn_TRINITY_DN52023_c0_g1, Pnte25HSng_TRINITY_GG_8072_c0_g1, Pnte25LSn_TRINITY_DN100521_c3_g1, Pnte31HS_TRINITY_DN111155_c0_g2, Pnte31HS_TRINITY_DN11195_c0_g1, Pnte31HS_TRINITY_DN86574_c0_g2, Pnte31HS_TRINITY_DN99610_c0_g5, Pnte31HS_TRINITY_DN99610_c0_g6, Pnte31HS_TRINITY_DN99898_c0_g2, Pnte31HSn_TRINITY_DN41721_c0_g1, Pnte31HSn_TRINITY_DN83164_c0_g2, Pnte31…
OG0000244	Pipt25HS_TRINITY_DN231337_c0_g1, Pipt25HSn_TRINITY_DN198566_c0_g1, Pipt25HSncg_TRINITY_GG_28668_c0_g1, Pipt25HSng_TRINITY_GG_15345_c0_g1, Pipt25HSng_TRINITY_GG_18958_c0_g1, Pipt25HSng_TRINITY_GG_23354_c0_g1, Pipt25HSng_TRINITY_GG_2819_c0_g1, Pipt25HSng_TRINITY_GG_34132_c0_g1, Pipt25HSng_TRINITY_GG_35241_c0_g1, Pipt25HSng_TRINITY_GG_3672_c0_g1, Pipt25HSng_TRINITY_GG_37236_c0_g1, Pipt25HSng_TRINITY…	Pnte25HS_TRINITY_DN106305_c0_g1, Pnte25HSn_TRINITY_DN3530_c0_g1, Pnte25HSn_TRINITY_DN66238_c0_g1, Pnte25HSn_TRINITY_DN70946_c0_g1, Pnte25HSn_TRINITY_DN70967_c0_g1, Pnte25HSn_TRINITY_DN74230_c0_g1, Pnte25HSng_TRINITY_GG_13351_c0_g1, Pnte25HSng_TRINITY_GG_15986_c0_g1, Pnte25HSng_TRINITY_GG_16643_c0_g1, Pnte25HSng_TRINITY_GG_20501_c0_g1, Pnte25HSng_TRINITY_GG_2480_c0_g1, Pnte25HSng_TRINITY_GG_31059_…
OG0000247	Pipt25HS_TRINITY_DN118253_c0_g1, Pipt25HS_TRINITY_DN140170_c0_g1, Pipt25HS_TRINITY_DN17974_c0_g1, Pipt25HS_TRINITY_DN215906_c0_g1, Pipt25HS_TRINITY_DN235332_c0_g1, Pipt25HS_TRINITY_DN272198_c0_g2, Pipt25HS_TRINITY_DN272198_c0_g3, Pipt25HSn_TRINITY_DN123245_c0_g1, Pipt25HSn_TRINITY_DN150896_c0_g3, Pipt25HSn_TRINITY_DN159263_c1_g1, Pipt25HSn_TRINITY_DN184013_c0_g1, Pipt25HSn_TRINITY_DN190552_c0_g1,…	Pnte25HS_TRINITY_DN54606_c0_g1, Pnte25HS_TRINITY_DN65833_c0_g1, Pnte25HS_TRINITY_DN80622_c0_g1, Pnte25HSn_TRINITY_DN61898_c0_g1, Pnte25HSn_TRINITY_DN62376_c0_g1, Pnte25HSnc_TRINITY_DN6151_c0_g1, Pnte25LS_TRINITY_DN54290_c0_g1, Pnte25LS_TRINITY_DN88634_c0_g1, Pnte25LSnc_TRINITY_DN107664_c0_g1, Pnte31LSnc_TRINITY_DN42948_c0_g1
OG0000252	Pipt25HS_TRINITY_DN173004_c0_g1, Pipt25HS_TRINITY_DN176099_c0_g1, Pipt25HS_TRINITY_DN240225_c1_g1, Pipt25HS_TRINITY_DN281157_c1_g3, Pipt25HSn_TRINITY_DN187492_c0_g1, Pipt25HSn_TRINITY_DN190685_c0_g3, Pipt25HSn_TRINITY_DN206051_c0_g1, Pipt25HSn_TRINITY_DN210280_c0_g1, Pipt25HSn_TRINITY_DN214441_c0_g1, Pipt25HSn_TRINITY_DN214441_c0_g2, Pipt25HSn_TRINITY_DN217022_c0_g1, Pipt25HSn_TRINITY_DN217034_c0…	Pnte25HS_TRINITY_DN24133_c0_g1, Pnte25HS_TRINITY_DN29499_c0_g1, Pnte25HS_TRINITY_DN81986_c0_g2, Pnte25HSn_TRINITY_DN60018_c0_g1, Pnte25HSn_TRINITY_DN67272_c0_g1, Pnte25HSn_TRINITY_DN75704_c0_g3, Pnte25HSn_TRINITY_DN76834_c0_g3, Pnte25HSnc_TRINITY_DN61807_c0_g1, Pnte25LS_TRINITY_DN97424_c0_g1, Pnte25LSn_TRINITY_DN91666_c0_g3, Pnte25LSn_TRINITY_DN93812_c0_g2, Pnte25LSnc_TRINITY_DN130592_c0_g1, Pnte…
OG0000291	Pipt25HSn_TRINITY_DN236487_c0_g5, Pipt25HSnc_TRINITY_DN104699_c0_g1, Pipt25HSng_TRINITY_GG_69717_c1_g2, Pipt25LS_TRINITY_DN185485_c0_g1, Pipt31LSn_TRINITY_DN288507_c0_g2	Pnte25HSnc_TRINITY_DN5184_c0_g1, Pnte25HSng_TRINITY_GG_32941_c1_g1, Pnte31LSn_TRINITY_DN98055_c0_g1
OG0000319	Pipt25HS_TRINITY_DN271811_c3_g2, Pipt25HSng_TRINITY_GG_42716_c1_g1, Pipt25LS_TRINITY_DN295881_c0_g1, Pipt25LSn_TRINITY_DN237912_c0_g1, Pipt25LSng_TRINITY_GG_39970_c0_g1, Pipt31HS_TRINITY_DN223629_c0_g1, Pipt31HSn_TRINITY_DN211880_c0_g1, Pipt31HSn_TRINITY_DN235162_c0_g3, Pipt31HSn_TRINITY_DN238376_c0_g1, Pipt31HSn_TRINITY_DN238376_c0_g2, Pipt31LSn_TRINITY_DN224956_c0_g1, Pipt31LSn_TRINITY_DN248580…	Pnte25HS_TRINITY_DN107579_c0_g1, Pnte25HSn_TRINITY_DN85678_c0_g1, Pnte25HSn_TRINITY_DN85746_c2_g7, Pnte25LS_TRINITY_DN126994_c0_g1, Pnte25LSng_TRINITY_GG_40124_c0_g1, Pnte31HS_TRINITY_DN105653_c1_g14, Pnte31HS_TRINITY_DN77749_c0_g1, Pnte31HSn_TRINITY_DN78071_c0_g1, Pnte31HSn_TRINITY_DN78071_c0_g4, Pnte31HSn_TRINITY_DN84382_c0_g4, Pnte31LSn_TRINITY_DN93287_c0_g1, Pnte31LSn_TRINITY_DN94647_c0_g1
OG0000332	Pipt25HSn_TRINITY_DN242605_c1_g1, Pipt25HSng_TRINITY_GG_16758_c0_g1, Pipt25HSng_TRINITY_GG_52329_c0_g1, Pipt25HSng_TRINITY_GG_54009_c0_g1, Pipt25HSng_TRINITY_GG_56459_c0_g1, Pipt25HSng_TRINITY_GG_56460_c0_g1, Pipt25HSng_TRINITY_GG_7486_c0_g1, Pipt25LSn_TRINITY_DN278634_c0_g1, Pipt25LSncg_TRINITY_GG_15477_c0_g1, Pipt25LSncg_TRINITY_GG_21900_c0_g1, Pipt25LSng_TRINITY_GG_16966_c0_g1, Pipt25LSng_TRIN…	Pnte25HSn_TRINITY_DN70785_c0_g1, Pnte25HSng_TRINITY_GG_11285_c0_g1, Pnte25HSng_TRINITY_GG_14699_c0_g1, Pnte25HSng_TRINITY_GG_14700_c0_g1, Pnte25HSng_TRINITY_GG_24729_c6_g1, Pnte25HSng_TRINITY_GG_47606_c0_g1, Pnte25HSng_TRINITY_GG_49852_c0_g1, Pnte25HSng_TRINITY_GG_49853_c0_g1, Pnte25HSng_TRINITY_GG_6569_c0_g1, Pnte25LSn_TRINITY_DN98612_c2_g2, Pnte25LSncg_TRINITY_GG_64208_c1_g1, Pnte25LSng_TRINITY…
OG0000400	Pipt25HSn_TRINITY_DN222408_c0_g1, Pipt25HSn_TRINITY_DN240246_c1_g1, Pipt31HSn_TRINITY_DN175985_c0_g1, Pipt31HSn_TRINITY_DN232085_c0_g1, Pipt31HSn_TRINITY_DN239931_c0_g1	Pnte25HSn_TRINITY_DN73129_c0_g1, Pnte25HSn_TRINITY_DN78166_c0_g2, Pnte25LS_TRINITY_DN123884_c1_g3, Pnte25LS_TRINITY_DN68054_c0_g1, Pnte25LSnc_TRINITY_DN112787_c0_g1, Pnte31LSn_TRINITY_DN74497_c0_g1
OG0000401	Pipt25HSn_TRINITY_DN212421_c0_g1, Pipt25HSn_TRINITY_DN217251_c1_g1, Pipt25HSn_TRINITY_DN222067_c0_g1, Pipt25HSn_TRINITY_DN240028_c0_g1, Pipt25HSncg_TRINITY_GG_25729_c0_g1, Pipt25LS_TRINITY_DN333668_c1_g1, Pipt25LSn_TRINITY_DN264356_c0_g1, Pipt31HS_TRINITY_DN250162_c0_g1	Pnte25HS_TRINITY_DN67717_c0_g1, Pnte25HS_TRINITY_DN67806_c0_g1, Pnte25HS_TRINITY_DN95272_c1_g1, Pnte25HSn_TRINITY_DN60956_c0_g1, Pnte25HSn_TRINITY_DN79931_c0_g1, Pnte25LS_TRINITY_DN121671_c0_g1, Pnte25LSnc_TRINITY_DN23475_c0_g1, Pnte31HS_TRINITY_DN110412_c0_g2
OG0000426	Pipt25HS_TRINITY_DN218817_c1_g1, Pipt25HSn_TRINITY_DN184320_c0_g1, Pipt25HSn_TRINITY_DN192370_c0_g1, Pipt25HSn_TRINITY_DN200473_c0_g1, Pipt25HSn_TRINITY_DN231083_c0_g1	Pnte25HS_TRINITY_DN38141_c0_g2, Pnte25HSn_TRINITY_DN55229_c0_g2, Pnte25HSn_TRINITY_DN79423_c0_g1, Pnte31HSnc_TRINITY_DN66989_c0_g1, Pnte31LSn_TRINITY_DN89733_c0_g5
OG0000455	Pipt25LSnc_TRINITY_DN399249_c0_g1, Pipt25LSnc_TRINITY_DN45501_c0_g1
OG0000512	Pipt25LS_TRINITY_DN234696_c0_g1, Pipt31LSnc_TRINITY_DN233984_c0_g1
OG0000642	Pipt25HSn_TRINITY_DN239074_c1_g4, Pipt25LS_TRINITY_DN332798_c7_g3, Pipt31HS_TRINITY_DN272341_c1_g1, Pipt31HSn_TRINITY_DN213307_c1_g1, Pipt31HSn_TRINITY_DN225777_c0_g2, Pipt31HSn_TRINITY_DN237189_c0_g2, Pipt31HSn_TRINITY_DN237189_c0_g7, Pipt31HSn_TRINITY_DN239591_c1_g2, Pipt31HSn_TRINITY_DN240622_c0_g3, Pipt31HSn_TRINITY_DN240966_c0_g4, Pipt31LS_TRINITY_DN336932_c0_g2, Pipt31LSn_TRINITY_DN210280_c…	Pnte25HS_TRINITY_DN103279_c1_g1, Pnte25HS_TRINITY_DN106228_c2_g1, Pnte25HSn_TRINITY_DN75555_c1_g1, Pnte25HSn_TRINITY_DN75555_c1_g5, Pnte25HSn_TRINITY_DN84905_c1_g2, Pnte25LS_TRINITY_DN113327_c0_g1, Pnte31HS_TRINITY_DN109200_c1_g5, Pnte31HS_TRINITY_DN82127_c0_g1, Pnte31HSn_TRINITY_DN74660_c0_g1, Pnte31HSn_TRINITY_DN78368_c0_g5, Pnte31LSn_TRINITY_DN87060_c0_g2, Pnte31LSn_TRINITY_DN97340_c0_g1
OG0000659	Pipt25HS_TRINITY_DN269401_c0_g1, Pipt25HSn_TRINITY_DN227732_c0_g1, Pipt25LS_TRINITY_DN327679_c1_g5, Pipt25LS_TRINITY_DN330540_c2_g14, Pipt31HSn_TRINITY_DN228511_c0_g2, Pipt31HSn_TRINITY_DN241681_c0_g5, Pipt31LS_TRINITY_DN332046_c0_g2	Pnte25LSn_TRINITY_DN97367_c0_g1, Pnte25LSn_TRINITY_DN98722_c0_g6, Pnte25LSnc_TRINITY_DN140885_c0_g1, Pnte31LS_TRINITY_DN109480_c1_g4
OG0000871	Pipt25HSn_TRINITY_DN189750_c0_g1, Pipt25LS_TRINITY_DN328242_c0_g1, Pipt25LS_TRINITY_DN331339_c0_g2, Pipt25LSn_TRINITY_DN279353_c0_g1, Pipt25LSnc_TRINITY_DN112129_c0_g1, Pipt31HSng_TRINITY_GG_50558_c0_g1	Pnte25HSn_TRINITY_DN82179_c0_g1, Pnte25HSn_TRINITY_DN82710_c0_g2, Pnte31LSn_TRINITY_DN97218_c0_g2, Pnte31LSn_TRINITY_DN98874_c0_g1
OG0000889	Pipt25HSn_TRINITY_DN238926_c0_g3, Pipt25LSnc_TRINITY_DN407162_c0_g1, Pipt31HS_TRINITY_DN222205_c0_g1, Pipt31HS_TRINITY_DN265886_c0_g1, Pipt31HS_TRINITY_DN268824_c1_g3, Pipt31HSn_TRINITY_DN204747_c0_g1, Pipt31HSn_TRINITY_DN237015_c0_g2, Pipt31HSn_TRINITY_DN237015_c0_g3, Pipt31LS_TRINITY_DN178813_c0_g1, Pipt31LSn_TRINITY_DN268126_c0_g1, Pipt31LSncg_TRINITY_GG_63198_c1_g1	Pnte25HS_TRINITY_DN92478_c0_g1, Pnte25LS_TRINITY_DN104781_c0_g1, Pnte25LSng_TRINITY_GG_88840_c0_g1, Pnte25LSng_TRINITY_GG_88843_c5_g2, Pnte31HS_TRINITY_DN99263_c1_g9, Pnte31HSn_TRINITY_DN79017_c1_g1
OG0000939	Pipt25HS_TRINITY_DN249606_c1_g1, Pipt25HS_TRINITY_DN274387_c0_g1, Pipt25HSn_TRINITY_DN192353_c0_g1, Pipt25HSn_TRINITY_DN230007_c0_g1, Pipt25HSn_TRINITY_DN230007_c0_g2, Pipt25HSnc_TRINITY_DN249078_c0_g1, Pipt25LSn_TRINITY_DN163521_c0_g1, Pipt25LSn_TRINITY_DN217703_c0_g2, Pipt25LSnc_TRINITY_DN354532_c0_g1, Pipt25LSnc_TRINITY_DN356928_c0_g1, Pipt25LSnc_TRINITY_DN405139_c0_g1, Pipt25LSnc_TRINITY_DN85…	Pnte25HS_TRINITY_DN129836_c0_g1, Pnte25HS_TRINITY_DN86191_c0_g1, Pnte25HS_TRINITY_DN94072_c0_g1, Pnte31LS_TRINITY_DN110623_c0_g1
OG0001001	Pipt25HS_TRINITY_DN186104_c0_g1, Pipt25HS_TRINITY_DN268255_c0_g1, Pipt25HSng_TRINITY_GG_25711_c2_g1, Pipt25LS_TRINITY_DN275437_c0_g1, Pipt25LS_TRINITY_DN307584_c0_g3, Pipt25LS_TRINITY_DN318970_c1_g1, Pipt25LS_TRINITY_DN328185_c2_g1, Pipt31HS_TRINITY_DN224975_c0_g1, Pipt31HS_TRINITY_DN254081_c0_g1, Pipt31HS_TRINITY_DN261071_c0_g1, Pipt31HS_TRINITY_DN274118_c0_g10, Pipt31HS_TRINITY_DN280662_c1_g1, …	Pnte25HS_TRINITY_DN107054_c0_g1, Pnte25HSn_TRINITY_DN67870_c2_g3, Pnte25HSn_TRINITY_DN87710_c0_g3, Pnte25LS_TRINITY_DN119059_c0_g2, Pnte25LS_TRINITY_DN153123_c0_g1, Pnte31HS_TRINITY_DN105289_c0_g3, Pnte31HSn_TRINITY_DN58898_c0_g1, Pnte31HSn_TRINITY_DN75342_c0_g3, Pnte31HSn_TRINITY_DN86669_c0_g5, Pnte31LS_TRINITY_DN121855_c1_g1, Pnte31LS_TRINITY_DN94801_c0_g1, Pnte31LSn_TRINITY_DN96832_c0_g6
OG0001011	Pipt25HSng_TRINITY_GG_21108_c1_g1	Pnte31LS_TRINITY_DN72678_c0_g1
OG0001071	Pipt31LSn_TRINITY_DN282708_c0_g3	Pnte25HSng_TRINITY_GG_17229_c0_g1
OG0001250	Pipt25HS_TRINITY_DN271223_c1_g1, Pipt25HSn_TRINITY_DN147546_c0_g1, Pipt25HSn_TRINITY_DN195595_c0_g1, Pipt25HSn_TRINITY_DN229209_c1_g1, Pipt31HSn_TRINITY_DN219782_c1_g1	Pnte25HSn_TRINITY_DN61086_c0_g1, Pnte25HSn_TRINITY_DN61204_c0_g1, Pnte31HSn_TRINITY_DN77558_c1_g2, Pnte31HSn_TRINITY_DN84792_c0_g2
OG0001263	Pipt25HSn_TRINITY_DN197551_c0_g1, Pipt31HSn_TRINITY_DN236143_c0_g1, Pipt31LS_TRINITY_DN319733_c1_g1	Pnte25HSn_TRINITY_DN38820_c0_g1, Pnte25HSn_TRINITY_DN82421_c0_g2, Pnte31HSn_TRINITY_DN87169_c0_g2
OG0001491	Pipt25HS_TRINITY_DN270262_c1_g5, Pipt25HSncg_TRINITY_GG_9217_c0_g1, Pipt25HSng_TRINITY_GG_27189_c0_g1, Pipt25HSng_TRINITY_GG_32097_c0_g1, Pipt25HSng_TRINITY_GG_36966_c0_g1, Pipt25HSng_TRINITY_GG_52292_c1_g2, Pipt25LSn_TRINITY_DN258289_c0_g1, Pipt25LSncg_TRINITY_GG_9310_c0_g1, Pipt31HSng_TRINITY_GG_33854_c0_g1, Pipt31LSng_TRINITY_GG_10612_c0_g1	Pnte25HSng_TRINITY_GG_10162_c0_g1, Pnte25HSng_TRINITY_GG_46144_c0_g1, Pnte25LS_TRINITY_DN116920_c1_g1, Pnte25LSn_TRINITY_DN84618_c0_g2, Pnte25LSn_TRINITY_DN98917_c1_g1, Pnte25LSncg_TRINITY_GG_25831_c0_g1, Pnte31HS_TRINITY_DN100184_c0_g2, Pnte31HSng_TRINITY_GG_16733_c0_g1, Pnte31LSn_TRINITY_DN96093_c1_g5
OG0001724	Pipt25HSn_TRINITY_DN226826_c0_g6, Pipt31HSn_TRINITY_DN238656_c0_g1, Pipt31LS_TRINITY_DN335926_c1_g4	Pnte25HSn_TRINITY_DN84640_c0_g1, Pnte31LS_TRINITY_DN122187_c1_g2, Pnte31LSn_TRINITY_DN88467_c0_g1
OG0002081	Pipt25HSn_TRINITY_DN189013_c0_g1, Pipt25HSn_TRINITY_DN201069_c0_g1, Pipt25HSn_TRINITY_DN221063_c0_g2, Pipt25LS_TRINITY_DN329723_c4_g6, Pipt31LSn_TRINITY_DN293459_c1_g1	Pnte25HS_TRINITY_DN106846_c1_g1, Pnte25HS_TRINITY_DN89006_c0_g1, Pnte25HSn_TRINITY_DN69673_c0_g1, Pnte25LS_TRINITY_DN123698_c1_g1, Pnte31HSn_TRINITY_DN86757_c0_g3
OG0002559	Pipt25HSn_TRINITY_DN168253_c0_g1, Pipt25HSn_TRINITY_DN206267_c0_g1, Pipt25HSn_TRINITY_DN225009_c0_g1, Pipt25LSnc_TRINITY_DN135231_c0_g1	Pnte25HSn_TRINITY_DN70462_c0_g1, Pnte31HS_TRINITY_DN110407_c0_g1
OG0002601	Pipt25HS_TRINITY_DN253013_c0_g1, Pipt25HSn_TRINITY_DN236952_c1_g1	Pnte25HS_TRINITY_DN104373_c1_g1, Pnte25HS_TRINITY_DN104373_c1_g2
OG0002881	Pipt25HSn_TRINITY_DN202621_c2_g2, Pipt25HSn_TRINITY_DN205143_c0_g1, Pipt31LSn_TRINITY_DN273971_c0_g1	Pnte25HS_TRINITY_DN77705_c0_g1, Pnte25HSn_TRINITY_DN69038_c0_g1, Pnte25HSncg_TRINITY_GG_44836_c0_g1, Pnte31HSnc_TRINITY_DN71685_c0_g1
OG0002954	Pipt25LSnc_TRINITY_DN413669_c0_g1
OG0003068	Pipt25HS_TRINITY_DN248942_c0_g1, Pipt25HSnc_TRINITY_DN194255_c0_g2	Pnte25HS_TRINITY_DN106395_c0_g1, Pnte25HSng_TRINITY_GG_29063_c0_g1
OG0003361	Pipt25HS_TRINITY_DN232050_c0_g1, Pipt25HSn_TRINITY_DN172008_c0_g1, Pipt25HSn_TRINITY_DN234981_c0_g1, Pipt25HSn_TRINITY_DN69470_c0_g1, Pipt25HSnc_TRINITY_DN144748_c0_g1, Pipt31LS_TRINITY_DN146945_c0_g1, Pipt31LSnc_TRINITY_DN116637_c0_g1	Pnte25HSn_TRINITY_DN68314_c0_g1, Pnte25LSn_TRINITY_DN72827_c1_g1
OG0003517	Pipt31HS_TRINITY_DN245288_c0_g1	Pnte25HSn_TRINITY_DN72244_c0_g1
OG0004038	Pipt31HS_TRINITY_DN276333_c0_g1	Pnte25HS_TRINITY_DN105217_c0_g1
OG0004964	Pipt31HSnc_TRINITY_DN209629_c0_g1	Pnte25HSn_TRINITY_DN65873_c0_g1
OG0006420	Pipt25HSn_TRINITY_DN236133_c0_g1, Pipt25LSnc_TRINITY_DN327716_c0_g1	Pnte25LS_TRINITY_DN123354_c0_g1
OG0006735	Pipt25HS_TRINITY_DN263837_c1_g1, Pipt25LSn_TRINITY_DN241982_c0_g1	Pnte31LSn_TRINITY_DN82775_c0_g1
OG0008447	Pipt25LS_TRINITY_DN326414_c0_g5, Pipt31HSng_TRINITY_GG_67511_c1_g2	Pnte31HSn_TRINITY_DN70494_c0_g4
