# Supplementary material for: Defence transcriptome assembly and pathogenesis related gene family analysis in Pinus tecunumanii (low elevation)
Source: BMC Genomics. 2018 Aug 23;19:632. doi: 10.1186/s12864-018-5015-0 (PMC6108113; doi:10.1186/s12864-018-5015-0)
Supplement: Supplementary file 2 — Table S6. Pnte_v1.0 annotation. (TSV 48464 kb) [file 12864_2018_5015_MOESM2_ESM.tsv]

Query Seq	Subject Seq	Percent Identical	Alignment Length	Mismatches	Gap Openings	Query Start	Query End	Subject Start	Subject End	E Value	Coverage	Informativeness	Species	Origin Database	Frame	Contaminant	Seed Ortholog	Seed E-Value	Seed Score	Predicted Gene	Tax Scope	OGs	Eggnog Description	KEGG Terms	Protein Domains	GO Biological	GO Cellular	GO Molecular
Pnte25HS_TRINITY_DN100008_c0_g1	ref|XP_001761548.1|	59.9	367	138	3	88	454	13	370	1.4e-117	80.700000	ref|XP_001761548.1| predicted protein [Physcomitrella patens]	Physcomitrella patens	complete.protein.faa.82		No	3218.PP1S49_263V6.1	1.1e-132	478.8		Viridiplantae	0IEGU@euNOG,1BZA6@strNOG,1EBXU@virNOG,COG0798@NOG	Sodium Bile acid symporter family		{"PFAM":[["SBF",2,"100","100"]],"SMART":[["TRANS",20,"1e+03","112"]]}
Pnte25HS_TRINITY_DN100009_c0_g1	ref|XP_020518428.1|	50.1	425	168	9	1	392	1	414	4.3e-96	100.000000	ref|XP_020518428.1| mediator of RNA polymerase II transcription subunit 4 [Amborella trichopoda]	Amborella trichopoda	complete.protein.faa.82		No	29760.VIT_08s0040g03210.t01	1.3e-81	308.9		Viridiplantae	0IVDD@euNOG,0Y5NG@NOG,1BJYY@strNOG,1DXVW@virNOG	Hydroxyproline-rich glycoprotein family protein		{"PFAM":[["Med4",23,"100","100"]],"SMART":[["COIL",5,"21.7","91.7"]]}		GO:0005575-cellular_component(L=0),GO:0005622-intracellular(L=3),GO:0005623-cell(L=1),GO:0005634-nucleus(L=5),GO:0005654-nucleoplasm(L=5),GO:0016592-mediator complex(L=7),GO:0031974-membrane-enclosed lumen(L=1),GO:0031981-nuclear lumen(L=6),GO:0032991-macromolecular complex(L=1),GO:0043226-organelle(L=1),GO:0043227-membrane-bounded organelle(L=2),GO:0043229-intracellular organelle(L=3),GO:0043231…
Pnte25HS_TRINITY_DN100016_c1_g1	NP_199417.1	52.7	577	264	6	1	575	1	570	1.6e-166	94.600000	NP_199417.1 peptide transporter 3 [Arabidopsis thaliana]	Arabidopsis thaliana	arabidopsis_thaliana		No	3847.GLYMA20G34870.1	1.8e-183	647.9		Viridiplantae	1BG8Y@strNOG,1DU68@virNOG,COG3104@NOG,KOG1237@euNOG	peptide transporter		{"PFAM":[["PTR2",27,"100","100"],["MFS_1",4,"14.8","89.6"]],"SMART":[["TRANS",274,"1.01e+03","113"]]}	GO:0001101-response to acid chemical(L=3),GO:0006810-transport(L=3),GO:0006857-oligopeptide transport(L=6),GO:0006950-response to stress(L=2),GO:0006952-defense response(L=3),GO:0006970-response to osmotic stress(L=3),GO:0006972-hyperosmotic response(L=4),GO:0008150-biological_process(L=0),GO:0009607-response to biotic stimulus(L=2),GO:0009611-response to wounding(L=3),GO:0009617-response to bact…	GO:0005575-cellular_component(L=0),GO:0016020-membrane(L=1),	GO:0003674-molecular_function(L=0),GO:0005215-transporter activity(L=1),GO:0015197-peptide transporter activity(L=3),GO:0015198-oligopeptide transporter activity(L=4),GO:0022892-substrate-specific transporter activity(L=2),GO:0042936-dipeptide transporter activity(L=5),GO:0042937-tripeptide transporter activity(L=5),
Pnte25HS_TRINITY_DN100026_c0_g2																	4641.GSMUA_Achr7P04810_001	1.6e-22	111.7		Viridiplantae	0ISN7@euNOG,0TUEW@lilNOG,120RW@NOG,1BPHX@strNOG,1E269@virNOG	expressed protein		{"PFAM":[["DUF1218",26,"100","100"]],"SMART":[["TRANS",100,"385","107"],["SIGNAL",10,"38.5","94.8"]]}
Pnte25HS_TRINITY_DN100034_c2_g1	ref|XP_004507986.1|	38.9	324	169	8	1	313	1	306	1.1e-46	98.400000	ref|XP_004507986.1| PREDICTED: transcription repressor MYB6 [Cicer arietinum]	Cicer arietinum	complete.protein.faa.82		No	3847.GLYMA17G05831.1	1.6e-47	195.3		Viridiplantae	1BRY2@strNOG,1E3T2@virNOG,COG5147@NOG,KOG0048@euNOG	myb-like DNA-binding domain containing protein		{"PFAM":[["Myb_DNA-binding",59,"197","104"]],"SMART":[["SANT",58,"193","104"]]}
Pnte25HS_TRINITY_DN100034_c2_g3	ref|XP_019102913.1|	41.3	293	150	6	1	289	1	275	1.8e-49	94.100000	ref|XP_019102913.1| PREDICTED: transcription factor MYB23 [Beta vulgaris subsp. vulgaris]	Beta vulgaris subsp. vulgaris	complete.protein.faa.82		No	3847.GLYMA17G05831.1	1.2e-50	205.7		Viridiplantae	1BRY2@strNOG,1E3T2@virNOG,COG5147@NOG,KOG0048@euNOG	myb-like DNA-binding domain containing protein		{"PFAM":[["Myb_DNA-binding",59,"197","104"]],"SMART":[["SANT",58,"193","104"]]}
Pnte25HS_TRINITY_DN100040_c0_g2	ref|XP_008242209.2|	45.3	243	128	4	50	287	30	272	1.8e-51	82.900000	ref|XP_008242209.2| PREDICTED: uncharacterized protein LOC103340563 [Prunus mume]	Prunus mume	complete.protein.faa.82		No	29760.VIT_11s0016g01330.t01	6e-49	199.9	OSI_26825	Viridiplantae	0IVW4@euNOG,11VSH@NOG,1BR9B@strNOG,1E33I@virNOG	stress responsive A B Barrel domain containing protein, expressed		{"PFAM":[["Dabb",52,"200","104"]],"SMART":[["Dabb",48,"185","103"]]}		GO:0005575-cellular_component(L=0),GO:0005622-intracellular(L=3),GO:0005623-cell(L=1),GO:0005737-cytoplasm(L=4),GO:0005777-peroxisome(L=6),GO:0009507-chloroplast(L=6),GO:0009532-plastid stroma(L=6),GO:0009536-plastid(L=5),GO:0009570-chloroplast stroma(L=7),GO:0042579-microbody(L=5),GO:0043226-organelle(L=1),GO:0043227-membrane-bounded organelle(L=2),GO:0043229-intracellular organelle(L=3),GO:0043…
Pnte25HS_TRINITY_DN100055_c0_g1	ref|XP_002262754.1|	64.4	284	86	4	48	327	1	273	9.2e-92	85.600000	ref|XP_002262754.1| PREDICTED: uncharacterized protein LOC100250645 [Vitis vinifera]	Vitis vinifera	complete.protein.faa.82		No	29760.VIT_15s0048g02980.t01	2.9e-92	344.0		Viridiplantae	0IGXK@euNOG,11JTZ@NOG,1BNIM@strNOG,1DQ01@virNOG	NA		{"SMART":[["TRANS",103,"396","107"],["SIGNAL",2,"7.69","86.1"]]}		GO:0005575-cellular_component(L=0),GO:0005622-intracellular(L=3),GO:0005623-cell(L=1),GO:0005737-cytoplasm(L=4),GO:0009507-chloroplast(L=6),GO:0009526-plastid envelope(L=6),GO:0009528-plastid inner membrane(L=5),GO:0009534-chloroplast thylakoid(L=6),GO:0009536-plastid(L=5),GO:0009579-thylakoid(L=4),GO:0009706-chloroplast inner membrane(L=6),GO:0009941-chloroplast envelope(L=7),GO:0016020-membrane…
Pnte25HS_TRINITY_DN100078_c2_g2	NP_850852.1	70.4	686	193	5	10	687	15	698	1.5e-269	97.400000	NP_850852.1 ARM repeat protein interacting with ABF2 [Arabidopsis thaliana]	Arabidopsis thaliana	arabidopsis_thaliana		No	3218.PP1S87_178V6.1	2.4e-293	1013.1		Viridiplantae	0XRTN@NOG,1BI95@strNOG,1DW62@virNOG,KOG0167@euNOG	ARM repeat protein interacting with		{"PFAM":[["Arm",88,"284","106"],["BTB",31,"100","100"],["HEAT",10,"32.3","93.9"],["KAP",2,"6.45","85.1"]],"SMART":[["ARM",227,"732","111"],["BTB",30,"96.8","99.8"],["COIL",3,"9.68","87.3"]]}	GO:0006950-response to stress(L=2),GO:0006970-response to osmotic stress(L=3),GO:0008150-biological_process(L=0),GO:0009628-response to abiotic stimulus(L=2),GO:0009651-response to salt stress(L=4),GO:0009719-response to endogenous stimulus(L=2),GO:0009725-response to hormone(L=3),GO:0009737-response to abscisic acid(L=4),GO:0010029-regulation of seed germination(L=7),GO:0010033-response to organ…	GO:0005575-cellular_component(L=0),GO:0005622-intracellular(L=3),GO:0005623-cell(L=1),GO:0005634-nucleus(L=5),GO:0005886-plasma membrane(L=3),GO:0016020-membrane(L=1),GO:0043226-organelle(L=1),GO:0043227-membrane-bounded organelle(L=2),GO:0043229-intracellular organelle(L=3),GO:0043231-intracellular membrane-bounded organelle(L=4),GO:0044424-intracellular part(L=3),GO:0044464-cell part(L=2),GO:00…
Pnte25HS_TRINITY_DN100078_c3_g1	ref|XP_006838481.1|	64.4	393	119	5	72	462	107	480	3.4e-132	83.500000	ref|XP_006838481.1| phosphatidylinositol 4-phosphate 5-kinase 6 [Amborella trichopoda]	Amborella trichopoda	complete.protein.faa.82		No	3218.PP1S101_1V6.1	9.9e-126	455.7		Viridiplantae	1BCVC@strNOG,1DURK@virNOG,COG4642@NOG,KOG0231@euNOG	MORN		{"PFAM":[["MORN",222,"694","111"]],"SMART":[["MORN",221,"691","110"],["TRANS",43,"134","102"]]}
Pnte25HS_TRINITY_DN100094_c0_g1	NP_564670.2	27.2	261	183	3	3	259	73	330	5.9e-17	97.300000	NP_564670.2 NAD(P)-binding Rossmann-fold superfamily protein [Arabidopsis thaliana]	Arabidopsis thaliana	arabidopsis_thaliana		No	40559.EDN26498	6.3e-53	213.0	FG09187.1	Fungi	03RW3@ascNOG,0PNWA@fuNOG,13RMF@opiNOG,COG1028@NOG,KOG0725@euNOG	short chain dehydrogenase reductase family		{"PFAM":[["adh_short",18,"100","100"],["KR",7,"38.9","94.9"]],"SMART":[["TRANS",1,"5.56","84.3"]]}
Pnte25HS_TRINITY_DN100101_c0_g1	ref|XP_006847705.2|	50.1	757	311	16	59	794	109	819	1.1e-159	92.500000	ref|XP_006847705.2| MND1-interacting protein 1 [Amborella trichopoda]	Amborella trichopoda	complete.protein.faa.82		No	4113.PGSC0003DMT400052886	4.9e-109	401.0		Viridiplantae	0ITY2@euNOG,0XVVU@NOG,1C7NJ@strNOG,1EMKF@virNOG	RING		{"SMART":[["COIL",3,"150","102"],["RING",2,"100","100"]]}
Pnte25HS_TRINITY_DN100111_c1_g1																	3694.POPTR_0017s09870.1	1.6e-19	102.8		Viridiplantae	10X8D@NOG,1BGNS@strNOG,1DTKH@virNOG,KOG1072@euNOG	F-box kelch-repeat protein		{"PFAM":[["Kelch_1",23,"192","104"]],"SMART":[["Kelch",35,"292","106"]]}		GO:0005575-cellular_component(L=0),GO:0005622-intracellular(L=3),GO:0005623-cell(L=1),GO:0005634-nucleus(L=5),GO:0043226-organelle(L=1),GO:0043227-membrane-bounded organelle(L=2),GO:0043229-intracellular organelle(L=3),GO:0043231-intracellular membrane-bounded organelle(L=4),GO:0044424-intracellular part(L=3),GO:0044464-cell part(L=2),
Pnte25HS_TRINITY_DN100115_c1_g1	NP_177501.2	72.9	483	131	0	6	488	7	489	1.5e-218	97.400000	NP_177501.2 S-adenosyl-L-methionine-dependent methyltransferases superfamily protein [Arabidopsis thaliana]	Arabidopsis thaliana	arabidopsis_thaliana		No	29760.VIT_17s0000g02430.t01	9.5e-220	768.1	OSI_20868	Viridiplantae	0XP5G@NOG,1BM9Z@strNOG,1DW0A@virNOG,KOG1269@euNOG	phosphoethanolamine N-methyltransferase	[["Glycerophospholipid metabolism (00564)",15,"36.6","94.5"]]	{"PFAM":[["Methyltransf_11",82,"200","104"],["Methyltransf_12",76,"185","103"],["Ubie_methyltran",52,"127","101"],["Hydroxy-O-Methy",41,"100","100"],["CMAS",41,"100","100"],["NodS",38,"92.7","99.6"],["TehB",37,"90.2","99.4"],["MetW",35,"85.4","99.1"],["MTS",27,"65.9","97.7"],["PCMT",27,"65.9","97.7"],["CheR",12,"29.3","93.3"],["RrnaAD",3,"7.32","85.8"]],"SMART":[["COIL",3,"7.32","85.8"]]}	GO:0000003-reproduction(L=1),GO:0000902-cell morphogenesis(L=5),GO:0000904-cell morphogenesis involved in differentiation(L=5),GO:0003006-developmental process involved in reproduction(L=2),GO:0006066-alcohol metabolic process(L=4),GO:0006576-cellular biogenic amine metabolic process(L=5),GO:0006629-lipid metabolic process(L=3),GO:0006644-phospholipid metabolic process(L=4),GO:0006650-glycerophos…	GO:0005575-cellular_component(L=0),GO:0005622-intracellular(L=3),GO:0005623-cell(L=1),GO:0005737-cytoplasm(L=4),GO:0005829-cytosol(L=4),GO:0044424-intracellular part(L=3),GO:0044444-cytoplasmic part(L=4),GO:0044464-cell part(L=2),	GO:0000234-phosphoethanolamine N-methyltransferase activity(L=6),GO:0003674-molecular_function(L=0),GO:0003824-catalytic activity(L=1),GO:0008168-methyltransferase activity(L=4),GO:0008170-N-methyltransferase activity(L=5),GO:0008757-S-adenosylmethionine-dependent methyltransferase activity(L=5),GO:0016740-transferase activity(L=2),GO:0016741-transferase activity, transferring one-carbon groups(L…
Pnte25HS_TRINITY_DN100128_c0_g1	NP_001320870.1	58.0	681	232	10	1	676	1	632	3.7e-204	98.500000	NP_001320870.1 Phosphoribulokinase / Uridine kinase family [Arabidopsis thaliana]	Arabidopsis thaliana	arabidopsis_thaliana		No	88036.EFJ33764	2.5e-226	790.4		Viridiplantae	0IMEH@euNOG,1C6GH@strNOG,1EKD1@virNOG,COG0572@NOG	uridine-cytidine kinase C-like		{"PFAM":[["PRK",35,"100","100"],["CYTH",33,"94.3","99.7"]],"SMART":[["COIL",30,"85.7","99.2"],["TRANS",25,"71.4","98.2"]]}	GO:0008150-biological_process(L=0),GO:0009719-response to endogenous stimulus(L=2),GO:0009725-response to hormone(L=3),GO:0009737-response to abscisic acid(L=4),GO:0010033-response to organic substance(L=3),GO:0033993-response to lipid(L=4),GO:0042221-response to chemical(L=2),GO:0050896-response to stimulus(L=1),GO:0097305-response to alcohol(L=4),GO:1901700-response to oxygen-containing compoun…	GO:0005575-cellular_component(L=0),GO:0005622-intracellular(L=3),GO:0005623-cell(L=1),GO:0005737-cytoplasm(L=4),GO:0005829-cytosol(L=4),GO:0044424-intracellular part(L=3),GO:0044444-cytoplasmic part(L=4),GO:0044464-cell part(L=2),
Pnte25HS_TRINITY_DN100136_c0_g1	NP_001331085.1	58.0	716	286	7	83	794	24	728	2.3e-242	89.700000	NP_001331085.1 diacylglycerol kinase1 [Arabidopsis thaliana]	Arabidopsis thaliana	arabidopsis_thaliana		No	4641.GSMUA_Achr6P16650_001	7.2e-262	908.7		Viridiplantae	0TRPT@lilNOG,0XQVB@NOG,1BKWP@strNOG,1DYS2@virNOG,KOG1169@euNOG	Diacylglycerol kinase	[["Glycerophospholipid metabolism (00564)",21,"40.4","95.1"],["Metabolic pathways (01100)",21,"40.4","95.1"],["Phosphatidylinositol signaling system (04070)",21,"40.4","95.1"],["Glycerolipid metabolism (00561)",21,"40.4","95.1"]]	{"PFAM":[["DAGK_cat",53,"102","100"],["DAGK_acc",53,"102","100"],["C1_1",49,"94.2","99.7"]],"SMART":[["C1",98,"188","103"],["DAGKa",52,"100","100"],["DAGKc",52,"100","100"],["TRANS",50,"96.2","99.8"]]}		GO:0005575-cellular_component(L=0),GO:0016020-membrane(L=1),	GO:0003674-molecular_function(L=0),GO:0005488-binding(L=1),GO:0005509-calcium ion binding(L=5),GO:0043167-ion binding(L=2),GO:0043169-cation binding(L=3),GO:0046872-metal ion binding(L=4),
Pnte25HS_TRINITY_DN100142_c0_g1	NP_193027.5	58.0	490	201	3	93	579	10	497	4.4e-182	84.100000	NP_193027.5 serine carboxypeptidase-like 20 [Arabidopsis thaliana]	Arabidopsis thaliana	arabidopsis_thaliana		No	4641.GSMUA_Achr9P07450_001	1.7e-199	701.0	CBP1	Viridiplantae	0TT57@lilNOG,1BMWN@strNOG,1DYRB@virNOG,COG2939@NOG,KOG1282@euNOG	serine carboxypeptidase-like		{"PFAM":[["Peptidase_S10",31,"103","100"]],"SMART":[["SIGNAL",28,"93.3","99.6"],["TRANS",15,"50","96.2"]]}		GO:0005575-cellular_component(L=0),GO:0005576-extracellular region(L=1),GO:0005622-intracellular(L=3),GO:0005623-cell(L=1),GO:0005737-cytoplasm(L=4),GO:0005773-vacuole(L=5),GO:0043226-organelle(L=1),GO:0043227-membrane-bounded organelle(L=2),GO:0043229-intracellular organelle(L=3),GO:0043231-intracellular membrane-bounded organelle(L=4),GO:0044424-intracellular part(L=3),GO:0044444-cytoplasmic pa…
Pnte25HS_TRINITY_DN100153_c0_g1	NP_195146.1	76.5	612	118	4	16	624	15	603	6e-254	97.600000	NP_195146.1 D-3-phosphoglycerate dehydrogenase [Arabidopsis thaliana]	Arabidopsis thaliana	arabidopsis_thaliana		No	3694.POPTR_0009s09950.1	3.2e-257	892.9		Viridiplantae	1BJHP@strNOG,1DS4I@virNOG,COG0111@NOG,KOG0068@euNOG	D-3-phosphoglycerate dehydrogenase	[["Microbial metabolism in diverse environments (01120)",36,"52.9","96.5"],["Methane metabolism (00680)",36,"52.9","96.5"],["Glycine, serine and threonine metabolism (00260)",36,"52.9","96.5"],["Biosynthesis of amino acids (01230)",36,"52.9","96.5"],["Metabolic pathways (01100)",36,"52.9","96.5"]]	{"PFAM":[["2-Hacid_dh_C",68,"100","100"],["2-Hacid_dh",68,"100","100"],["IlvN",64,"94.1","99.7"],["ACT",64,"94.1","99.7"],["AdoHcyase_NAD",37,"54.4","96.7"]]}	GO:0007275-multicellular organism development(L=3),GO:0008150-biological_process(L=0),GO:0009553-embryo sac development(L=5),GO:0009561-megagametogenesis(L=6),GO:0032501-multicellular organismal process(L=1),GO:0032502-developmental process(L=1),GO:0044699-single-organism process(L=1),GO:0044707-single-multicellular organism process(L=2),GO:0048229-gametophyte development(L=4),GO:0048856-anatomic…	GO:0005575-cellular_component(L=0),GO:0005622-intracellular(L=3),GO:0005623-cell(L=1),GO:0005737-cytoplasm(L=4),GO:0005739-mitochondrion(L=5),GO:0009507-chloroplast(L=6),GO:0009532-plastid stroma(L=6),GO:0009536-plastid(L=5),GO:0009570-chloroplast stroma(L=7),GO:0016020-membrane(L=1),GO:0043226-organelle(L=1),GO:0043227-membrane-bounded organelle(L=2),GO:0043229-intracellular organelle(L=3),GO:00…	GO:0000166-nucleotide binding(L=3),GO:0001882-nucleoside binding(L=3),GO:0001883-purine nucleoside binding(L=4),GO:0003674-molecular_function(L=0),GO:0005488-binding(L=1),GO:0005524-ATP binding(L=7),GO:0017076-purine nucleotide binding(L=4),GO:0030554-adenyl nucleotide binding(L=5),GO:0032549-ribonucleoside binding(L=4),GO:0032550-purine ribonucleoside binding(L=5),GO:0032553-ribonucleotide bindi…
Pnte25HS_TRINITY_DN100160_c0_g1	NP_193728.2	30.2	301	171	11	1	288	1	275	7e-11	98.300000	NP_193728.2 polyadenylate-binding protein 1-B-binding protein [Arabidopsis thaliana]	Arabidopsis thaliana	arabidopsis_thaliana		No	3218.PP1S54_237V6.1	3.2e-13	81.3		Viridiplantae	0IKFJ@euNOG,0YFUQ@NOG,1BGI9@strNOG,1DUFM@virNOG	Inherit from euNOG: polynucleotide kinase 3'-phosphatase		{"SMART":[["TRANS",139,"604","110"]]}
Pnte25HS_TRINITY_DN100177_c0_g1	NP_191316.5	36.8	1152	636	26	27	1164	19	1092	1.3e-188	97.100000	NP_191316.5 ARM repeat superfamily protein [Arabidopsis thaliana]	Arabidopsis thaliana	arabidopsis_thaliana		No	29760.VIT_08s0007g08180.t01	2.2e-238	831.2		Viridiplantae	0IIUA@euNOG,11FEE@NOG,1BNDP@strNOG,1E082@virNOG	NA		{}
Pnte25HS_TRINITY_DN100179_c0_g1	NP_200732.2	63.0	208	72	3	1	206	1	205	1.9e-63	98.100000	NP_200732.2 Ribosomal protein S8e family protein [Arabidopsis thaliana]	Arabidopsis thaliana	arabidopsis_thaliana		No	6669.DappuP303431	3.6e-67	260.0	RPS8	Arthropoda	0351T@artNOG,09WP6@biNOG,0V5XF@meNOG,12QT6@opiNOG,COG2007@NOG,KOG3283@euNOG	40S ribosomal protein S8	[["Ribosome (03010)",15,"75","98.4"]]	{"PFAM":[["Ribosomal_S8e",19,"95","99.7"]]}	GO:0000462-maturation of SSU-rRNA from tricistronic rRNA transcript (SSU-rRNA, 5.8S rRNA, LSU-rRNA)(L=9),GO:0006139-nucleobase-containing compound metabolic process(L=3),GO:0006364-rRNA processing(L=7),GO:0006396-RNA processing(L=5),GO:0006412-translation(L=5),GO:0006414-translational elongation(L=6),GO:0006725-cellular aromatic compound metabolic process(L=3),GO:0006807-nitrogen compound metabol…	GO:0005575-cellular_component(L=0),GO:0005622-intracellular(L=3),GO:0005623-cell(L=1),GO:0005737-cytoplasm(L=4),GO:0005829-cytosol(L=4),GO:0005840-ribosome(L=5),GO:0015935-small ribosomal subunit(L=6),GO:0022626-cytosolic ribosome(L=5),GO:0022627-cytosolic small ribosomal subunit(L=6),GO:0030529-intracellular ribonucleoprotein complex(L=4),GO:0032991-macromolecular complex(L=1),GO:0043226-organel…	GO:0003674-molecular_function(L=0),GO:0003735-structural constituent of ribosome(L=2),GO:0005198-structural molecule activity(L=1),
Pnte25HS_TRINITY_DN100199_c0_g2	NP_567048.1	58.9	987	370	6	1	973	1	965	0	100.000000	NP_567048.1 villin 3 [Arabidopsis thaliana]	Arabidopsis thaliana	arabidopsis_thaliana		No	29760.VIT_08s0007g08690.t01	0.0	1247.3		Viridiplantae	0XR0A@NOG,1BGP3@strNOG,1DUJW@virNOG,KOG0443@euNOG	villin-2-like		{"PFAM":[["Gelsolin",217,"542","109"],["VHP",38,"95","99.7"]],"SMART":[["GEL",237,"592","110"],["VHP",32,"80","98.8"],["COIL",3,"7.5","85.9"]]}	GO:0006996-organelle organization(L=3),GO:0007010-cytoskeleton organization(L=4),GO:0007015-actin filament organization(L=5),GO:0008150-biological_process(L=0),GO:0009987-cellular process(L=1),GO:0016043-cellular component organization(L=2),GO:0022607-cellular component assembly(L=3),GO:0030029-actin filament-based process(L=3),GO:0030036-actin cytoskeleton organization(L=4),GO:0043933-macromolec…	GO:0005575-cellular_component(L=0),GO:0005622-intracellular(L=3),GO:0005623-cell(L=1),GO:0005856-cytoskeleton(L=5),GO:0043226-organelle(L=1),GO:0043228-non-membrane-bounded organelle(L=2),GO:0043229-intracellular organelle(L=3),GO:0043232-intracellular non-membrane-bounded organelle(L=3),GO:0044424-intracellular part(L=3),GO:0044464-cell part(L=2),	GO:0003674-molecular_function(L=0),GO:0003779-actin binding(L=4),GO:0005488-binding(L=1),GO:0005515-protein binding(L=2),GO:0008092-cytoskeletal protein binding(L=3),GO:0051015-actin filament binding(L=4),
Pnte25HS_TRINITY_DN100203_c0_g1	NP_192705.1	53.7	356	165	0	3	358	4	359	6.2e-118	99.400000	NP_192705.1 Oxidoreductase family protein [Arabidopsis thaliana]	Arabidopsis thaliana	arabidopsis_thaliana		No	29760.VIT_18s0001g01380.t01	1.7e-125	454.5		Viridiplantae	1BDXF@strNOG,1DRUY@virNOG,COG0673@NOG,KOG2741@euNOG	)-oxidoreductase		{"PFAM":[["GFO_IDH_MocA",25,"92.6","99.6"],["GFO_IDH_MocA_C",24,"88.9","99.4"]]}		GO:0005575-cellular_component(L=0),GO:0005622-intracellular(L=3),GO:0005623-cell(L=1),GO:0005737-cytoplasm(L=4),GO:0005829-cytosol(L=4),GO:0044424-intracellular part(L=3),GO:0044444-cytoplasmic part(L=4),GO:0044464-cell part(L=2),
Pnte25HS_TRINITY_DN100214_c4_g1	ref|XP_008230633.1|	34.0	141	66	7	12	152	9	122	1.6e-10	80.100000	ref|XP_008230633.1| PREDICTED: uncharacterized protein LOC103329888 [Prunus mume]	Prunus mume	complete.protein.faa.82		No	4641.GSMUA_Achr4P20030_001	7e-08	62.8		Viridiplantae	0J2YW@euNOG,0TYF9@lilNOG,0YUM7@NOG,1BR3H@strNOG,1E39C@virNOG	NHL repeat-containing protein		{}
Pnte25HS_TRINITY_DN100216_c0_g1	NP_001189590.1	84.3	496	78	0	1	496	1	496	5.7e-255	100.000000	NP_001189590.1 aldehyde dehydrogenase 11A3 [Arabidopsis thaliana]	Arabidopsis thaliana	arabidopsis_thaliana		No	4513.MLOC_77485.3	3.3e-265	919.1	ALDH11A3	Viridiplantae	0TJRX@lilNOG,15PJ5@poaNOG,1BHY4@strNOG,1DWK6@virNOG,COG1012@NOG,KOG2450@euNOG	glyceraldehyde-3-phosphate dehydrogenase	[["Microbial metabolism in diverse environments (01120)",17,"54.8","96.7"],["Glycolysis / Gluconeogenesis (00010)",17,"54.8","96.7"],["Metabolic pathways (01100)",17,"54.8","96.7"]]	{"PFAM":[["Aldedh",31,"100","100"],["LuxC",11,"35.5","94.4"]]}		GO:0005575-cellular_component(L=0),GO:0005622-intracellular(L=3),GO:0005623-cell(L=1),GO:0005737-cytoplasm(L=4),GO:0044424-intracellular part(L=3),GO:0044464-cell part(L=2),
Pnte25HS_TRINITY_DN100253_c0_g1	ref|XP_007036673.2|	79.4	320	57	2	20	339	3	313	7.7e-150	93.800000	ref|XP_007036673.2| PREDICTED: mitochondrial succinate-fumarate transporter 1 [Theobroma cacao]	Theobroma cacao	complete.protein.faa.82		No	3694.POPTR_0016s12700.1	3.2e-150	536.6		Viridiplantae	0YAYP@NOG,1BD6K@strNOG,1DR45@virNOG,KOG0756@euNOG	mitochondrial		{"PFAM":[["Mito_carr",75,"288","106"]]}	GO:0006810-transport(L=3),GO:0006811-ion transport(L=4),GO:0006820-anion transport(L=5),GO:0006835-dicarboxylic acid transport(L=7),GO:0008150-biological_process(L=0),GO:0009987-cellular process(L=1),GO:0015711-organic anion transport(L=5),GO:0015740-C4-dicarboxylate transport(L=7),GO:0015744-succinate transport(L=8),GO:0015849-organic acid transport(L=4),GO:0034220-ion transmembrane transport(L=…	GO:0005575-cellular_component(L=0),GO:0005622-intracellular(L=3),GO:0005623-cell(L=1),GO:0005737-cytoplasm(L=4),GO:0005739-mitochondrion(L=5),GO:0005740-mitochondrial envelope(L=6),GO:0005743-mitochondrial inner membrane(L=5),GO:0016020-membrane(L=1),GO:0019866-organelle inner membrane(L=4),GO:0031090-organelle membrane(L=3),GO:0031966-mitochondrial membrane(L=5),GO:0031967-organelle envelope(L=3…	GO:0003674-molecular_function(L=0),GO:0005215-transporter activity(L=1),GO:0005310-dicarboxylic acid transmembrane transporter activity(L=6),GO:0005342-organic acid transmembrane transporter activity(L=4),GO:0008509-anion transmembrane transporter activity(L=5),GO:0008514-organic anion transmembrane transporter activity(L=6),GO:0015075-ion transmembrane transporter activity(L=4),GO:0015141-succin…
Pnte25HS_TRINITY_DN100255_c0_g1	NP_199602.1	65.9	900	286	12	80	968	32	921	0	91.800000	NP_199602.1 respiratory burst oxidase homologue D [Arabidopsis thaliana]	Arabidopsis thaliana	arabidopsis_thaliana		No	4081.Solyc03g117980.2.1	0.0	1324.7		Viridiplantae	0XNZY@NOG,1BE0V@strNOG,1DRYK@virNOG,KOG0039@euNOG	respiratory burst oxidase	[["Plant-pathogen interaction (04626)",15,"39.5","95"]]	{"PFAM":[["NADPH_Ox",39,"103","100"],["Ferric_reduct",38,"100","100"],["NAD_binding_6",38,"100","100"],["FAD_binding_8",38,"100","100"]],"SMART":[["TRANS",170,"447","108"],["EFh",14,"36.8","94.6"]]}	GO:0006091-generation of precursor metabolites and energy(L=3),GO:0007275-multicellular organism development(L=3),GO:0008150-biological_process(L=0),GO:0008152-metabolic process(L=1),GO:0008544-epidermis development(L=4),GO:0009060-aerobic respiration(L=6),GO:0009653-anatomical structure morphogenesis(L=3),GO:0009719-response to endogenous stimulus(L=2),GO:0009888-tissue development(L=3),GO:00099…	GO:0005575-cellular_component(L=0),GO:0005623-cell(L=1),GO:0005886-plasma membrane(L=3),GO:0005887-integral component of plasma membrane(L=4),GO:0016020-membrane(L=1),GO:0016021-integral component of membrane(L=4),GO:0031224-intrinsic component of membrane(L=3),GO:0031226-intrinsic component of plasma membrane(L=3),GO:0044425-membrane part(L=2),GO:0044459-plasma membrane part(L=3),GO:0044464-cell…	GO:0003674-molecular_function(L=0),GO:0003824-catalytic activity(L=1),GO:0016174-NAD(P)H oxidase activity(L=5),GO:0016491-oxidoreductase activity(L=2),GO:0016651-oxidoreductase activity, acting on NAD(P)H(L=3),GO:0050664-oxidoreductase activity, acting on NAD(P)H, oxygen as acceptor(L=4),
Pnte25HS_TRINITY_DN100261_c1_g1	NP_850404.1	63.7	284	78	5	6	267	9	289	8.4e-88	98.100000	NP_850404.1 hypothetical protein AT2G43945 [Arabidopsis thaliana]	Arabidopsis thaliana	arabidopsis_thaliana		No	29760.VIT_05s0094g01380.t01	2e-91	340.9		Viridiplantae	0INDG@euNOG,0XSX5@NOG,1BI01@strNOG,1DVWH@virNOG	NA		{"SMART":[["SIGNAL",3,"11.5","88.3"]]}		GO:0005575-cellular_component(L=0),GO:0005622-intracellular(L=3),GO:0005623-cell(L=1),GO:0005737-cytoplasm(L=4),GO:0009507-chloroplast(L=6),GO:0009532-plastid stroma(L=6),GO:0009536-plastid(L=5),GO:0009570-chloroplast stroma(L=7),GO:0043226-organelle(L=1),GO:0043227-membrane-bounded organelle(L=2),GO:0043229-intracellular organelle(L=3),GO:0043231-intracellular membrane-bounded organelle(L=4),GO:…
Pnte25HS_TRINITY_DN100273_c1_g1	NP_201245.1	62.4	141	46	3	1	139	1	136	1.1e-36	95.200000	NP_201245.1 CHCH domain protein [Arabidopsis thaliana]	Arabidopsis thaliana	arabidopsis_thaliana		No	4641.GSMUA_Achr5P15080_001	7.8e-45	185.3		Viridiplantae	0ITQN@euNOG,0U73N@lilNOG,0Y33Z@NOG,1C7M8@strNOG,1EMJ0@virNOG	Has 218 Blast hits to 216 proteins in 80 species Archae - 0		{"PFAM":[["CHCH",6,"100","100"]]}
Pnte25HS_TRINITY_DN100300_c1_g1	NP_179618.1	72.3	361	92	3	1	353	1	361	2.4e-138	96.700000	NP_179618.1 Zinc finger C-x8-C-x5-C-x3-H type family protein [Arabidopsis thaliana]	Arabidopsis thaliana	arabidopsis_thaliana		No	3847.GLYMA13G19900.1	4.8e-144	516.2		Viridiplantae	1BDCA@strNOG,1DR9Q@virNOG,COG5252@NOG,KOG1763@euNOG	zinc finger CCCH domain-containing protein		{"SMART":[["ZnF_C3H1",58,"193","104"],["COIL",25,"83.3","99"]]}
Pnte25HS_TRINITY_DN100305_c0_g1	NP_197529.1	79.2	221	45	1	1	220	1	221	3.5e-95	98.700000	NP_197529.1 Ribosomal protein S8e family protein [Arabidopsis thaliana]	Arabidopsis thaliana	arabidopsis_thaliana		No	29760.VIT_05s0062g00120.t01	1.3e-99	367.9	RPS8	Viridiplantae	1BJNA@strNOG,1DPUN@virNOG,COG2007@NOG,KOG3283@euNOG	40S ribosomal protein S8	[["Ribosome (03010)",27,"49.1","96.1"]]	{"PFAM":[["Ribosomal_S8e",55,"100","100"]]}	GO:0000462-maturation of SSU-rRNA from tricistronic rRNA transcript (SSU-rRNA, 5.8S rRNA, LSU-rRNA)(L=9),GO:0006139-nucleobase-containing compound metabolic process(L=3),GO:0006364-rRNA processing(L=7),GO:0006396-RNA processing(L=5),GO:0006412-translation(L=5),GO:0006414-translational elongation(L=6),GO:0006725-cellular aromatic compound metabolic process(L=3),GO:0006807-nitrogen compound metabol…	GO:0005575-cellular_component(L=0),GO:0005622-intracellular(L=3),GO:0005623-cell(L=1),GO:0005737-cytoplasm(L=4),GO:0005829-cytosol(L=4),GO:0005840-ribosome(L=5),GO:0015935-small ribosomal subunit(L=6),GO:0016020-membrane(L=1),GO:0022626-cytosolic ribosome(L=5),GO:0022627-cytosolic small ribosomal subunit(L=6),GO:0030529-intracellular ribonucleoprotein complex(L=4),GO:0032991-macromolecular comple…	GO:0003674-molecular_function(L=0),GO:0003735-structural constituent of ribosome(L=2),GO:0005198-structural molecule activity(L=1),
Pnte25HS_TRINITY_DN100307_c3_g1	NP_194436.2	31.7	892	525	21	8	870	25	861	5e-105	99.000000	NP_194436.2 ARM repeat superfamily protein [Arabidopsis thaliana]	Arabidopsis thaliana	arabidopsis_thaliana		No	29760.VIT_01s0026g01020.t01	1.2e-119	436.4		Viridiplantae	0IGNQ@euNOG,0YDH8@NOG,1C6D5@strNOG,1EKBR@virNOG	HEAT repeat		{"PFAM":[["HEAT",10,"125","101"]],"SMART":[["COIL",3,"37.5","94.7"]]}
Pnte25HS_TRINITY_DN100308_c0_g1	NP_001031507.1	75.9	311	66	2	1	302	1	311	6.3e-140	100.000000	NP_001031507.1 cyclin-dependent kinase B1;2 [Arabidopsis thaliana]	Arabidopsis thaliana	arabidopsis_thaliana		No	29760.VIT_08s0056g00210.t01	1.9e-146	523.9	CDKB	Viridiplantae	0XPP3@NOG,1BD4S@strNOG,1DR28@virNOG,KOG0594@euNOG	Cyclin-dependent kinase		{"PFAM":[["Pkinase_Tyr",32,"100","100"],["Pkinase",32,"100","100"],["Kdo",3,"9.38","87.1"]],"SMART":[["S_TKc",32,"100","100"]]}	GO:0000003-reproduction(L=1),GO:0000902-cell morphogenesis(L=5),GO:0003006-developmental process involved in reproduction(L=2),GO:0006139-nucleobase-containing compound metabolic process(L=3),GO:0006259-DNA metabolic process(L=4),GO:0006260-DNA replication(L=5),GO:0006261-DNA-dependent DNA replication(L=7),GO:0006464-cellular protein modification process(L=5),GO:0006468-protein phosphorylation(L=…	GO:0000307-cyclin-dependent protein kinase holoenzyme complex(L=4),GO:0005575-cellular_component(L=0),GO:0005622-intracellular(L=3),GO:0005623-cell(L=1),GO:0005634-nucleus(L=5),GO:0005737-cytoplasm(L=4),GO:0032991-macromolecular complex(L=1),GO:0043226-organelle(L=1),GO:0043227-membrane-bounded organelle(L=2),GO:0043229-intracellular organelle(L=3),GO:0043231-intracellular membrane-bounded organe…	GO:0003674-molecular_function(L=0),GO:0003824-catalytic activity(L=1),GO:0004672-protein kinase activity(L=5),GO:0004674-protein serine/threonine kinase activity(L=6),GO:0004693-cyclin-dependent protein serine/threonine kinase activity(L=7),GO:0016301-kinase activity(L=4),GO:0016740-transferase activity(L=2),GO:0016772-transferase activity, transferring phosphorus-containing groups(L=3),GO:001677…
Pnte25HS_TRINITY_DN100312_c0_g1	ref|XP_010943758.1|	52.3	482	159	12	1	445	1	448	6e-105	96.300000	ref|XP_010943758.1| PREDICTED: la protein 1 [Elaeis guineensis]	Elaeis guineensis	complete.protein.faa.82		No	3847.GLYMA17G26021.1	3.6e-96	357.5		Viridiplantae	0IQXQ@euNOG,1C75W@strNOG,1EM33@virNOG,COG5193@NOG	La protein	[["Systemic lupus erythematosus (05322)",16,"48.5","96.1"]]	{"PFAM":[["RRM_1",46,"139","102"],["La",33,"100","100"],["RRM_3",29,"87.9","99.3"]],"SMART":[["RRM",46,"139","102"],["LA",33,"100","100"],["RRM_2",9,"27.3","92.9"],["COIL",2,"6.06","84.8"]]}		GO:0005575-cellular_component(L=0),GO:0005618-cell wall(L=4),GO:0005622-intracellular(L=3),GO:0005623-cell(L=1),GO:0005634-nucleus(L=5),GO:0005654-nucleoplasm(L=5),GO:0005737-cytoplasm(L=4),GO:0005829-cytosol(L=4),GO:0030312-external encapsulating structure(L=3),GO:0031974-membrane-enclosed lumen(L=1),GO:0031981-nuclear lumen(L=6),GO:0043226-organelle(L=1),GO:0043227-membrane-bounded organelle(L=…	GO:0003674-molecular_function(L=0),GO:0003676-nucleic acid binding(L=3),GO:0003723-RNA binding(L=4),GO:0005488-binding(L=1),GO:0097159-organic cyclic compound binding(L=2),GO:1901363-heterocyclic compound binding(L=2),
Pnte25HS_TRINITY_DN100321_c0_g1	NP_001189630.1	50.9	1075	396	26	31	1094	15	968	1.6e-257	97.200000	NP_001189630.1 pumilio 2 [Arabidopsis thaliana]	Arabidopsis thaliana	arabidopsis_thaliana		No	29760.VIT_06s0004g05100.t01	0.0	1143.3		Viridiplantae	1BFSA@strNOG,1DTH3@virNOG,COG5099@NOG,KOG1488@euNOG	pumilio homolog		{"PFAM":[["PUF",557,"785","111"],["NABP",88,"124","101"]],"SMART":[["Pumilio",559,"787","111"],["COIL",15,"21.1","91.6"]]}		GO:0005575-cellular_component(L=0),GO:0005622-intracellular(L=3),GO:0005623-cell(L=1),GO:0005737-cytoplasm(L=4),GO:0005829-cytosol(L=4),GO:0005886-plasma membrane(L=3),GO:0016020-membrane(L=1),GO:0044424-intracellular part(L=3),GO:0044444-cytoplasmic part(L=4),GO:0044464-cell part(L=2),GO:0071944-cell periphery(L=3),	GO:0003674-molecular_function(L=0),GO:0003676-nucleic acid binding(L=3),GO:0003723-RNA binding(L=4),GO:0003729-mRNA binding(L=6),GO:0003730-mRNA 3'-UTR binding(L=7),GO:0005488-binding(L=1),GO:0097159-organic cyclic compound binding(L=2),GO:1901363-heterocyclic compound binding(L=2),
Pnte25HS_TRINITY_DN100333_c0_g2	NP_564417.1	49.7	197	90	3	1	192	1	193	1.2e-46	99.500000	NP_564417.1 Ribosomal protein L6 family [Arabidopsis thaliana]	Arabidopsis thaliana	arabidopsis_thaliana		No	29875.EHK26475	1.6e-85	320.9	FG01154.1	Fungi	03KVI@ascNOG,0PI94@fuNOG,0SJRG@hypNOG,12P22@opiNOG,19QAC@sordNOG,COG0097@NOG,KOG3255@euNOG	60S ribosomal protein l9	[["Ribosome (03010)",71,"74","98.4"]]	{"PFAM":[["Ribosomal_L6",182,"190","103"]]}	GO:0002181-cytoplasmic translation(L=7),GO:0006412-translation(L=5),GO:0008150-biological_process(L=0),GO:0008152-metabolic process(L=1),GO:0009058-biosynthetic process(L=2),GO:0009059-macromolecule biosynthetic process(L=4),GO:0009987-cellular process(L=1),GO:0010467-gene expression(L=4),GO:0019538-protein metabolic process(L=3),GO:0034645-cellular macromolecule biosynthetic process(L=4),GO:0043…	GO:0005575-cellular_component(L=0),GO:0005622-intracellular(L=3),GO:0005623-cell(L=1),GO:0005634-nucleus(L=5),GO:0005730-nucleolus(L=5),GO:0005737-cytoplasm(L=4),GO:0005829-cytosol(L=4),GO:0005840-ribosome(L=5),GO:0015934-large ribosomal subunit(L=6),GO:0022625-cytosolic large ribosomal subunit(L=6),GO:0022626-cytosolic ribosome(L=5),GO:0030529-intracellular ribonucleoprotein complex(L=4),GO:0031…	GO:0003674-molecular_function(L=0),GO:0003735-structural constituent of ribosome(L=2),GO:0005198-structural molecule activity(L=1),
Pnte25HS_TRINITY_DN100340_c1_g4	ref|XP_002970081.1|	58.2	371	143	5	1	369	1	361	1e-110	100.000000	ref|XP_002970081.1| hypothetical protein SELMODRAFT_171141 [Selaginella moellendorffii]	Selaginella moellendorffii	complete.protein.faa.82		No	88036.EFJ29205	3.2e-111	407.1		Viridiplantae	0IKS0@euNOG,0YZID@NOG,1BDJD@strNOG,1DRGR@virNOG	F-box protein		{"PFAM":[["Sel1",62,"172","103"],["zf-MYND",36,"100","100"]]}		GO:0005575-cellular_component(L=0),GO:0005622-intracellular(L=3),GO:0005623-cell(L=1),GO:0005634-nucleus(L=5),GO:0043226-organelle(L=1),GO:0043227-membrane-bounded organelle(L=2),GO:0043229-intracellular organelle(L=3),GO:0043231-intracellular membrane-bounded organelle(L=4),GO:0044424-intracellular part(L=3),GO:0044464-cell part(L=2),
Pnte25HS_TRINITY_DN100355_c2_g1	NP_179277.1	81.1	270	51	0	13	282	7	276	5.4e-125	95.100000	NP_179277.1 plasma membrane intrinsic protein 2;8 [Arabidopsis thaliana]	Arabidopsis thaliana	arabidopsis_thaliana		No	29760.VIT_03s0038g02520.t01	2.8e-123	446.8		Viridiplantae	1BFFK@strNOG,1DTDT@virNOG,COG0580@NOG,KOG0223@euNOG	plasma membrane intrinsic protein		{"PFAM":[["MIP",73,"100","100"]],"SMART":[["TRANS",439,"601","110"]]}	GO:0006810-transport(L=3),GO:0006833-water transport(L=6),GO:0008150-biological_process(L=0),GO:0009719-response to endogenous stimulus(L=2),GO:0009725-response to hormone(L=3),GO:0009737-response to abscisic acid(L=4),GO:0009987-cellular process(L=1),GO:0010033-response to organic substance(L=3),GO:0033993-response to lipid(L=4),GO:0042044-fluid transport(L=4),GO:0042221-response to chemical(L=2…	GO:0005575-cellular_component(L=0),GO:0005622-intracellular(L=3),GO:0005623-cell(L=1),GO:0005634-nucleus(L=5),GO:0005737-cytoplasm(L=4),GO:0005773-vacuole(L=5),GO:0005886-plasma membrane(L=3),GO:0005911-cell-cell junction(L=2),GO:0009506-plasmodesma(L=3),GO:0016020-membrane(L=1),GO:0030054-cell junction(L=1),GO:0031224-intrinsic component of membrane(L=3),GO:0031225-anchored component of membrane…	GO:0003674-molecular_function(L=0),GO:0005215-transporter activity(L=1),GO:0005372-water transmembrane transporter activity(L=4),GO:0015250-water channel activity(L=5),GO:0015267-channel activity(L=4),GO:0022803-passive transmembrane transporter activity(L=3),GO:0022838-substrate-specific channel activity(L=4),GO:0022857-transmembrane transporter activity(L=2),GO:0022891-substrate-specific transm…
Pnte25HS_TRINITY_DN100358_c0_g1	NP_850581.1	54.9	1098	464	11	51	1142	1	1073	0	95.000000	NP_850581.1 nuclear pore complex protein [Arabidopsis thaliana]	Arabidopsis thaliana	arabidopsis_thaliana		No	3694.POPTR_0001s16610.1	0.0	1189.9		Viridiplantae	0XRUG@NOG,1BGYZ@strNOG,1DUVP@virNOG,KOG1964@euNOG	nuclear pore protein 84 107	[["RNA transport (03013)",10,"45.5","95.7"]]	{"PFAM":[["Nup84_Nup100",26,"118","101"]]}		GO:0005575-cellular_component(L=0),GO:0005622-intracellular(L=3),GO:0005623-cell(L=1),GO:0005634-nucleus(L=5),GO:0005635-nuclear envelope(L=4),GO:0012505-endomembrane system(L=3),GO:0031967-organelle envelope(L=3),GO:0031975-envelope(L=3),GO:0043226-organelle(L=1),GO:0043227-membrane-bounded organelle(L=2),GO:0043229-intracellular organelle(L=3),GO:0043231-intracellular membrane-bounded organelle…
Pnte25HS_TRINITY_DN100359_c0_g3	NP_850645.2	57.8	282	102	4	1	265	33	314	3.8e-88	97.800000	NP_850645.2 actin cross-linking protein, putative (DUF569) [Arabidopsis thaliana]	Arabidopsis thaliana	arabidopsis_thaliana		No	29760.VIT_14s0066g02480.t01	1.2e-94	351.7		Viridiplantae	0IFPY@euNOG,11VMA@NOG,1BG8N@strNOG,1DU5X@virNOG	Protein of unknown function (DUF569)		{"PFAM":[["DUF569",66,"140","102"],["Fascin",17,"36.2","94.5"]]}
Pnte25HS_TRINITY_DN100368_c0_g1	ref|XP_002960078.1|	79.2	480	100	0	78	557	38	517	1.7e-234	83.600000	ref|XP_002960078.1| hypothetical protein SELMODRAFT_74261 [Selaginella moellendorffii]	Selaginella moellendorffii	complete.protein.faa.82		No	3218.PP1S96_134V6.1	3.4e-237	826.2		Viridiplantae	0IUNM@euNOG,1C7TP@strNOG,1EMRQ@virNOG,COG3349@NOG	Flavin containing amine oxidoreductase		{"PFAM":[["Amino_oxidase",6,"100","100"],["DAO",4,"66.7","97.8"],["Pyr_redox_2",2,"33.3","94"],["FAD_binding_2",2,"33.3","94"],["Thi4",1,"16.7","90.3"]]}
Pnte25HS_TRINITY_DN100385_c0_g1	NP_198370.1	60.0	558	174	14	3	537	4	535	4.3e-163	98.000000	NP_198370.1 ENTH/ANTH/VHS superfamily protein [Arabidopsis thaliana]	Arabidopsis thaliana	arabidopsis_thaliana		No	3847.GLYMA13G22970.1	2.5e-189	667.2		Viridiplantae	0XQ90@NOG,1BJGT@strNOG,1DXE9@virNOG,KOG0251@euNOG	Clathrin assembly protein		{"PFAM":[["ANTH",24,"100","100"],["ENTH",2,"8.33","86.5"]],"SMART":[["ENTH",22,"91.7","99.5"]]}		GO:0005575-cellular_component(L=0),GO:0005622-intracellular(L=3),GO:0005623-cell(L=1),GO:0005737-cytoplasm(L=4),GO:0005794-Golgi apparatus(L=4),GO:0005886-plasma membrane(L=3),GO:0005905-clathrin-coated pit(L=3),GO:0012505-endomembrane system(L=3),GO:0016020-membrane(L=1),GO:0030135-coated vesicle(L=6),GO:0030136-clathrin-coated vesicle(L=7),GO:0031410-cytoplasmic vesicle(L=4),GO:0031982-vesicle(…
Pnte25HS_TRINITY_DN100396_c0_g3																	39947.LOC_Os05g17830.1	2.3e-47	194.1		Eukaryotes	COG2801@NOG,KOG0017@euNOG	Retrotransposon protein		{"PFAM":[["rve",6274,"41.8","95.3"],["RVT_1",5035,"33.5","94.1"],["Retrotrans_gag",3056,"20.4","91.4"],["RVT_2",2743,"18.3","90.8"],["zf-CCHC",1566,"10.4","87.7"],["Chromo",1385,"9.23","87.1"],["RVP_2",1333,"8.88","86.9"],["RnaseH",1186,"7.9","86.2"]],"SMART":[["COIL",4297,"28.6","93.2"],["ZnF_C2HC",3491,"23.3","92.1"],["TRANS",1009,"6.72","85.3"]]}
Pnte25HS_TRINITY_DN100431_c0_g2																	59689.scaffold_101140.1	5.5e-22	109.4	PGP10	Viridiplantae	0BRXA@braNOG,1BP89@strNOG,1DZKT@virNOG,COG1132@NOG,KOG0055@euNOG	ABC transporter B family member	[["Bile secretion (04976)",15,"60","97.2"],["ABC transporters (02010)",15,"60","97.2"]]	{"PFAM":[["ABC_membrane",52,"208","104"],["ABC_tran",50,"200","104"],["ABC_ATPase",2,"8","86.3"]],"SMART":[["TRANS",275,"1.1e+03","113"],["AAA",50,"200","104"]]}	GO:0006139-nucleobase-containing compound metabolic process(L=3),GO:0006152-purine nucleoside catabolic process(L=7),GO:0006163-purine nucleotide metabolic process(L=5),GO:0006195-purine nucleotide catabolic process(L=7),GO:0006200-obsolete ATP catabolic process(L=),GO:0006725-cellular aromatic compound metabolic process(L=3),GO:0006753-nucleoside phosphate metabolic process(L=4),GO:0006793-phosp…	GO:0005575-cellular_component(L=0),GO:0005622-intracellular(L=3),GO:0005623-cell(L=1),GO:0005737-cytoplasm(L=4),GO:0005739-mitochondrion(L=5),GO:0005886-plasma membrane(L=3),GO:0016020-membrane(L=1),GO:0016021-integral component of membrane(L=4),GO:0031224-intrinsic component of membrane(L=3),GO:0043226-organelle(L=1),GO:0043227-membrane-bounded organelle(L=2),GO:0043229-intracellular organelle(L…	GO:0003674-molecular_function(L=0),GO:0003824-catalytic activity(L=1),GO:0005215-transporter activity(L=1),GO:0010329-auxin efflux transmembrane transporter activity(L=4),GO:0015399-primary active transmembrane transporter activity(L=4),GO:0015405-P-P-bond-hydrolysis-driven transmembrane transporter activity(L=5),GO:0015562-efflux transmembrane transporter activity(L=3),GO:0016462-pyrophosphatase…
Pnte25HS_TRINITY_DN100459_c2_g4	NP_195193.1	65.7	254	86	1	1	253	1	254	3.2e-92	99.200000	NP_195193.1 Ribosomal protein S3Ae [Arabidopsis thaliana]	Arabidopsis thaliana	arabidopsis_thaliana		No	426418.XP_001931333.1	4.3e-123	446.0	RPS1	Fungi	03JU2@ascNOG,0H6AD@dotNOG,0PGZY@fuNOG,12RJA@opiNOG,159IR@pleNOG,COG1890@NOG,KOG1628@euNOG	40S ribosomal protein S1	[["Ribosome (03010)",61,"67.8","97.9"]]	{"PFAM":[["Ribosomal_S3Ae",88,"97.8","99.9"]]}	GO:0000462-maturation of SSU-rRNA from tricistronic rRNA transcript (SSU-rRNA, 5.8S rRNA, LSU-rRNA)(L=9),GO:0002181-cytoplasmic translation(L=7),GO:0006139-nucleobase-containing compound metabolic process(L=3),GO:0006364-rRNA processing(L=7),GO:0006396-RNA processing(L=5),GO:0006412-translation(L=5),GO:0006725-cellular aromatic compound metabolic process(L=3),GO:0006807-nitrogen compound metaboli…	GO:0005575-cellular_component(L=0),GO:0005622-intracellular(L=3),GO:0005623-cell(L=1),GO:0005737-cytoplasm(L=4),GO:0005829-cytosol(L=4),GO:0005840-ribosome(L=5),GO:0015935-small ribosomal subunit(L=6),GO:0022626-cytosolic ribosome(L=5),GO:0022627-cytosolic small ribosomal subunit(L=6),GO:0030529-intracellular ribonucleoprotein complex(L=4),GO:0030684-preribosome(L=5),GO:0030686-90S preribosome(L=…	GO:0003674-molecular_function(L=0),GO:0003735-structural constituent of ribosome(L=2),GO:0005198-structural molecule activity(L=1),
Pnte25HS_TRINITY_DN100510_c0_g2	NP_564045.1	64.5	346	111	2	71	416	16	349	4.1e-121	82.800000	NP_564045.1 Protein phosphatase 2C family protein [Arabidopsis thaliana]	Arabidopsis thaliana	arabidopsis_thaliana		No	29760.VIT_17s0000g03100.t01	9.8e-125	452.2		Viridiplantae	1BC83@strNOG,1DQ69@virNOG,COG0631@NOG,KOG0698@euNOG	phosphatase 2C		{"PFAM":[["PP2C",18,"100","100"]],"SMART":[["PP2Cc",18,"100","100"],["PP2C_SIG",5,"27.8","93"],["TRANS",2,"11.1","88.1"]]}
Pnte25HS_TRINITY_DN100551_c0_g1	ref|XP_011626492.1|	39.8	571	293	9	8	570	1	528	2.2e-96	98.800000	ref|XP_011626492.1| uncharacterized protein LOC18442769 isoform X1 [Amborella trichopoda]	Amborella trichopoda	complete.protein.faa.82		No	4113.PGSC0003DMT400005967	8.8e-76	290.0		Viridiplantae	0IEY3@euNOG,0Y7BY@NOG,1BFU3@strNOG,1DTS0@virNOG	Fanconi Anaemia group E protein FANCE	[["Fanconi anemia pathway (03460)",1,"5.26","84"]]	{"PFAM":[["FA_FANCE",20,"105","100"]],"SMART":[["SIGNAL",1,"5.26","84"]]}
Pnte25HS_TRINITY_DN100572_c0_g1	ref|XP_012849217.1|	62.7	475	171	4	5	477	5	475	1.3e-182	98.300000	ref|XP_012849217.1| PREDICTED: serine carboxypeptidase-like 31 [Erythranthe guttata]	Erythranthe guttata	complete.protein.faa.82		No	3702.AT1G11080.2	1.9e-180	637.5		Viridiplantae	0BW7W@braNOG,1BJZN@strNOG,1DXWM@virNOG,COG2939@NOG,KOG1282@euNOG	serine carboxypeptidase-like		{"PFAM":[["Peptidase_S10",13,"100","100"]],"SMART":[["TRANS",7,"53.8","96.6"],["SIGNAL",6,"46.2","95.8"]]}		GO:0005575-cellular_component(L=0),GO:0005576-extracellular region(L=1),
Pnte25HS_TRINITY_DN100573_c0_g2	NP_567338.1	38.2	157	90	3	4	157	7	159	3.2e-18	96.900000	NP_567338.1 Pollen Ole e 1 allergen and extensin family protein [Arabidopsis thaliana]	Arabidopsis thaliana	arabidopsis_thaliana		No	4558.Sb09g007260.1	1e-18	98.6		Viridiplantae	0J0BF@euNOG,0TZFJ@lilNOG,0ZND9@NOG,15WRR@poaNOG,1BS0N@strNOG,1E4CR@virNOG	Pollen proteins Ole e I like		{"PFAM":[["Pollen_Ole_e_I",8,"100","100"]],"SMART":[["SIGNAL",8,"100","100"],["TRANS",4,"50","96.2"]]}
Pnte25HS_TRINITY_DN100589_c2_g2																	29760.VIT_15s0046g00170.t01	2.4e-59	235.0		Viridiplantae	1BRDC@strNOG,1E37I@virNOG,COG5147@NOG,KOG0048@euNOG	Myb-like DNA-binding domain		{"PFAM":[["Myb_DNA-binding",24,"200","104"]],"SMART":[["SANT",23,"192","104"]]}
Pnte25HS_TRINITY_DN100596_c0_g1	NP_193721.2	55.9	537	227	6	1	532	1	532	1.1e-185	93.200000	NP_193721.2 alpha/beta-Hydrolases superfamily protein [Arabidopsis thaliana]	Arabidopsis thaliana	arabidopsis_thaliana		No	29760.VIT_01s0011g01830.t01	4.2e-195	686.4		Viridiplantae	0Y9CF@NOG,1BJ41@strNOG,1DX19@virNOG,KOG2369@euNOG	acyltransferase-like		{"PFAM":[["LACT",26,"100","100"],["PGAP1",25,"96.2","99.8"],["DUF676",20,"76.9","98.6"],["Abhydrolase_1",10,"38.5","94.8"]]}	GO:0006629-lipid metabolic process(L=3),GO:0006644-phospholipid metabolic process(L=4),GO:0006793-phosphorus metabolic process(L=3),GO:0006796-phosphate-containing compound metabolic process(L=4),GO:0008150-biological_process(L=0),GO:0008152-metabolic process(L=1),GO:0009056-catabolic process(L=2),GO:0009395-phospholipid catabolic process(L=5),GO:0009987-cellular process(L=1),GO:0016042-lipid cat…	GO:0005575-cellular_component(L=0),GO:0005622-intracellular(L=3),GO:0005623-cell(L=1),GO:0005737-cytoplasm(L=4),GO:0005829-cytosol(L=4),GO:0044424-intracellular part(L=3),GO:0044444-cytoplasmic part(L=4),GO:0044464-cell part(L=2),	GO:0003674-molecular_function(L=0),GO:0003824-catalytic activity(L=1),GO:0004620-phospholipase activity(L=5),GO:0016298-lipase activity(L=4),GO:0016787-hydrolase activity(L=2),GO:0016788-hydrolase activity, acting on ester bonds(L=3),
Pnte25HS_TRINITY_DN100600_c0_g3	ref|XP_018832344.1|	45.8	275	146	2	1	274	35	307	7.8e-52	99.600000	ref|XP_018832344.1| PREDICTED: MDIS1-interacting receptor like kinase 1-like, partial [Juglans regia]	Juglans regia	complete.protein.faa.82		No	3711.Bra014998.1-P	2.1e-51	208.0		Viridiplantae	0BTN6@braNOG,0IVCC@euNOG,1BJX4@strNOG,1DXU8@virNOG,COG4886@NOG	LRR receptor-like serine threonine-protein kinase		{"PFAM":[["LRR_1",153,"528","109"],["Pkinase_Tyr",29,"100","100"],["Pkinase",29,"100","100"],["LRRNT_2",12,"41.4","95.2"]],"SMART":[["LRR",223,"769","111"],["TRANS",34,"117","101"],["STYKc",29,"100","100"],["SIGNAL",19,"65.5","97.7"],["LRR_TYP",3,"10.3","87.7"]]}		GO:0005575-cellular_component(L=0),GO:0005623-cell(L=1),GO:0005886-plasma membrane(L=3),GO:0016020-membrane(L=1),GO:0044464-cell part(L=2),GO:0071944-cell periphery(L=3),
Pnte25HS_TRINITY_DN100623_c1_g1	ref|XP_004309648.1|	42.8	813	355	21	1	799	1	717	1.1e-149	96.400000	ref|XP_004309648.1| PREDICTED: uncharacterized protein LOC101292860 isoform X1 [Fragaria vesca subsp. vesca]	Fragaria vesca subsp. vesca	complete.protein.faa.82		No	4113.PGSC0003DMT400020896	6e-150	537.0		Viridiplantae	0IGY0@euNOG,1BCV9@strNOG,1DWFG@virNOG,COG2304@NOG	zinc finger		{"PFAM":[["VWA",43,"100","100"],["VWA_CoxE",40,"93","99.6"],["zf-C3HC4",39,"90.7","99.5"]],"SMART":[["VWA",43,"100","100"],["RING",39,"90.7","99.5"],["COIL",8,"18.6","90.9"],["SIGNAL",5,"11.6","88.3"],["PHD",3,"6.98","85.5"]]}		GO:0005575-cellular_component(L=0),GO:0005623-cell(L=1),GO:0005886-plasma membrane(L=3),GO:0016020-membrane(L=1),GO:0044464-cell part(L=2),GO:0071944-cell periphery(L=3),
Pnte25HS_TRINITY_DN100634_c0_g1	NP_187955.2	45.8	662	304	18	18	653	10	642	5.3e-132	85.500000	NP_187955.2 evolutionarily conserved C-terminal region 2 [Arabidopsis thaliana]	Arabidopsis thaliana	arabidopsis_thaliana		No	29760.VIT_06s0004g00200.t01	3e-169	600.9		Viridiplantae	0YABQ@NOG,1BFA2@strNOG,1DVRX@virNOG,KOG1901@euNOG	YT521-B-like family domain containing protein, expressed		{"PFAM":[["YTH",38,"100","100"],["UBA",2,"5.26","84"]]}		GO:0005575-cellular_component(L=0),GO:0005622-intracellular(L=3),GO:0005623-cell(L=1),GO:0005634-nucleus(L=5),GO:0005737-cytoplasm(L=4),GO:0005829-cytosol(L=4),GO:0043226-organelle(L=1),GO:0043227-membrane-bounded organelle(L=2),GO:0043229-intracellular organelle(L=3),GO:0043231-intracellular membrane-bounded organelle(L=4),GO:0044424-intracellular part(L=3),GO:0044444-cytoplasmic part(L=4),GO:00…
Pnte25HS_TRINITY_DN100635_c1_g3																	3702.AT1G69550.1	4.2e-45	188.3		Viridiplantae	0BYK9@braNOG,0J606@euNOG,1BEFH@strNOG,1DSDC@virNOG,COG4886@NOG	resistance protein		{"PFAM":[["LRR_1",304,"574","109"],["NB-ARC",41,"77.4","98.6"],["TIR",31,"58.5","97.1"],["LRR_3",16,"30.2","93.5"],["Pkinase_Tyr",6,"11.3","88.2"],["NACHT",5,"9.43","87.2"],["Pkinase",5,"9.43","87.2"],["AAA",3,"5.66","84.4"],["Arch_ATPase",3,"5.66","84.4"]],"SMART":[["LRR",208,"392","107"],["TIR",31,"58.5","97.1"],["AAA",10,"18.9","90.9"],["LRR_TYP",7,"13.2","89"],["STYKc",4,"7.55","86"],["COIL",…
Pnte25HS_TRINITY_DN100672_c1_g3	NP_567699.1	42.6	326	177	5	7	325	13	335	4.1e-71	93.000000	NP_567699.1 Phosphorylase superfamily protein [Arabidopsis thaliana]	Arabidopsis thaliana	arabidopsis_thaliana		No	29760.VIT_16s0039g01910.t01	5.1e-79	300.1		Viridiplantae	0IHJX@euNOG,1BI7S@strNOG,1DW4S@virNOG,COG0775@NOG	bark storage protein		{"PFAM":[["PNP_UDP_1",20,"100","100"]],"SMART":[["SIGNAL",16,"80","98.8"],["TRANS",13,"65","97.7"]]}
Pnte25HS_TRINITY_DN100688_c1_g1	ref|XP_010254653.1|	50.8	386	120	9	6	385	65	386	2.5e-80	98.700000	ref|XP_010254653.1| PREDICTED: auxin-responsive protein IAA9-like [Nelumbo nucifera]	Nelumbo nucifera	complete.protein.faa.82		No	29760.VIT_09s0002g04080.t01	4.7e-73	280.4		Viridiplantae	0IJSB@euNOG,0YEX5@NOG,1BFB6@strNOG,1DT9N@virNOG	auxin-responsive protein		{"PFAM":[["AUX_IAA",46,"100","100"]]}	GO:0008150-biological_process(L=0),GO:0009719-response to endogenous stimulus(L=2),GO:0009725-response to hormone(L=3),GO:0009733-response to auxin(L=4),GO:0010033-response to organic substance(L=3),GO:0042221-response to chemical(L=2),GO:0050896-response to stimulus(L=1),	GO:0005575-cellular_component(L=0),GO:0005622-intracellular(L=3),GO:0005623-cell(L=1),GO:0005634-nucleus(L=5),GO:0043226-organelle(L=1),GO:0043227-membrane-bounded organelle(L=2),GO:0043229-intracellular organelle(L=3),GO:0043231-intracellular membrane-bounded organelle(L=4),GO:0044424-intracellular part(L=3),GO:0044464-cell part(L=2),
Pnte25HS_TRINITY_DN100699_c0_g1	NP_568169.1	56.6	816	273	15	30	836	6	749	1e-232	96.300000	NP_568169.1 ABC-2 type transporter family protein [Arabidopsis thaliana]	Arabidopsis thaliana	arabidopsis_thaliana		No	4641.GSMUA_Achr8P04700_001	1.6e-243	847.8		Viridiplantae	0TQUC@lilNOG,1BH3U@strNOG,1DV00@virNOG,COG1131@NOG,KOG0061@euNOG	ABC transporter		{"PFAM":[["ABC_tran",27,"100","100"],["ABC2_membrane",27,"100","100"]],"SMART":[["TRANS",162,"600","110"],["AAA",27,"100","100"]]}	GO:0006810-transport(L=3),GO:0006833-water transport(L=6),GO:0006950-response to stress(L=2),GO:0008150-biological_process(L=0),GO:0009414-response to water deprivation(L=3),GO:0009415-response to water(L=3),GO:0009628-response to abiotic stimulus(L=2),GO:0010035-response to inorganic substance(L=3),GO:0010148-transpiration(L=7),GO:0042044-fluid transport(L=4),GO:0042221-response to chemical(L=2)…	GO:0005575-cellular_component(L=0),GO:0005623-cell(L=1),GO:0005886-plasma membrane(L=3),GO:0016020-membrane(L=1),GO:0044464-cell part(L=2),GO:0071944-cell periphery(L=3),
Pnte25HS_TRINITY_DN100706_c0_g1	NP_195270.1	59.3	351	121	5	1	347	10	342	3.8e-104	100.000000	NP_195270.1 ankyrin repeat-containing protein 2 [Arabidopsis thaliana]	Arabidopsis thaliana	arabidopsis_thaliana		No	4558.Sb02g029680.1	3.8e-122	443.4		Viridiplantae	0TUMX@lilNOG,15RVW@poaNOG,1BFBH@strNOG,1DZK6@virNOG,COG0666@NOG,KOG0504@euNOG	Ankyrin repeat domain-containing protein		{"PFAM":[["Ank",80,"186","103"]],"SMART":[["ANK",130,"302","106"]]}	GO:0006355-regulation of transcription, DNA-templated(L=7),GO:0008150-biological_process(L=0),GO:0009889-regulation of biosynthetic process(L=4),GO:0010468-regulation of gene expression(L=5),GO:0010556-regulation of macromolecule biosynthetic process(L=5),GO:0019219-regulation of nucleobase-containing compound metabolic process(L=5),GO:0019222-regulation of metabolic process(L=3),GO:0031323-regul…	GO:0005575-cellular_component(L=0),GO:0005623-cell(L=1),GO:0005886-plasma membrane(L=3),GO:0016020-membrane(L=1),GO:0044464-cell part(L=2),GO:0071944-cell periphery(L=3),
Pnte25HS_TRINITY_DN100715_c1_g4	NP_850106.1	58.3	115	45	1	1	112	1	115	2.8e-24	100.000000	NP_850106.1 60S acidic ribosomal protein family [Arabidopsis thaliana]	Arabidopsis thaliana	arabidopsis_thaliana		No	5507.FOXG_09282P0	7.6e-40	168.3	RPP2B	Fungi	03UK0@ascNOG,0PRUB@fuNOG,0SKPC@hypNOG,13WA7@opiNOG,19TD5@sordNOG,COG2058@NOG,KOG3449@euNOG	60S acidic ribosomal protein P2	[["Ribosome (03010)",69,"73.4","98.3"]]	{"PFAM":[["Ribosomal_60s",91,"96.8","99.8"]],"SMART":[["SIGNAL",30,"31.9","93.8"]]}	GO:0002181-cytoplasmic translation(L=7),GO:0002182-cytoplasmic translational elongation(L=8),GO:0006412-translation(L=5),GO:0006414-translational elongation(L=6),GO:0008150-biological_process(L=0),GO:0008152-metabolic process(L=1),GO:0009058-biosynthetic process(L=2),GO:0009059-macromolecule biosynthetic process(L=4),GO:0009987-cellular process(L=1),GO:0010467-gene expression(L=4),GO:0019538-prot…	GO:0005575-cellular_component(L=0),GO:0005622-intracellular(L=3),GO:0005623-cell(L=1),GO:0005737-cytoplasm(L=4),GO:0005829-cytosol(L=4),GO:0005840-ribosome(L=5),GO:0015934-large ribosomal subunit(L=6),GO:0022625-cytosolic large ribosomal subunit(L=6),GO:0022626-cytosolic ribosome(L=5),GO:0030529-intracellular ribonucleoprotein complex(L=4),GO:0032991-macromolecular complex(L=1),GO:0043226-organel…	GO:0003674-molecular_function(L=0),GO:0003735-structural constituent of ribosome(L=2),GO:0005198-structural molecule activity(L=1),
Pnte25HS_TRINITY_DN100719_c0_g2																	29760.VIT_13s0064g00060.t01	1.8e-07	61.6		Viridiplantae	1BPZK@strNOG,1E1TR@virNOG,COG4886@NOG,KOG4658@euNOG	disease resistance protein At3g14460-like		{"PFAM":[["NB-ARC",20,"111","101"],["LRR_1",10,"55.6","96.8"]],"SMART":[["LRR",15,"83.3","99"],["COIL",8,"44.4","95.6"]]}
Pnte25HS_TRINITY_DN100727_c0_g2	NP_199369.2	68.8	724	216	5	31	750	1	718	3.3e-299	95.600000	NP_199369.2 Pleckstrin homology (PH) domain-containing protein / lipid-binding START domain-containing protein [Arabidopsis thaliana]	Arabidopsis thaliana	arabidopsis_thaliana		No	4641.GSMUA_Achr5P17990_001	7.8e-306	1054.7		Viridiplantae	0IHYE@euNOG,0TIZ7@lilNOG,12846@NOG,1BC17@strNOG,1DPZQ@virNOG	START domain containing protein, expressed		{"PFAM":[["DUF1336",35,"100","100"],["START",34,"97.1","99.8"]],"SMART":[["START",34,"97.1","99.8"],["PH",33,"94.3","99.7"]]}		GO:0005575-cellular_component(L=0),GO:0005623-cell(L=1),GO:0005886-plasma membrane(L=3),GO:0016020-membrane(L=1),GO:0044464-cell part(L=2),GO:0071944-cell periphery(L=3),
Pnte25HS_TRINITY_DN100736_c0_g2																	3694.POPTR_0017s03980.1	3.9e-73	280.4		Viridiplantae	0IG86@euNOG,1BI0T@strNOG,1DVXF@virNOG,COG0500@NOG	thiol methyltransferase		{"PFAM":[["TPMT",30,"100","100"],["Methyltransf_11",26,"86.7","99.2"],["Methyltransf_12",19,"63.3","97.5"],["MTS",3,"10","87.5"]]}	GO:0006790-sulfur compound metabolic process(L=3),GO:0006950-response to stress(L=2),GO:0006952-defense response(L=3),GO:0008150-biological_process(L=0),GO:0008152-metabolic process(L=1),GO:0009056-catabolic process(L=2),GO:0009987-cellular process(L=1),GO:0016143-S-glycoside metabolic process(L=3),GO:0016145-S-glycoside catabolic process(L=4),GO:0019748-secondary metabolic process(L=3),GO:001975…	GO:0005575-cellular_component(L=0),GO:0005622-intracellular(L=3),GO:0005623-cell(L=1),GO:0005737-cytoplasm(L=4),GO:0005886-plasma membrane(L=3),GO:0009507-chloroplast(L=6),GO:0009526-plastid envelope(L=6),GO:0009536-plastid(L=5),GO:0009941-chloroplast envelope(L=7),GO:0016020-membrane(L=1),GO:0031967-organelle envelope(L=3),GO:0031975-envelope(L=3),GO:0043226-organelle(L=1),GO:0043227-membrane-bo…	GO:0003674-molecular_function(L=0),GO:0003824-catalytic activity(L=1),GO:0008168-methyltransferase activity(L=4),GO:0008172-S-methyltransferase activity(L=5),GO:0008757-S-adenosylmethionine-dependent methyltransferase activity(L=5),GO:0016740-transferase activity(L=2),GO:0016741-transferase activity, transferring one-carbon groups(L=3),GO:0018708-thiol S-methyltransferase activity(L=6),
Pnte25HS_TRINITY_DN100746_c3_g2	NP_564656.1	67.4	353	110	3	17	368	1	349	5.2e-136	95.100000	NP_564656.1 LEM3 (ligand-effect modulator 3) family protein / CDC50 family protein [Arabidopsis thaliana]	Arabidopsis thaliana	arabidopsis_thaliana		No	3702.AT1G54320.1	7.8e-134	482.3		Viridiplantae	0C3N0@braNOG,1BCGK@strNOG,1DSTU@virNOG,COG5035@NOG,KOG2952@euNOG	ALA-Interacting Subunit		{"PFAM":[["CDC50",74,"101","100"]],"SMART":[["TRANS",149,"204","104"]]}	GO:0006810-transport(L=3),GO:0006811-ion transport(L=4),GO:0006820-anion transport(L=5),GO:0006869-lipid transport(L=4),GO:0008150-biological_process(L=0),GO:0010876-lipid localization(L=3),GO:0015711-organic anion transport(L=5),GO:0015748-organophosphate ester transport(L=4),GO:0015914-phospholipid transport(L=7),GO:0033036-macromolecule localization(L=2),GO:0044699-single-organism process(L=1)…	GO:0000139-Golgi membrane(L=5),GO:0005575-cellular_component(L=0),GO:0005622-intracellular(L=3),GO:0005623-cell(L=1),GO:0005737-cytoplasm(L=4),GO:0005768-endosome(L=5),GO:0005770-late endosome(L=7),GO:0005783-endoplasmic reticulum(L=4),GO:0005789-endoplasmic reticulum membrane(L=3),GO:0005794-Golgi apparatus(L=4),GO:0005886-plasma membrane(L=3),GO:0010008-endosome membrane(L=5),GO:0012505-endomem…
Pnte25HS_TRINITY_DN100766_c2_g1	ref|XP_006854495.1|	58.7	460	173	5	1	458	1	445	2.7e-150	100.000000	ref|XP_006854495.1| F-box/kelch-repeat protein At5g60570 [Amborella trichopoda]	Amborella trichopoda	complete.protein.faa.82		No	29760.VIT_16s0039g01470.t01	6.7e-143	512.7		Viridiplantae	10X8D@NOG,1BEMQ@strNOG,1DTBM@virNOG,KOG1072@euNOG	F-box kelch-repeat protein		{"PFAM":[["Kelch_1",49,"181","103"]],"SMART":[["Kelch",68,"252","105"]]}
Pnte25HS_TRINITY_DN100775_c0_g1	ref|XP_010255929.1|	74.8	519	122	2	7	525	12	521	2.5e-224	98.900000	ref|XP_010255929.1| PREDICTED: glucose-1-phosphate adenylyltransferase large subunit 3, chloroplastic/amyloplastic [Nelumbo nucifera]	Nelumbo nucifera	complete.protein.faa.82		No	29760.VIT_05s0020g02880.t01	7.5e-223	778.5		Viridiplantae	0IMYM@euNOG,1C6JC@strNOG,1EKG2@virNOG,COG0448@NOG	This protein plays a role in synthesis of starch. It catalyzes the synthesis of the activated glycosyl donor, ADP- glucose from Glc-1-P and ATP (By similarity)	[["Starch and sucrose metabolism (00500)",33,"52.4","96.5"],["Biosynthesis of secondary metabolites (01110)",33,"52.4","96.5"],["Amino sugar and nucleotide sugar metabolism (00520)",33,"52.4","96.5"],["Metabolic pathways (01100)",33,"52.4","96.5"]]	{"PFAM":[["NTP_transferase",63,"100","100"]]}	GO:0008150-biological_process(L=0),GO:0008152-metabolic process(L=1),	GO:0005575-cellular_component(L=0),GO:0005622-intracellular(L=3),GO:0005623-cell(L=1),GO:0005737-cytoplasm(L=4),GO:0009501-amyloplast(L=6),GO:0009507-chloroplast(L=6),GO:0009526-plastid envelope(L=6),GO:0009532-plastid stroma(L=6),GO:0009536-plastid(L=5),GO:0009570-chloroplast stroma(L=7),GO:0009941-chloroplast envelope(L=7),GO:0031967-organelle envelope(L=3),GO:0031975-envelope(L=3),GO:0043226-o…	GO:0003674-molecular_function(L=0),GO:0003824-catalytic activity(L=1),GO:0008878-glucose-1-phosphate adenylyltransferase activity(L=6),GO:0016740-transferase activity(L=2),GO:0016772-transferase activity, transferring phosphorus-containing groups(L=3),GO:0016779-nucleotidyltransferase activity(L=4),GO:0070566-adenylyltransferase activity(L=5),
Pnte25HS_TRINITY_DN100777_c1_g1	NP_179812.1	84.1	510	81	0	1	510	1	510	3e-259	100.000000	NP_179812.1 myo-inositol-1-phosphate synthase 2 [Arabidopsis thaliana]	Arabidopsis thaliana	arabidopsis_thaliana		No	29760.VIT_07s0031g00920.t01	1.5e-260	903.7	MIPS2	Viridiplantae	1BDYM@strNOG,1DRWA@virNOG,COG1260@NOG,KOG0693@euNOG	Inositol-3-phosphate synthase	[["Biosynthesis of secondary metabolites (01110)",23,"53.5","96.6"],["Streptomycin biosynthesis (00521)",23,"53.5","96.6"],["Inositol phosphate metabolism (00562)",23,"53.5","96.6"],["Metabolic pathways (01100)",23,"53.5","96.6"]]	{"PFAM":[["NAD_binding_5",43,"100","100"],["Inos-1-P_synth",43,"100","100"]],"SMART":[["COIL",4,"9.3","87.1"]]}	GO:0000003-reproduction(L=1),GO:0000302-response to reactive oxygen species(L=4),GO:0002252-immune effector process(L=2),GO:0002376-immune system process(L=1),GO:0003006-developmental process involved in reproduction(L=2),GO:0006066-alcohol metabolic process(L=4),GO:0006793-phosphorus metabolic process(L=3),GO:0006796-phosphate-containing compound metabolic process(L=4),GO:0006950-response to str…	GO:0005575-cellular_component(L=0),GO:0005622-intracellular(L=3),GO:0005623-cell(L=1),GO:0005737-cytoplasm(L=4),GO:0044424-intracellular part(L=3),GO:0044464-cell part(L=2),	GO:0003674-molecular_function(L=0),GO:0003824-catalytic activity(L=1),GO:0004512-inositol-3-phosphate synthase activity(L=4),GO:0016853-isomerase activity(L=2),GO:0016872-intramolecular lyase activity(L=3),
Pnte25HS_TRINITY_DN100789_c0_g4	NP_171622.1	54.8	427	185	6	2	423	11	434	7.7e-129	90.600000	NP_171622.1 CBL-interacting protein kinase 9 [Arabidopsis thaliana]	Arabidopsis thaliana	arabidopsis_thaliana		No	4533.OB12G12090.1	1.7e-130	471.5	CIPK3	Viridiplantae	0TRXS@lilNOG,15NPQ@poaNOG,1BHH6@strNOG,1DVCY@virNOG,COG0515@NOG,KOG0583@euNOG	Cbl-interacting protein kinase		{"PFAM":[["Pkinase_Tyr",26,"100","100"],["Pkinase",26,"100","100"],["NAF",26,"100","100"]],"SMART":[["S_TKc",25,"96.2","99.8"],["TRANS",19,"73.1","98.3"]]}	GO:0006464-cellular protein modification process(L=5),GO:0006468-protein phosphorylation(L=6),GO:0006793-phosphorus metabolic process(L=3),GO:0006796-phosphate-containing compound metabolic process(L=4),GO:0007154-cell communication(L=2),GO:0007165-signal transduction(L=3),GO:0008150-biological_process(L=0),GO:0008152-metabolic process(L=1),GO:0009719-response to endogenous stimulus(L=2),GO:00097…	GO:0005575-cellular_component(L=0),GO:0005622-intracellular(L=3),GO:0005623-cell(L=1),GO:0005634-nucleus(L=5),GO:0005737-cytoplasm(L=4),GO:0043226-organelle(L=1),GO:0043227-membrane-bounded organelle(L=2),GO:0043229-intracellular organelle(L=3),GO:0043231-intracellular membrane-bounded organelle(L=4),GO:0044424-intracellular part(L=3),GO:0044464-cell part(L=2),	GO:0003674-molecular_function(L=0),GO:0003824-catalytic activity(L=1),GO:0004672-protein kinase activity(L=5),GO:0004674-protein serine/threonine kinase activity(L=6),GO:0016301-kinase activity(L=4),GO:0016740-transferase activity(L=2),GO:0016772-transferase activity, transferring phosphorus-containing groups(L=3),GO:0016773-phosphotransferase activity, alcohol group as acceptor(L=4),
Pnte25HS_TRINITY_DN100797_c0_g1	NP_173676.2	66.7	876	275	7	7	877	20	883	0	97.200000	NP_173676.2 Phosphoinositide phosphatase family protein [Arabidopsis thaliana]	Arabidopsis thaliana	arabidopsis_thaliana		No	29760.VIT_14s0081g00460.t01	0.0	1198.7		Viridiplantae	1BCX0@strNOG,1DQUU@virNOG,COG5329@NOG,KOG1888@euNOG	Phosphoinositide phosphatase family protein		{"PFAM":[["Syja_N",62,"98.4","99.9"]],"SMART":[["TRANS",19,"30.2","93.5"]]}	GO:0000902-cell morphogenesis(L=5),GO:0006793-phosphorus metabolic process(L=3),GO:0006796-phosphate-containing compound metabolic process(L=4),GO:0006996-organelle organization(L=3),GO:0007010-cytoskeleton organization(L=4),GO:0008150-biological_process(L=0),GO:0008152-metabolic process(L=1),GO:0009653-anatomical structure morphogenesis(L=3),GO:0009826-unidimensional cell growth(L=6),GO:0009832-…	GO:0005575-cellular_component(L=0),GO:0005622-intracellular(L=3),GO:0005623-cell(L=1),GO:0005737-cytoplasm(L=4),GO:0005773-vacuole(L=5),GO:0005774-vacuolar membrane(L=6),GO:0005794-Golgi apparatus(L=4),GO:0016020-membrane(L=1),GO:0031090-organelle membrane(L=3),GO:0043226-organelle(L=1),GO:0043227-membrane-bounded organelle(L=2),GO:0043229-intracellular organelle(L=3),GO:0043231-intracellular mem…	GO:0003674-molecular_function(L=0),GO:0003824-catalytic activity(L=1),GO:0004439-phosphatidylinositol-4,5-bisphosphate 5-phosphatase activity(L=8),GO:0016787-hydrolase activity(L=2),GO:0016788-hydrolase activity, acting on ester bonds(L=3),GO:0016791-phosphatase activity(L=5),GO:0034593-phosphatidylinositol bisphosphate phosphatase activity(L=7),GO:0034595-phosphatidylinositol phosphate 5-phospha…
Pnte25HS_TRINITY_DN100800_c0_g2	NP_192919.1	73.5	449	117	1	6	452	3	451	1.5e-199	94.300000	NP_192919.1 hydroxymethylglutaryl-CoA synthase / HMG-CoA synthase / 3-hydroxy-3-methylglutaryl coenzyme A synthase [Arabidopsis thaliana]	Arabidopsis thaliana	arabidopsis_thaliana		No	29760.VIT_02s0025g04580.t01	1.7e-205	720.7	HMGS	Viridiplantae	1BIYX@strNOG,1DT30@virNOG,COG3425@NOG,KOG1393@euNOG	hydroxymethylglutaryl-CoA synthase	[["Biosynthesis of secondary metabolites (01110)",22,"46.8","95.9"],["Synthesis and degradation of ketone bodies (00072)",22,"46.8","95.9"],["Terpenoid backbone biosynthesis (00900)",22,"46.8","95.9"],["Metabolic pathways (01100)",22,"46.8","95.9"],["Butanoate metabolism (00650)",22,"46.8","95.9"],["Valine, leucine and isoleucine degradation (00280)",22,"46.8","95.9"]]	{"PFAM":[["HMG_CoA_synt_N",48,"102","100"],["HMG_CoA_synt_C",47,"100","100"],["ACP_syn_III_C",7,"14.9","89.7"]]}	GO:0006084-acetyl-CoA metabolic process(L=6),GO:0006629-lipid metabolic process(L=3),GO:0006637-acyl-CoA metabolic process(L=4),GO:0006644-phospholipid metabolic process(L=4),GO:0006720-isoprenoid metabolic process(L=4),GO:0006732-coenzyme metabolic process(L=4),GO:0006793-phosphorus metabolic process(L=3),GO:0006796-phosphate-containing compound metabolic process(L=4),GO:0008150-biological_proce…	GO:0005575-cellular_component(L=0),GO:0005622-intracellular(L=3),GO:0005623-cell(L=1),GO:0005737-cytoplasm(L=4),GO:0005829-cytosol(L=4),GO:0005911-cell-cell junction(L=2),GO:0009506-plasmodesma(L=3),GO:0030054-cell junction(L=1),GO:0044424-intracellular part(L=3),GO:0044444-cytoplasmic part(L=4),GO:0044464-cell part(L=2),GO:0055044-symplast(L=1),	GO:0003674-molecular_function(L=0),GO:0003824-catalytic activity(L=1),GO:0004421-hydroxymethylglutaryl-CoA synthase activity(L=5),GO:0016740-transferase activity(L=2),GO:0016746-transferase activity, transferring acyl groups(L=3),GO:0046912-transferase activity, transferring acyl groups, acyl groups converted into alkyl on transfer(L=4),
Pnte25HS_TRINITY_DN100821_c0_g1	ref|XP_010908746.1|	60.5	438	150	2	3	440	26	440	1e-141	99.500000	ref|XP_010908746.1| PREDICTED: equilibrative nucleotide transporter 1-like [Elaeis guineensis]	Elaeis guineensis	complete.protein.faa.82		No	29760.VIT_01s0026g00170.t01	2.8e-138	497.3	ENT1	Viridiplantae	0Y3MT@NOG,1BFND@strNOG,1DTKA@virNOG,KOG1479@euNOG	equilibrative nucleoside transporter		{"PFAM":[["Nucleoside_tran",42,"131","101"]],"SMART":[["TRANS",329,"1.03e+03","113"],["SIGNAL",2,"6.25","84.9"]]}	GO:0006810-transport(L=3),GO:0008150-biological_process(L=0),GO:0009987-cellular process(L=1),GO:0015931-nucleobase-containing compound transport(L=5),GO:0044699-single-organism process(L=1),GO:0044763-single-organism cellular process(L=2),GO:0044765-single-organism transport(L=3),GO:0051179-localization(L=1),GO:0051234-establishment of localization(L=2),GO:0055085-transmembrane transport(L=4),GO…	GO:0005575-cellular_component(L=0),GO:0005622-intracellular(L=3),GO:0005623-cell(L=1),GO:0005737-cytoplasm(L=4),GO:0005773-vacuole(L=5),GO:0005774-vacuolar membrane(L=6),GO:0016020-membrane(L=1),GO:0031090-organelle membrane(L=3),GO:0043226-organelle(L=1),GO:0043227-membrane-bounded organelle(L=2),GO:0043229-intracellular organelle(L=3),GO:0043231-intracellular membrane-bounded organelle(L=4),GO:…	GO:0003674-molecular_function(L=0),GO:0005215-transporter activity(L=1),GO:0005337-nucleoside transmembrane transporter activity(L=3),GO:0010174-nucleoside transmembrane transporter activity, against a concentration gradient(L=4),GO:0015291-secondary active transmembrane transporter activity(L=4),GO:0015932-nucleobase-containing compound transmembrane transporter activity(L=4),GO:0022804-active t…
Pnte25HS_TRINITY_DN100827_c0_g1	ref|XP_010931996.1|	72.0	346	96	1	14	358	2	347	1.6e-134	96.400000	ref|XP_010931996.1| PREDICTED: probable magnesium transporter NIPA4 isoform X1 [Elaeis guineensis]	Elaeis guineensis	complete.protein.faa.82		No	4641.GSMUA_Achr1P17100_001	3.3e-129	466.8		Viridiplantae	0TSU4@lilNOG,0XNR8@NOG,1BHBM@strNOG,1DV7R@virNOG,KOG2922@euNOG	magnesium transporter NIPA2-like		{"PFAM":[["DUF803",17,"100","100"],["EamA",16,"94.1","99.7"],["DUF914",4,"23.5","92.1"]],"SMART":[["TRANS",153,"900","112"]]}
Pnte25HS_TRINITY_DN100854_c0_g2	ref|XP_006383340.1|	27.2	441	253	10	7	389	102	532	6.3e-31	98.000000	ref|XP_006383340.1| hypothetical protein POPTR_0005s14650g [Populus trichocarpa]	Populus trichocarpa	complete.protein.faa.82		No	3694.POPTR_0005s14650.1	2e-31	142.1		Viridiplantae	0IKCC@euNOG,0YDVR@NOG,1BM3V@strNOG,1DYYX@virNOG	UPF0481 protein		{"PFAM":[["DUF247",25,"104","100"]],"SMART":[["TRANS",22,"91.7","99.5"],["COIL",2,"8.33","86.5"]]}		GO:0005575-cellular_component(L=0),GO:0016020-membrane(L=1),
Pnte25HS_TRINITY_DN100857_c0_g1	ref|XP_003554940.2|	30.7	257	154	9	28	280	8	244	1.3e-06	90.400000	ref|XP_003554940.2| PREDICTED: arp2/3 complex-activating protein rickA-like [Glycine max]	Glycine max	complete.protein.faa.82		No	3847.GLYMA19G04540.1	4.2e-07	60.8		Viridiplantae	0IYVX@euNOG,0ZD9Y@NOG,1E3VN@virNOG	pollen Ole e 1 allergen and extensin		{"PFAM":[["Pollen_Ole_e_I",18,"100","100"]],"SMART":[["SIGNAL",18,"100","100"],["TRANS",6,"33.3","94"]]}
Pnte25HS_TRINITY_DN100859_c2_g1																	4538.ORGLA11G0041300.1	6.3e-11	72.8		Viridiplantae	0TK7A@lilNOG,0ZXRB@NOG,15R0Q@poaNOG,1BJSU@strNOG,1DXQ6@virNOG,KOG4688@euNOG	Hyccin		{"PFAM":[["Hyccin",33,"132","102"]]}		GO:0005575-cellular_component(L=0),GO:0005623-cell(L=1),GO:0005886-plasma membrane(L=3),GO:0016020-membrane(L=1),GO:0044464-cell part(L=2),GO:0071944-cell periphery(L=3),
Pnte25HS_TRINITY_DN100869_c2_g1																	3694.POPTR_0008s00220.1	7.5e-22	109.8		Viridiplantae	0Y65V@NOG,1BIX0@strNOG,1DWU8@virNOG,KOG1075@euNOG	Retrotransposon protein		{"PFAM":[["RVT_1",23,"95.8","99.8"],["Exo_endo_phos",10,"41.7","95.2"]],"SMART":[["TRANS",6,"25","92.5"],["ZnF_C2HC",4,"16.7","90.3"],["COIL",2,"8.33","86.5"]]}
Pnte25HS_TRINITY_DN100872_c0_g2	NP_173954.2	40.5	328	150	8	1	301	1	310	4.7e-45	94.400000	NP_173954.2 BSD domain-containing protein [Arabidopsis thaliana]	Arabidopsis thaliana	arabidopsis_thaliana		No	29760.VIT_17s0000g04820.t01	6.6e-65	253.1		Viridiplantae	0IHXX@euNOG,11TAK@NOG,1BFUA@strNOG,1DZ0X@virNOG	BSD domain-containing protein		{"PFAM":[["BSD",34,"100","100"]],"SMART":[["BSD",33,"97.1","99.8"],["COIL",8,"23.5","92.1"]]}		GO:0005575-cellular_component(L=0),GO:0005622-intracellular(L=3),GO:0005623-cell(L=1),GO:0005634-nucleus(L=5),GO:0043226-organelle(L=1),GO:0043227-membrane-bounded organelle(L=2),GO:0043229-intracellular organelle(L=3),GO:0043231-intracellular membrane-bounded organelle(L=4),GO:0044424-intracellular part(L=3),GO:0044464-cell part(L=2),
Pnte25HS_TRINITY_DN100881_c2_g2	NP_177775.2	65.4	566	166	7	57	622	95	630	7.5e-204	90.300000	NP_177775.2 hydroxy methylglutaryl CoA reductase 1 [Arabidopsis thaliana]	Arabidopsis thaliana	arabidopsis_thaliana		No	4081.Solyc02g082260.2.1	1.5e-209	734.6		Viridiplantae	1BI0N@strNOG,1DVXA@virNOG,COG1257@NOG,KOG2480@euNOG	3-hydroxy-3-methylglutaryl-coenzyme A reductase	[["Biosynthesis of secondary metabolites (01110)",23,"63.9","97.6"],["Bile secretion (04976)",23,"63.9","97.6"],["Terpenoid backbone biosynthesis (00900)",23,"63.9","97.6"],["Metabolic pathways (01100)",23,"63.9","97.6"]]	{"PFAM":[["HMG-CoA_red",37,"103","100"]],"SMART":[["TRANS",73,"203","104"]]}		GO:0005575-cellular_component(L=0),GO:0005622-intracellular(L=3),GO:0005623-cell(L=1),GO:0005737-cytoplasm(L=4),GO:0005783-endoplasmic reticulum(L=4),GO:0005789-endoplasmic reticulum membrane(L=3),GO:0012505-endomembrane system(L=3),GO:0016020-membrane(L=1),GO:0031090-organelle membrane(L=3),GO:0042175-nuclear outer membrane-endoplasmic reticulum membrane network(L=3),GO:0043226-organelle(L=1),GO…
Pnte25HS_TRINITY_DN100903_c0_g1	NP_196179.1	41.7	345	191	5	9	347	24	364	1.6e-73	93.400000	NP_196179.1 2-oxoglutarate (2OG) and Fe(II)-dependent oxygenase superfamily protein [Arabidopsis thaliana]	Arabidopsis thaliana	arabidopsis_thaliana		No	88036.EFJ24162	5e-77	293.5		Viridiplantae	1BHUZ@strNOG,1DVTN@virNOG,COG3491@NOG,KOG0143@euNOG	oxidoreductase, 2OG-Fe(II) oxygenase family protein		{"PFAM":[["2OG-FeII_Oxy",59,"100","100"]]}	GO:0008150-biological_process(L=0),GO:0009628-response to abiotic stimulus(L=2),GO:0050896-response to stimulus(L=1),GO:0080167-response to karrikin(L=3),
Pnte25HS_TRINITY_DN100911_c1_g1	ref|XP_014522461.1|	44.5	353	191	3	3	354	2	350	6.9e-85	99.400000	ref|XP_014522461.1| PREDICTED: GDSL esterase/lipase At5g22810-like [Vigna radiata var. radiata]	Vigna radiata var. radiata	complete.protein.faa.82		No	3694.POPTR_0009s15310.1	3.6e-88	330.5		Viridiplantae	0IVKC@euNOG,1BKYU@strNOG,1DZR1@virNOG,COG3240@NOG	GDSL esterase lipase		{"PFAM":[["Lipase_GDSL",27,"100","100"]],"SMART":[["SIGNAL",22,"81.5","98.9"],["TRANS",14,"51.9","96.4"]]}		GO:0005575-cellular_component(L=0),GO:0005576-extracellular region(L=1),
Pnte25HS_TRINITY_DN100939_c0_g1	NP_566620.1	60.0	760	301	2	1	760	3	759	4.7e-285	99.700000	NP_566620.1 transducin family protein / WD-40 repeat family protein [Arabidopsis thaliana]	Arabidopsis thaliana	arabidopsis_thaliana		No	29760.VIT_03s0063g02060.t01	8.1e-303	1044.6	OSI_24733	Viridiplantae	0XS67@NOG,1BFIR@strNOG,1DTGU@virNOG,KOG0301@euNOG	Phospholipase A-2-activating	[["Protein processing in endoplasmic reticulum (04141)",13,"56.5","96.9"]]	{"PFAM":[["WD40",153,"665","110"],["PUL",23,"100","100"],["PFU",22,"95.7","99.8"]],"SMART":[["WD40",154,"670","110"],["COIL",2,"8.7","86.7"]]}		GO:0005575-cellular_component(L=0),GO:0005622-intracellular(L=3),GO:0005623-cell(L=1),GO:0005737-cytoplasm(L=4),GO:0005829-cytosol(L=4),GO:0005911-cell-cell junction(L=2),GO:0009506-plasmodesma(L=3),GO:0030054-cell junction(L=1),GO:0044424-intracellular part(L=3),GO:0044444-cytoplasmic part(L=4),GO:0044464-cell part(L=2),GO:0055044-symplast(L=1),
Pnte25HS_TRINITY_DN100946_c0_g1	NP_568487.1	45.1	339	181	3	1	338	1	335	2.7e-62	97.100000	NP_568487.1 myosin heavy chain, cardiac protein [Arabidopsis thaliana]	Arabidopsis thaliana	arabidopsis_thaliana		No	4113.PGSC0003DMT400046977	6.1e-64	250.0		Viridiplantae	0IJ7Q@euNOG,0YB4Y@NOG,1BG3T@strNOG,1DU1G@virNOG	NA		{"PFAM":[["Fib_alpha",1,"5.26","84"]],"SMART":[["COIL",52,"274","105"]]}
Pnte25HS_TRINITY_DN100948_c0_g1	NP_193448.2	61.1	509	173	5	1	501	10	501	6.1e-164	99.800000	NP_193448.2 alpha/beta-Hydrolases superfamily protein [Arabidopsis thaliana]	Arabidopsis thaliana	arabidopsis_thaliana		No	3847.GLYMA17G00770.2	8.3e-171	605.5		Viridiplantae	1BCJB@strNOG,1DQH1@virNOG,COG1073@NOG,KOG1552@euNOG	Inherit from KOG: Family with sequence similarity 108, member		{"PFAM":[["Abhydrolase_1",33,"67.3","97.9"],["Peptidase_S15",21,"42.9","95.4"]]}
Pnte25HS_TRINITY_DN100982_c1_g1	NP_197190.1	62.0	418	135	8	1	405	1	407	2.3e-129	100.000000	NP_197190.1 Target of Myb protein 1 [Arabidopsis thaliana]	Arabidopsis thaliana	arabidopsis_thaliana		No	4641.GSMUA_Achr2P18050_001	4.8e-137	493.0		Viridiplantae	0TPH6@lilNOG,0Y26G@NOG,1BDYU@strNOG,1DTYZ@virNOG,KOG1087@euNOG	TOM1-like protein		{"PFAM":[["VHS",25,"100","100"],["GAT",24,"96","99.8"]],"SMART":[["COIL",2,"8","86.3"]]}		GO:0005575-cellular_component(L=0),GO:0005622-intracellular(L=3),GO:0005623-cell(L=1),GO:0005737-cytoplasm(L=4),GO:0005829-cytosol(L=4),GO:0005886-plasma membrane(L=3),GO:0016020-membrane(L=1),GO:0044424-intracellular part(L=3),GO:0044444-cytoplasmic part(L=4),GO:0044464-cell part(L=2),GO:0071944-cell periphery(L=3),
Pnte25HS_TRINITY_DN100989_c0_g1	NP_001185143.1	74.0	2246	551	12	23	2248	21	2253	0	98.900000	NP_001185143.1 acetyl-CoA carboxylase 1 [Arabidopsis thaliana]	Arabidopsis thaliana	arabidopsis_thaliana		No	29760.VIT_18s0001g04980.t01	0.0	3454.8	ACC-1	Viridiplantae	1BE2H@strNOG,1DS09@virNOG,COG0439@NOG,COG0511@NOG,COG4799@NOG,KOG0368@euNOG	acetyl-coa carboxylase	[["Insulin signaling pathway (04910)",19,"46.3","95.8"],["Metabolic pathways (01100)",19,"46.3","95.8"],["Pyruvate metabolism (00620)",19,"46.3","95.8"],["Fatty acid biosynthesis (00061)",19,"46.3","95.8"],["Propanoate metabolism (00640)",19,"46.3","95.8"]]	{"PFAM":[["ACC_central",43,"105","100"],["Biotin_lipoyl",41,"100","100"],["Carboxyl_trans",41,"100","100"],["CPSase_L_chain",40,"97.6","99.9"],["Biotin_carb_C",40,"97.6","99.9"],["ATP-grasp_3",40,"97.6","99.9"],["CPSase_L_D2",40,"97.6","99.9"],["ATP-grasp",38,"92.7","99.6"],["Dala_Dala_lig_C",27,"65.9","97.7"]],"SMART":[["Biotin_carb_C",40,"97.6","99.9"],["COIL",8,"19.5","91.1"]]}	GO:0000003-reproduction(L=1),GO:0003006-developmental process involved in reproduction(L=2),GO:0006082-organic acid metabolic process(L=3),GO:0006629-lipid metabolic process(L=3),GO:0006631-fatty acid metabolic process(L=4),GO:0006633-fatty acid biosynthetic process(L=5),GO:0007275-multicellular organism development(L=3),GO:0008150-biological_process(L=0),GO:0008152-metabolic process(L=1),GO:0008…	GO:0005575-cellular_component(L=0),GO:0005622-intracellular(L=3),GO:0005623-cell(L=1),GO:0005737-cytoplasm(L=4),GO:0005829-cytosol(L=4),GO:0005886-plasma membrane(L=3),GO:0016020-membrane(L=1),GO:0044424-intracellular part(L=3),GO:0044444-cytoplasmic part(L=4),GO:0044464-cell part(L=2),GO:0071944-cell periphery(L=3),	GO:0003674-molecular_function(L=0),GO:0003824-catalytic activity(L=1),GO:0003989-acetyl-CoA carboxylase activity(L=5),GO:0016421-CoA carboxylase activity(L=4),GO:0016874-ligase activity(L=2),GO:0016885-ligase activity, forming carbon-carbon bonds(L=3),
Pnte25HS_TRINITY_DN101011_c2_g4	ref|XP_020089449.1|	64.1	284	80	6	8	287	8	273	5.4e-96	97.600000	ref|XP_020089449.1| uncharacterized protein LOC109711002 isoform X1 [Ananas comosus]	Ananas comosus	complete.protein.faa.82		No	4113.PGSC0003DMT400043521	1e-96	358.6	NAC075	Viridiplantae	0IHN2@euNOG,0YHV1@NOG,1BEZT@strNOG,1DSXT@virNOG	no apical meristem protein		{"PFAM":[["NAM",28,"100","100"]],"SMART":[["TRANS",3,"10.7","87.9"]]}	GO:0006355-regulation of transcription, DNA-templated(L=7),GO:0008150-biological_process(L=0),GO:0009889-regulation of biosynthetic process(L=4),GO:0010468-regulation of gene expression(L=5),GO:0010556-regulation of macromolecule biosynthetic process(L=5),GO:0019219-regulation of nucleobase-containing compound metabolic process(L=5),GO:0019222-regulation of metabolic process(L=3),GO:0031323-regul…		GO:0001071-nucleic acid binding transcription factor activity(L=1),GO:0003674-molecular_function(L=0),GO:0003700-transcription factor activity, sequence-specific DNA binding(L=2),
Pnte25HS_TRINITY_DN101013_c0_g2	ref|XP_020519578.1|	33.7	469	216	13	22	469	2	396	3.4e-46	80.100000	ref|XP_020519578.1| zinc finger protein ZAT5 [Amborella trichopoda]	Amborella trichopoda	complete.protein.faa.82		No	4113.PGSC0003DMT400018076	5.3e-41	174.5		Viridiplantae	1BCA7@strNOG,1DQ8A@virNOG,COG5048@NOG,KOG1721@euNOG	zinc finger		{"SMART":[["ZnF_C2H2",127,"326","106"],["COIL",4,"10.3","87.6"]]}	GO:0006355-regulation of transcription, DNA-templated(L=7),GO:0008150-biological_process(L=0),GO:0009889-regulation of biosynthetic process(L=4),GO:0010468-regulation of gene expression(L=5),GO:0010556-regulation of macromolecule biosynthetic process(L=5),GO:0019219-regulation of nucleobase-containing compound metabolic process(L=5),GO:0019222-regulation of metabolic process(L=3),GO:0031323-regul…		GO:0001071-nucleic acid binding transcription factor activity(L=1),GO:0003674-molecular_function(L=0),GO:0003700-transcription factor activity, sequence-specific DNA binding(L=2),
Pnte25HS_TRINITY_DN101019_c0_g3	NP_189997.1	80.5	405	76	3	1	403	1	404	7e-193	94.200000	NP_189997.1 DNAJ homologue 3 [Arabidopsis thaliana]	Arabidopsis thaliana	arabidopsis_thaliana		No	29760.VIT_13s0073g00560.t01	4.7e-207	725.7	DNAJ	Viridiplantae	1BCEW@strNOG,1DQCX@virNOG,COG0484@NOG,KOG0712@euNOG	DnaJ protein	[["Protein processing in endoplasmic reticulum (04141)",36,"50.7","96.3"]]	{"PFAM":[["DnaJ_CXXCXGXG",71,"100","100"],["DnaJ_C",71,"100","100"],["DnaJ",70,"98.6","99.9"]],"SMART":[["DnaJ",69,"97.2","99.8"],["COIL",6,"8.45","86.6"]]}
Pnte25HS_TRINITY_DN101040_c3_g1																	4081.Solyc04g009000.1.1	9.9e-42	174.9	OSI_15981	Viridiplantae	0Z7Z7@NOG,1BFIJ@strNOG,1DTGK@virNOG,KOG4197@euNOG	Pentatricopeptide repeat-containing protein		{"PFAM":[["PPR",212,"1.12e+03","113"],["TPR_4",1,"5.26","84"]]}	GO:0000959-mitochondrial RNA metabolic process(L=5),GO:0006139-nucleobase-containing compound metabolic process(L=3),GO:0006725-cellular aromatic compound metabolic process(L=3),GO:0006807-nitrogen compound metabolic process(L=2),GO:0007154-cell communication(L=2),GO:0007165-signal transduction(L=3),GO:0008150-biological_process(L=0),GO:0008152-metabolic process(L=1),GO:0009451-RNA modification(L…	GO:0005575-cellular_component(L=0),GO:0005622-intracellular(L=3),GO:0005623-cell(L=1),GO:0005737-cytoplasm(L=4),GO:0005739-mitochondrion(L=5),GO:0043226-organelle(L=1),GO:0043227-membrane-bounded organelle(L=2),GO:0043229-intracellular organelle(L=3),GO:0043231-intracellular membrane-bounded organelle(L=4),GO:0044424-intracellular part(L=3),GO:0044444-cytoplasmic part(L=4),GO:0044464-cell part(L=…
Pnte25HS_TRINITY_DN101061_c0_g1	ref|XP_011628196.1|	51.9	601	255	6	4	595	3	578	2.9e-168	99.300000	ref|XP_011628196.1| uncharacterized protein LOC18447323 [Amborella trichopoda]	Amborella trichopoda	complete.protein.faa.82		No	3694.POPTR_0002s21730.1	1.1e-166	592.0		Viridiplantae	0IVC1@euNOG,0YDPY@NOG,1BDJR@strNOG,1DYST@virNOG	NA		{}
Pnte25HS_TRINITY_DN101071_c1_g3	NP_563644.1	31.0	155	81	7	23	177	3	131	9.8e-08	87.600000	NP_563644.1 zinc ion-binding protein [Arabidopsis thaliana]	Arabidopsis thaliana	arabidopsis_thaliana		No	3847.GLYMA07G14730.4	2e-10	71.2		Viridiplantae	0J25Y@euNOG,0YYS8@NOG,1BTK0@strNOG,1E5FW@virNOG	NA		{}
Pnte25HS_TRINITY_DN101081_c0_g1	NP_172445.2	61.3	163	60	1	2	164	5	164	7.9e-52	98.200000	NP_172445.2 Adenine nucleotide alpha hydrolases-like superfamily protein [Arabidopsis thaliana]	Arabidopsis thaliana	arabidopsis_thaliana		No	29760.VIT_18s0001g07360.t01	2.2e-56	223.8		Viridiplantae	0IW71@euNOG,1BJ9U@strNOG,1E2RY@virNOG,COG0589@NOG	Universal stress protein family		{"PFAM":[["Usp",20,"100","100"]]}
Pnte25HS_TRINITY_DN101093_c0_g1																	29760.VIT_08s0040g02980.t01	5.9e-25	120.2		Viridiplantae	0J1GJ@euNOG,0Y0Z2@NOG,1BUJM@strNOG,1E6KD@virNOG	NA		{}	GO:0006403-RNA localization(L=3),GO:0006405-RNA export from nucleus(L=7),GO:0006406-mRNA export from nucleus(L=6),GO:0006810-transport(L=3),GO:0006913-nucleocytoplasmic transport(L=6),GO:0008150-biological_process(L=0),GO:0009987-cellular process(L=1),GO:0015931-nucleobase-containing compound transport(L=5),GO:0016482-cytosolic transport(L=4),GO:0016973-poly(A)+ mRNA export from nucleus(L=7),GO:0…	GO:0005575-cellular_component(L=0),GO:0005622-intracellular(L=3),GO:0005623-cell(L=1),GO:0005634-nucleus(L=5),GO:0043226-organelle(L=1),GO:0043227-membrane-bounded organelle(L=2),GO:0043229-intracellular organelle(L=3),GO:0043231-intracellular membrane-bounded organelle(L=4),GO:0044424-intracellular part(L=3),GO:0044464-cell part(L=2),
Pnte25HS_TRINITY_DN101113_c0_g2	ref|XP_006856239.1|	70.3	549	145	5	36	576	9	547	5.2e-223	93.900000	ref|XP_006856239.1| lysine histidine transporter-like 8 [Amborella trichopoda]	Amborella trichopoda	complete.protein.faa.82		No	29760.VIT_18s0001g11300.t01	2.2e-215	753.8		Viridiplantae	1BCHZ@strNOG,1DWFT@virNOG,COG0814@NOG,KOG1303@euNOG	Lysine histidine		{"PFAM":[["Aa_trans",25,"100","100"]],"SMART":[["TRANS",253,"1.01e+03","113"]]}		GO:0005575-cellular_component(L=0),GO:0005623-cell(L=1),GO:0005886-plasma membrane(L=3),GO:0016020-membrane(L=1),GO:0044464-cell part(L=2),GO:0071944-cell periphery(L=3),
Pnte25HS_TRINITY_DN101134_c0_g1	NP_567543.1	50.7	426	173	12	4	411	6	412	1.5e-96	99.000000	NP_567543.1 ARF-GAP domain 8 [Arabidopsis thaliana]	Arabidopsis thaliana	arabidopsis_thaliana		No	88036.EFJ12007	3.9e-110	403.7	AGD8	Viridiplantae	1BFFH@strNOG,1DTDQ@virNOG,COG5347@NOG,KOG0706@euNOG	ADP-ribosylation factor GTPase-activating protein	[["Endocytosis (04144)",21,"47.7","96"]]	{"PFAM":[["ArfGap",44,"100","100"]],"SMART":[["ArfGap",44,"100","100"]]}	GO:0008150-biological_process(L=0),GO:0009719-response to endogenous stimulus(L=2),GO:0009725-response to hormone(L=3),GO:0009737-response to abscisic acid(L=4),GO:0010033-response to organic substance(L=3),GO:0033993-response to lipid(L=4),GO:0042221-response to chemical(L=2),GO:0050896-response to stimulus(L=1),GO:0097305-response to alcohol(L=4),GO:1901700-response to oxygen-containing compoun…	GO:0005575-cellular_component(L=0),GO:0005622-intracellular(L=3),GO:0005623-cell(L=1),GO:0005737-cytoplasm(L=4),GO:0005829-cytosol(L=4),GO:0044424-intracellular part(L=3),GO:0044444-cytoplasmic part(L=4),GO:0044464-cell part(L=2),
Pnte25HS_TRINITY_DN101141_c1_g1	NP_180255.1	62.1	485	172	5	1	479	35	513	3.2e-178	99.400000	NP_180255.1 non-specific phospholipase C2 [Arabidopsis thaliana]	Arabidopsis thaliana	arabidopsis_thaliana		No	3694.POPTR_0015s10980.1	3.6e-187	659.8		Viridiplantae	0IGI7@euNOG,1BC4R@strNOG,1DQ3A@virNOG,COG3511@NOG	phospholipase	[["Glycerophospholipid metabolism (00564)",11,"55","96.8"],["Ether lipid metabolism (00565)",11,"55","96.8"],["Inositol phosphate metabolism (00562)",11,"55","96.8"],["Metabolic pathways (01100)",11,"55","96.8"]]	{"PFAM":[["Phosphoesterase",20,"100","100"]],"SMART":[["SIGNAL",18,"90","99.4"],["TRANS",1,"5","83.7"]]}
Pnte25HS_TRINITY_DN101154_c0_g2	NP_181807.1	80.6	499	89	3	15	506	9	506	1e-235	96.700000	NP_181807.1 citrate synthase 3 [Arabidopsis thaliana]	Arabidopsis thaliana	arabidopsis_thaliana		No	29760.VIT_12s0142g00610.t01	1.1e-239	834.3		Viridiplantae	1BEZU@strNOG,1DSXU@virNOG,COG0372@NOG,KOG2617@euNOG	citrate synthase	[["Biosynthesis of secondary metabolites (01110)",19,"54.3","96.7"],["Glyoxylate and dicarboxylate metabolism (00630)",19,"54.3","96.7"],["Metabolic pathways (01100)",19,"54.3","96.7"],["Citrate cycle (TCA cycle) (00020)",19,"54.3","96.7"],["Biosynthesis of amino acids (01230)",19,"54.3","96.7"],["Microbial metabolism in diverse environments (01120)",19,"54.3","96.7"],["2-Oxocarboxylic acid metab…	{"PFAM":[["Citrate_synt",36,"103","100"]]}	GO:0006082-organic acid metabolic process(L=3),GO:0006629-lipid metabolic process(L=3),GO:0006631-fatty acid metabolic process(L=4),GO:0006635-fatty acid beta-oxidation(L=6),GO:0008150-biological_process(L=0),GO:0008152-metabolic process(L=1),GO:0009056-catabolic process(L=2),GO:0009062-fatty acid catabolic process(L=5),GO:0009987-cellular process(L=1),GO:0016042-lipid catabolic process(L=4),GO:0…	GO:0005575-cellular_component(L=0),GO:0005622-intracellular(L=3),GO:0005623-cell(L=1),GO:0005737-cytoplasm(L=4),GO:0005777-peroxisome(L=6),GO:0005911-cell-cell junction(L=2),GO:0009506-plasmodesma(L=3),GO:0030054-cell junction(L=1),GO:0042579-microbody(L=5),GO:0043226-organelle(L=1),GO:0043227-membrane-bounded organelle(L=2),GO:0043229-intracellular organelle(L=3),GO:0043231-intracellular membran…	GO:0003674-molecular_function(L=0),GO:0003824-catalytic activity(L=1),GO:0004108-citrate (Si)-synthase activity(L=6),GO:0016740-transferase activity(L=2),GO:0016746-transferase activity, transferring acyl groups(L=3),GO:0046912-transferase activity, transferring acyl groups, acyl groups converted into alkyl on transfer(L=4),
Pnte25HS_TRINITY_DN101160_c0_g1	ref|XP_010262208.1|	56.6	348	145	2	70	415	55	398	4.8e-101	82.200000	ref|XP_010262208.1| PREDICTED: calcium sensing receptor, chloroplastic [Nelumbo nucifera]	Nelumbo nucifera	complete.protein.faa.82		No	4641.GSMUA_Achr9P18370_001	3.8e-100	370.5	CAS	Viridiplantae	0IJ9R@euNOG,0TJW8@lilNOG,11GSH@NOG,1BMZ3@strNOG,1DZWQ@virNOG	Calcium sensing receptor		{"PFAM":[["Rhodanese",20,"80","98.8"]],"SMART":[["RHOD",16,"64","97.6"],["TRANS",6,"24","92.3"],["COIL",5,"20","91.3"]]}	GO:0007275-multicellular organism development(L=3),GO:0008150-biological_process(L=0),GO:0009314-response to radiation(L=3),GO:0009416-response to light stimulus(L=4),GO:0009628-response to abiotic stimulus(L=2),GO:0009639-response to red or far red light(L=5),GO:0009640-photomorphogenesis(L=5),GO:0009704-de-etiolation(L=5),GO:0009791-post-embryonic development(L=4),GO:0009987-cellular process(L=…	GO:0005575-cellular_component(L=0),GO:0005622-intracellular(L=3),GO:0005623-cell(L=1),GO:0005737-cytoplasm(L=4),GO:0005739-mitochondrion(L=5),GO:0009507-chloroplast(L=6),GO:0009534-chloroplast thylakoid(L=6),GO:0009535-chloroplast thylakoid membrane(L=6),GO:0009536-plastid(L=5),GO:0009579-thylakoid(L=4),GO:0016020-membrane(L=1),GO:0031976-plastid thylakoid(L=5),GO:0031984-organelle subcompartment…
Pnte25HS_TRINITY_DN101162_c1_g1	ref|XP_020588891.1|	42.6	115	62	2	1	115	1	111	1e-09	87.800000	ref|XP_020588891.1| protein RESPONSE TO LOW SULFUR 1-like [Phalaenopsis equestris]	Phalaenopsis equestris	complete.protein.faa.82		No	29760.VIT_16s0098g00600.t01	7.8e-12	75.5		Viridiplantae	0J513@euNOG,0ZF0Z@NOG,1BVU0@strNOG,1E7W2@virNOG	response to low sulfur		{"SMART":[["COIL",18,"100","100"]]}	GO:0006355-regulation of transcription, DNA-templated(L=7),GO:0006996-organelle organization(L=3),GO:0008150-biological_process(L=0),GO:0009657-plastid organization(L=4),GO:0009658-chloroplast organization(L=5),GO:0009889-regulation of biosynthetic process(L=4),GO:0009891-positive regulation of biosynthetic process(L=5),GO:0009893-positive regulation of metabolic process(L=4),GO:0009987-cellular …
Pnte25HS_TRINITY_DN101164_c0_g1	NP_567116.1	55.7	530	192	5	6	532	8	497	7e-161	94.800000	NP_567116.1 AUTOPHAGY 6 [Arabidopsis thaliana]	Arabidopsis thaliana	arabidopsis_thaliana		No	29760.VIT_15s0046g00950.t01	2.3e-185	654.1	ATG6	Viridiplantae	0XQ85@NOG,1BG6Z@strNOG,1DU4C@virNOG,KOG2751@euNOG	beclin 1 protein	[["Regulation of autophagy (04140)",18,"58.1","97"]]	{"PFAM":[["APG6",33,"106","100"]],"SMART":[["COIL",31,"100","100"]]}	GO:0000003-reproduction(L=1),GO:0000045-autophagosome assembly(L=6),GO:0006605-protein targeting(L=6),GO:0006623-protein targeting to vacuole(L=7),GO:0006810-transport(L=3),GO:0006886-intracellular protein transport(L=5),GO:0006914-autophagy(L=2),GO:0006950-response to stress(L=2),GO:0006952-defense response(L=3),GO:0006996-organelle organization(L=3),GO:0007033-vacuole organization(L=4),GO:00070…	GO:0000407-pre-autophagosomal structure(L=5),GO:0005575-cellular_component(L=0),GO:0005622-intracellular(L=3),GO:0005623-cell(L=1),GO:0005737-cytoplasm(L=4),GO:0044424-intracellular part(L=3),GO:0044444-cytoplasmic part(L=4),GO:0044464-cell part(L=2),
Pnte25HS_TRINITY_DN101177_c0_g1	NP_195098.1	57.9	159	63	2	2	160	9	163	2.1e-49	99.400000	NP_195098.1 CAP (Cysteine-rich secretory proteins, Antigen 5, and Pathogenesis-related 1 protein) superfamily protein [Arabidopsis thaliana]	Arabidopsis thaliana	arabidopsis_thaliana		No	4113.PGSC0003DMT400013095	2.5e-52	210.3		Viridiplantae	1BP3E@strNOG,1E0Y1@virNOG,COG2340@NOG,KOG3017@euNOG	Pathogenesis-related protein	[["Plant hormone signal transduction (04075)",2,"8.33","86.5"],["Plant-pathogen interaction (04626)",2,"8.33","86.5"]]	{"PFAM":[["CAP",24,"100","100"]],"SMART":[["SCP",24,"100","100"],["SIGNAL",23,"95.8","99.8"],["TRANS",4,"16.7","90.3"]]}	GO:0002376-immune system process(L=1),GO:0006950-response to stress(L=2),GO:0006952-defense response(L=3),GO:0006955-immune response(L=2),GO:0007584-response to nutrient(L=3),GO:0008150-biological_process(L=0),GO:0009605-response to external stimulus(L=2),GO:0009607-response to biotic stimulus(L=2),GO:0009627-systemic acquired resistance(L=5),GO:0009719-response to endogenous stimulus(L=2),GO:000…	GO:0005575-cellular_component(L=0),GO:0005576-extracellular region(L=1),GO:0005618-cell wall(L=4),GO:0005623-cell(L=1),GO:0030312-external encapsulating structure(L=3),GO:0044464-cell part(L=2),GO:0048046-apoplast(L=2),GO:0071944-cell periphery(L=3),
Pnte25HS_TRINITY_DN101183_c0_g1	NP_173075.3	45.7	376	199	4	16	389	7	379	1.7e-100	96.100000	NP_173075.3 Galactose oxidase/kelch repeat superfamily protein [Arabidopsis thaliana]	Arabidopsis thaliana	arabidopsis_thaliana		No	3694.POPTR_0010s00710.1	4.4e-103	380.2		Viridiplantae	10X8D@NOG,1BK47@strNOG,1DY14@virNOG,KOG1072@euNOG	Kelch motif		{"PFAM":[["Kelch_1",19,"190","103"],["Kelch_2",6,"60","97.2"],["F-box",5,"50","96.2"],["Serinc",1,"10","87.5"]],"SMART":[["Kelch",20,"200","104"],["TRANS",11,"110","101"],["FBOX",1,"10","87.5"],["SIGNAL",1,"10","87.5"]]}
Pnte25HS_TRINITY_DN101188_c6_g2	NP_200076.2	67.2	702	221	3	4	702	5	700	3.8e-265	99.600000	NP_200076.2 heat shock-like protein [Arabidopsis thaliana]	Arabidopsis thaliana	arabidopsis_thaliana		No	5306.JGI66993	4.1e-309	1065.4	HSP90	Fungi	01E2T@agarNOG,092AH@basNOG,0PHYZ@fuNOG,12NT4@opiNOG,COG0326@NOG,KOG0019@euNOG,KOG0020@euNOG	Heat shock protein	[["NOD-like receptor signaling pathway (04621)",59,"72.8","98.3"],["Pathways in cancer (05200)",59,"72.8","98.3"],["Prostate cancer (05215)",59,"72.8","98.3"],["Plant-pathogen interaction (04626)",59,"72.8","98.3"],["Antigen processing and presentation (04612)",59,"72.8","98.3"],["PI3K-Akt signaling pathway (04151)",59,"72.8","98.3"],["Estrogen signaling pathway (04915)",59,"72.8","98.3"],["Proge…	{"PFAM":[["HSP90",80,"98.8","99.9"],["HATPase_c",78,"96.3","99.8"]],"SMART":[["COIL",119,"147","102"],["HATPase_c",78,"96.3","99.8"]]}	GO:0000491-small nucleolar ribonucleoprotein complex assembly(L=7),GO:0000492-box C/D snoRNP assembly(L=7),GO:0000723-telomere maintenance(L=6),GO:0006139-nucleobase-containing compound metabolic process(L=3),GO:0006152-purine nucleoside catabolic process(L=7),GO:0006163-purine nucleotide metabolic process(L=5),GO:0006195-purine nucleotide catabolic process(L=7),GO:0006200-obsolete ATP catabolic …	GO:0005575-cellular_component(L=0),GO:0005622-intracellular(L=3),GO:0005623-cell(L=1),GO:0005737-cytoplasm(L=4),GO:0005739-mitochondrion(L=5),GO:0005829-cytosol(L=4),GO:0005886-plasma membrane(L=3),GO:0016020-membrane(L=1),GO:0043226-organelle(L=1),GO:0043227-membrane-bounded organelle(L=2),GO:0043229-intracellular organelle(L=3),GO:0043231-intracellular membrane-bounded organelle(L=4),GO:0044424…	GO:0003674-molecular_function(L=0),GO:0003824-catalytic activity(L=1),GO:0005488-binding(L=1),GO:0005515-protein binding(L=2),GO:0016462-pyrophosphatase activity(L=5),GO:0016787-hydrolase activity(L=2),GO:0016817-hydrolase activity, acting on acid anhydrides(L=3),GO:0016818-hydrolase activity, acting on acid anhydrides, in phosphorus-containing anhydrides(L=4),GO:0016887-ATPase activity(L=7),GO:0…
Pnte25HS_TRINITY_DN101197_c5_g1	NP_192114.1	69.2	503	151	2	1	503	1	499	8.7e-198	97.300000	NP_192114.1 sugar transporter protein 7 [Arabidopsis thaliana]	Arabidopsis thaliana	arabidopsis_thaliana		No	4555.Si035193m	1.3e-198	698.0		Viridiplantae	0TJ9X@lilNOG,0XNQK@NOG,15PQS@poaNOG,1BHII@strNOG,1DVEA@virNOG,KOG0254@euNOG	sugar transport protein		{"PFAM":[["Sugar_tr",30,"103","100"],["MFS_1",29,"100","100"]],"SMART":[["TRANS",327,"1.13e+03","113"]]}		GO:0005575-cellular_component(L=0),GO:0005623-cell(L=1),GO:0005886-plasma membrane(L=3),GO:0016020-membrane(L=1),GO:0044464-cell part(L=2),GO:0071944-cell periphery(L=3),
Pnte25HS_TRINITY_DN101199_c0_g1	sp|Q50EK4|C75A1_PINTA	63.9	535	174	7	14	540	1	524	2e-193	97.400000	sp|Q50EK4|C75A1_PINTA Cytochrome P450 750A1 OS=Pinus taeda GN=CYP750A1 PE=2 SV=1	Pinus taeda	uniprot_sprot		No	29760.VIT_07s0031g01380.t01	1.5e-117	428.7		Viridiplantae	1BMBZ@strNOG,1DZ6T@virNOG,COG2124@NOG,KOG0156@euNOG	cytochrome P450		{"PFAM":[["p450",16,"100","100"]],"SMART":[["TRANS",10,"62.5","97.4"],["SIGNAL",6,"37.5","94.7"]]}
Pnte25HS_TRINITY_DN101206_c1_g2	ref|XP_006827757.3|	56.7	464	181	5	11	469	15	463	9e-149	97.200000	ref|XP_006827757.3| glucan endo-1,3-beta-glucosidase isoform X2 [Amborella trichopoda]	Amborella trichopoda	complete.protein.faa.82		No	29760.VIT_18s0001g12390.t01	7.1e-148	529.3		Viridiplantae	0IG6P@euNOG,0YAGI@NOG,1BEXX@strNOG,1DSVT@virNOG	glucan endo-1-3-beta-glucosidase		{"PFAM":[["Glyco_hydro_17",41,"102","100"],["X8",33,"82.5","99"]],"SMART":[["X8",33,"82.5","99"],["SIGNAL",31,"77.5","98.6"],["TRANS",11,"27.5","93"]]}		GO:0005575-cellular_component(L=0),GO:0016020-membrane(L=1),GO:0031224-intrinsic component of membrane(L=3),GO:0031225-anchored component of membrane(L=4),GO:0044425-membrane part(L=2),
Pnte25HS_TRINITY_DN101213_c0_g5																	3218.PP1S5_33V6.1	2.6e-27	129.0		Ancestor	COG4886@NOG	leucine Rich Repeat		{"PFAM":[["LRR_1",64315,"246","105"],["NB-ARC",5312,"20.3","91.4"],["LRRNT_2",3502,"13.4","89.1"],["Pkinase_Tyr",2940,"11.3","88.1"],["Pkinase",2925,"11.2","88.1"],["I-set",2280,"8.73","86.8"],["LRRNT",1917,"7.34","85.8"]],"SMART":[["LRR",119853,"459","108"],["LRR_TYP",20202,"77.3","98.6"],["TRANS",14360,"55","96.8"],["SIGNAL",8663,"33.2","94"],["LRRCT",4696,"18","90.7"],["LRRNT",3987,"15.3","89.…
Pnte25HS_TRINITY_DN101232_c0_g2																	4641.GSMUA_Achr2P20760_001	5.6e-11	74.3	OSI_16032	Viridiplantae	0J201@euNOG,0TZEY@lilNOG,0YNYS@NOG,1BSM6@strNOG,1E46N@virNOG	AP2		{"PFAM":[["AP2",12,"92.3","99.6"]],"SMART":[["AP2",12,"92.3","99.6"]]}
Pnte25HS_TRINITY_DN101236_c1_g1	ref|XP_009360837.1|	40.8	299	146	8	11	296	11	291	4e-32	80.300000	ref|XP_009360837.1| PREDICTED: mucin-2-like isoform X1 [Pyrus x bretschneideri]	Pyrus x bretschneideri	complete.protein.faa.82		No	3711.Bra020023.1-P	1.8e-31	142.1	OSI_14198	Viridiplantae	0C2VB@braNOG,0IEF6@euNOG,0Y19Y@NOG,1BMMX@strNOG,1DZG4@virNOG	X8 domain		{"PFAM":[["X8",23,"100","100"],["Glyco_hydro_17",2,"8.7","86.7"]],"SMART":[["X8",23,"100","100"],["SIGNAL",20,"87","99.2"],["TRANS",19,"82.6","99"]]}
Pnte25HS_TRINITY_DN101243_c1_g1																	88036.EFJ33930	3.4e-29	136.0		Viridiplantae	0IH4M@euNOG,0YGJ3@NOG,1BVJS@strNOG,1E85V@virNOG	BROMO		{"PFAM":[["Bromodomain",6,"100","100"],["Myb_DNA-binding",3,"50","96.2"]],"SMART":[["COIL",8,"133","102"],["SANT",6,"100","100"],["BROMO",6,"100","100"]]}
Pnte25HS_TRINITY_DN101267_c0_g1	NP_565313.1	42.0	226	122	4	44	267	35	253	7.1e-34	83.000000	NP_565313.1 FASCICLIN-like arabinoogalactan 7 [Arabidopsis thaliana]	Arabidopsis thaliana	arabidopsis_thaliana		No	3847.GLYMA14G00830.1	1.8e-39	168.3	AT2G04780	Viridiplantae	0IJCT@euNOG,0YHS4@NOG,1BMJ5@strNOG,1DZDI@virNOG	fasciclin-like arabinogalactan protein		{"PFAM":[["Fasciclin",27,"100","100"]],"SMART":[["FAS1",27,"100","100"],["SIGNAL",21,"77.8","98.6"],["TRANS",13,"48.1","96"]]}		GO:0005575-cellular_component(L=0),GO:0005623-cell(L=1),GO:0005886-plasma membrane(L=3),GO:0016020-membrane(L=1),GO:0031224-intrinsic component of membrane(L=3),GO:0031225-anchored component of membrane(L=4),GO:0031226-intrinsic component of plasma membrane(L=3),GO:0044425-membrane part(L=2),GO:0044459-plasma membrane part(L=3),GO:0044464-cell part(L=2),GO:0046658-anchored component of plasma mem…
Pnte25HS_TRINITY_DN101272_c0_g1																	4641.GSMUA_Achr2P18890_001	1.8e-44	185.7		Viridiplantae	0TVG4@lilNOG,0XSI5@NOG,1BS7U@strNOG,1E42Z@virNOG,KOG1340@euNOG	Saposin-like type B, region 1	[["Lysosome (04142)",13,"43.3","95.5"]]	{"PFAM":[["SapB_1",54,"180","103"],["SapB_2",47,"157","102"]],"SMART":[["SapB",59,"197","104"],["SIGNAL",22,"73.3","98.3"],["TRANS",5,"16.7","90.3"]]}		GO:0005575-cellular_component(L=0),GO:0005622-intracellular(L=3),GO:0005623-cell(L=1),GO:0005737-cytoplasm(L=4),GO:0005773-vacuole(L=5),GO:0043226-organelle(L=1),GO:0043227-membrane-bounded organelle(L=2),GO:0043229-intracellular organelle(L=3),GO:0043231-intracellular membrane-bounded organelle(L=4),GO:0044424-intracellular part(L=3),GO:0044444-cytoplasmic part(L=4),GO:0044464-cell part(L=2),
Pnte25HS_TRINITY_DN101274_c1_g1	ref|XP_002989488.1|	42.4	531	233	16	1	503	1	486	2.8e-71	97.900000	ref|XP_002989488.1| hypothetical protein SELMODRAFT_428081 [Selaginella moellendorffii]	Selaginella moellendorffii	complete.protein.faa.82		No	88036.EFJ34991	5.3e-72	277.3	IQD2	Viridiplantae	0IFNW@euNOG,11IYP@NOG,1BIG4@strNOG,1DWCY@virNOG	IQ-domain		{"PFAM":[["IQ",56,"98.2","99.9"]],"SMART":[["IQ",62,"109","100"],["COIL",26,"45.6","95.7"]]}		GO:0005575-cellular_component(L=0),GO:0005623-cell(L=1),GO:0005886-plasma membrane(L=3),GO:0016020-membrane(L=1),GO:0044464-cell part(L=2),GO:0071944-cell periphery(L=3),
Pnte25HS_TRINITY_DN101290_c0_g1																	4081.Solyc09g082340.2.1	8.2e-35	152.5		Viridiplantae	0INE4@euNOG,0YEDB@NOG,1BR2F@strNOG,1E2WK@virNOG	Seed storage protein. Accumulates during seed development and is hydrolyzed after germination to provide a carbon and nitrogen source for the developing seedling		{"PFAM":[["Cupin_1",26,"186","103"],["Cupin_2",9,"64.3","97.6"],["Vicilin_N",2,"14.3","89.4"],["ARD",1,"7.14","85.7"]],"SMART":[["Cupin_1",25,"179","103"],["SIGNAL",12,"85.7","99.2"],["TRANS",8,"57.1","97"],["COIL",1,"7.14","85.7"]]}		GO:0005575-cellular_component(L=0),GO:0005618-cell wall(L=4),GO:0005622-intracellular(L=3),GO:0005623-cell(L=1),GO:0005737-cytoplasm(L=4),GO:0005773-vacuole(L=5),GO:0009505-plant-type cell wall(L=5),GO:0030312-external encapsulating structure(L=3),GO:0031410-cytoplasmic vesicle(L=4),GO:0031982-vesicle(L=3),GO:0033095-aleurone grain(L=6),GO:0043226-organelle(L=1),GO:0043227-membrane-bounded organe…
Pnte25HS_TRINITY_DN101308_c0_g1	ref|XP_020532283.1|	54.8	219	95	3	10	226	16	232	4.2e-70	90.800000	ref|XP_020532283.1| neurogenic locus notch homolog protein 1 isoform X1 [Amborella trichopoda]	Amborella trichopoda	complete.protein.faa.82		No	3847.GLYMA18G47010.1	3e-62	243.8		Viridiplantae	0JN63@euNOG,101R3@NOG,1C4GK@strNOG,1EI0Q@virNOG	EGF		{"PFAM":[["EGF",2,"66.7","97.8"]],"SMART":[["EGF",6,"200","104"],["SIGNAL",3,"100","100"],["TRANS",1,"33.3","94"]]}
Pnte25HS_TRINITY_DN101317_c0_g2	NP_563835.1	36.8	321	150	14	1	285	1	304	4.2e-32	98.600000	NP_563835.1 soybean gene regulated by cold-2 [Arabidopsis thaliana]	Arabidopsis thaliana	arabidopsis_thaliana		No	29760.VIT_05s0020g01400.t01	2.1e-49	201.4		Viridiplantae	0IZHB@euNOG,0YJ7V@NOG,1BKVN@strNOG,1DYQZ@virNOG	C2 domain		{"PFAM":[["C2",27,"100","100"]],"SMART":[["C2",27,"100","100"],["TRANS",17,"63","97.5"]]}
Pnte25HS_TRINITY_DN101325_c0_g1	NP_181137.2	36.3	397	238	10	3	390	10	400	9.6e-62	92.400000	NP_181137.2 plant U-box 23 [Arabidopsis thaliana]	Arabidopsis thaliana	arabidopsis_thaliana		No	3694.POPTR_0006s21910.1	4.3e-64	250.8		Viridiplantae	0IRIF@euNOG,0YC1Z@NOG,1BHT9@strNOG,1DVPN@virNOG	E3 ubiquitin-protein ligase		{"PFAM":[["U-box",52,"98.1","99.9"],["zf-Nse",23,"43.4","95.5"]],"SMART":[["Ubox",52,"98.1","99.9"]]}	GO:0002252-immune effector process(L=2),GO:0002376-immune system process(L=1),GO:0002679-respiratory burst involved in defense response(L=4),GO:0006464-cellular protein modification process(L=5),GO:0006950-response to stress(L=2),GO:0006952-defense response(L=3),GO:0008150-biological_process(L=0),GO:0008152-metabolic process(L=1),GO:0009414-response to water deprivation(L=3),GO:0009415-response t…	GO:0005575-cellular_component(L=0),GO:0005622-intracellular(L=3),GO:0005623-cell(L=1),GO:0005737-cytoplasm(L=4),GO:0005829-cytosol(L=4),GO:0044424-intracellular part(L=3),GO:0044444-cytoplasmic part(L=4),GO:0044464-cell part(L=2),	GO:0003674-molecular_function(L=0),GO:0003824-catalytic activity(L=1),GO:0004842-ubiquitin-protein transferase activity(L=4),GO:0016874-ligase activity(L=2),GO:0016879-ligase activity, forming carbon-nitrogen bonds(L=3),GO:0016881-acid-amino acid ligase activity(L=4),GO:0019787-ubiquitin-like protein transferase activity(L=3),
Pnte25HS_TRINITY_DN101361_c0_g1	ref|XP_004499353.2|	46.6	388	162	9	12	366	41	416	3.6e-76	96.700000	ref|XP_004499353.2| PREDICTED: NAC domain-containing protein 72 [Cicer arietinum]	Cicer arietinum	complete.protein.faa.82		No	3711.Bra026595.1-P	5.3e-74	283.5		Viridiplantae	0IJIF@euNOG,0YIMX@NOG,1BI0E@strNOG,1DYFI@virNOG	nac domain		{"PFAM":[["NAM",49,"100","100"]]}	GO:0006355-regulation of transcription, DNA-templated(L=7),GO:0008150-biological_process(L=0),GO:0009889-regulation of biosynthetic process(L=4),GO:0010468-regulation of gene expression(L=5),GO:0010556-regulation of macromolecule biosynthetic process(L=5),GO:0019219-regulation of nucleobase-containing compound metabolic process(L=5),GO:0019222-regulation of metabolic process(L=3),GO:0031323-regul…		GO:0001071-nucleic acid binding transcription factor activity(L=1),GO:0003674-molecular_function(L=0),GO:0003700-transcription factor activity, sequence-specific DNA binding(L=2),
Pnte25HS_TRINITY_DN101368_c0_g1	NP_567991.1	24.3	534	317	15	9	488	20	520	4.4e-21	95.400000	NP_567991.1 winged-helix DNA-binding transcription factor family protein [Arabidopsis thaliana]	Arabidopsis thaliana	arabidopsis_thaliana		No	4513.MLOC_69887.2	6.4e-38	164.1		Viridiplantae	0TQ6I@lilNOG,15KXQ@poaNOG,1BGJW@strNOG,1DUGX@virNOG,COG5193@NOG,KOG2590@euNOG	La-related protein		{"PFAM":[["La",22,"73.3","98.3"]],"SMART":[["DM15",90,"300","106"],["LA",22,"73.3","98.3"],["COIL",4,"13.3","89.1"]]}
Pnte25HS_TRINITY_DN101371_c0_g1	NP_566483.1	56.2	770	310	8	27	787	22	773	6.9e-247	96.600000	NP_566483.1 Subtilase family protein [Arabidopsis thaliana]	Arabidopsis thaliana	arabidopsis_thaliana		No	3218.PP1S28_90V6.1	7e-249	865.5		Viridiplantae	0IEMN@euNOG,1BEU3@strNOG,1DSRQ@virNOG,COG1404@NOG	subtilisin-like		{"PFAM":[["Peptidase_S8",103,"101","100"],["PA",101,"99","99.9"],["Inhibitor_I9",100,"98","99.9"]],"SMART":[["SIGNAL",89,"87.3","99.3"],["TRANS",36,"35.3","94.3"]]}	GO:0008150-biological_process(L=0),GO:0008152-metabolic process(L=1),GO:0009664-plant-type cell wall organization(L=4),GO:0009827-plant-type cell wall modification(L=5),GO:0009987-cellular process(L=1),GO:0016043-cellular component organization(L=2),GO:0042545-cell wall modification(L=4),GO:0044699-single-organism process(L=1),GO:0044763-single-organism cellular process(L=2),GO:0045229-external e…	GO:0005575-cellular_component(L=0),GO:0005618-cell wall(L=4),GO:0005623-cell(L=1),GO:0016020-membrane(L=1),GO:0030312-external encapsulating structure(L=3),GO:0031012-extracellular matrix(L=2),GO:0044464-cell part(L=2),GO:0048196-obsolete plant extracellular matrix(L=),GO:0071944-cell periphery(L=3),	GO:0003674-molecular_function(L=0),GO:0003824-catalytic activity(L=1),GO:0004175-endopeptidase activity(L=5),GO:0004252-serine-type endopeptidase activity(L=5),GO:0008233-peptidase activity(L=3),GO:0008236-serine-type peptidase activity(L=4),GO:0016787-hydrolase activity(L=2),GO:0017171-serine hydrolase activity(L=3),GO:0070011-peptidase activity, acting on L-amino acid peptides(L=4),
Pnte25HS_TRINITY_DN101384_c0_g1	ref|NP_001280883.1|	50.1	359	164	5	1	357	1	346	3.8e-91	99.200000	ref|NP_001280883.1| naringenin,2-oxoglutarate 3-dioxygenase-like [Malus domestica]	Malus domestica	complete.protein.faa.82		No	3694.POPTR_0005s11610.1	6.7e-90	336.3	F3H	Viridiplantae	1BJJ5@strNOG,1DXGS@virNOG,COG3491@NOG,KOG0143@euNOG	flavanone 3-hydroxylase	[["Biosynthesis of secondary metabolites (01110)",9,"39.1","94.9"],["Flavonoid biosynthesis (00941)",9,"39.1","94.9"],["Metabolic pathways (01100)",9,"39.1","94.9"]]	{"PFAM":[["2OG-FeII_Oxy",23,"100","100"]],"SMART":[["COIL",4,"17.4","90.5"]]}	GO:0008150-biological_process(L=0),GO:0008152-metabolic process(L=1),GO:0009058-biosynthetic process(L=2),GO:0009314-response to radiation(L=3),GO:0009411-response to UV(L=5),GO:0009416-response to light stimulus(L=4),GO:0009628-response to abiotic stimulus(L=2),GO:0009812-flavonoid metabolic process(L=3),GO:0009813-flavonoid biosynthetic process(L=4),GO:0010224-response to UV-B(L=6),GO:0050896-r…
Pnte25HS_TRINITY_DN101390_c0_g2	NP_973556.1	57.5	471	162	11	1	442	1	462	3.2e-140	100.000000	NP_973556.1 Protein kinase superfamily protein [Arabidopsis thaliana]	Arabidopsis thaliana	arabidopsis_thaliana		No	29760.VIT_06s0004g04820.t01	7.1e-150	535.8		Viridiplantae	1BIEX@strNOG,1DWBW@virNOG,COG0515@NOG,KOG1187@euNOG	receptor-like protein kinase		{"PFAM":[["Pkinase_Tyr",49,"100","100"],["Pkinase",49,"100","100"]],"SMART":[["STYKc",49,"100","100"]]}
Pnte25HS_TRINITY_DN101391_c0_g1	NP_176770.2	56.1	512	215	4	15	523	19	523	1.2e-155	91.700000	NP_176770.2 Protein kinase superfamily protein [Arabidopsis thaliana]	Arabidopsis thaliana	arabidopsis_thaliana		No	88036.EFJ06435	1.5e-157	561.6	OSI_36447	Viridiplantae	1BEKY@strNOG,1DPPK@virNOG,COG0661@NOG,KOG1235@euNOG	ABC1 family		{"PFAM":[["ABC1",22,"100","100"],["Pkinase",6,"27.3","92.9"]],"SMART":[["STYKc",14,"63.6","97.5"],["TRANS",11,"50","96.2"],["SIGNAL",10,"45.5","95.7"]]}
Pnte25HS_TRINITY_DN101408_c0_g1	NP_201151.2	54.7	150	62	3	2	151	16	159	1.9e-36	98.700000	NP_201151.2 SAP domain-containing protein [Arabidopsis thaliana]	Arabidopsis thaliana	arabidopsis_thaliana		No	59689.scaffold_803034.1	4.9e-34	149.4		Viridiplantae	0C5YJ@braNOG,0IZ92@euNOG,0Y42C@NOG,1BT13@strNOG,1E4WQ@virNOG	Det1 complexing ubiquitin ligase		{"PFAM":[["DDA1",27,"96.4","99.8"],["SAP",26,"92.9","99.6"]],"SMART":[["SAP",21,"75","98.4"]]}
Pnte25HS_TRINITY_DN101420_c0_g2																	29760.VIT_11s0052g00390.t01	1.8e-67	261.9		Viridiplantae	1BKCM@strNOG,1DYC4@virNOG,COG4886@NOG,KOG0619@euNOG	Leucine-rich repeat		{"PFAM":[["LRR_1",99,"396","107"]],"SMART":[["LRR",164,"656","110"],["LRR_TYP",28,"112","101"]]}
Pnte25HS_TRINITY_DN101443_c0_g1	NP_001077748.1	56.7	390	165	3	32	417	36	425	1.3e-127	90.800000	NP_001077748.1 Glycine cleavage T-protein family [Arabidopsis thaliana]	Arabidopsis thaliana	arabidopsis_thaliana		No	29760.VIT_12s0034g02180.t01	1.5e-133	481.5		Viridiplantae	0IPBS@euNOG,1C6UA@strNOG,1EKRB@virNOG,COG0354@NOG	Aminomethyltransferase folate-binding domain		{"PFAM":[["GCV_T",11,"100","100"],["GCV_T_C",10,"90.9","99.5"]],"SMART":[["COIL",1,"9.09","87"],["SIGNAL",1,"9.09","87"]]}	GO:0008150-biological_process(L=0),GO:0008152-metabolic process(L=1),GO:0009058-biosynthetic process(L=2),GO:0016043-cellular component organization(L=2),GO:0016226-iron-sulfur cluster assembly(L=5),GO:0022607-cellular component assembly(L=3),GO:0031163-metallo-sulfur cluster assembly(L=4),GO:0044085-cellular component biogenesis(L=2),GO:0071840-cellular component organization or biogenesis(L=1),	GO:0005575-cellular_component(L=0),GO:0005622-intracellular(L=3),GO:0005623-cell(L=1),GO:0005737-cytoplasm(L=4),GO:0009507-chloroplast(L=6),GO:0009536-plastid(L=5),GO:0043226-organelle(L=1),GO:0043227-membrane-bounded organelle(L=2),GO:0043229-intracellular organelle(L=3),GO:0043231-intracellular membrane-bounded organelle(L=4),GO:0044424-intracellular part(L=3),GO:0044444-cytoplasmic part(L=4),G…
Pnte25HS_TRINITY_DN101455_c3_g1	NP_566976.1	78.7	527	112	0	1	527	1	527	2.6e-242	100.000000	NP_566976.1 Pyruvate kinase family protein [Arabidopsis thaliana]	Arabidopsis thaliana	arabidopsis_thaliana		No	39947.LOC_Os12g05110.1	9.4e-242	841.3		Viridiplantae	0TJGP@lilNOG,15GAU@poaNOG,1BCJI@strNOG,1DQH9@virNOG,COG0469@NOG,KOG2323@euNOG	Pyruvate kinase	[["Biosynthesis of secondary metabolites (01110)",20,"47.6","96"],["Viral carcinogenesis (05203)",20,"47.6","96"],["Pyruvate metabolism (00620)",20,"47.6","96"],["Metabolic pathways (01100)",20,"47.6","96"],["Carbon fixation in photosynthetic organisms (00710)",20,"47.6","96"],["Type II diabetes mellitus (04930)",20,"47.6","96"],["Biosynthesis of amino acids (01230)",20,"47.6","96"],["Glycolysis …	{"PFAM":[["PK",42,"100","100"],["PK_C",41,"97.6","99.9"]]}	GO:0008150-biological_process(L=0),GO:0010035-response to inorganic substance(L=3),GO:0010038-response to metal ion(L=4),GO:0042221-response to chemical(L=2),GO:0046686-response to cadmium ion(L=5),GO:0050896-response to stimulus(L=1),	GO:0005575-cellular_component(L=0),GO:0005622-intracellular(L=3),GO:0005623-cell(L=1),GO:0005737-cytoplasm(L=4),GO:0005829-cytosol(L=4),GO:0016020-membrane(L=1),GO:0044424-intracellular part(L=3),GO:0044444-cytoplasmic part(L=4),GO:0044464-cell part(L=2),
Pnte25HS_TRINITY_DN101473_c0_g1	NP_569042.2	68.8	218	63	5	1	217	1	214	2.5e-85	99.500000	NP_569042.2 meiotically up-regulated protein [Arabidopsis thaliana]	Arabidopsis thaliana	arabidopsis_thaliana		No	3847.GLYMA17G21590.1	7e-90	335.5		Viridiplantae	0XP6A@NOG,1BCYV@strNOG,1E15T@virNOG,KOG4493@euNOG	Protein of unknown function (DUF1649)		{"PFAM":[["DUF1649",26,"100","100"]]}
Pnte25HS_TRINITY_DN101478_c0_g1	NP_189271.1	45.9	604	214	27	1	563	1	532	1.1e-92	100.000000	NP_189271.1 eukaryotic translation initiation factor 4B1 [Arabidopsis thaliana]	Arabidopsis thaliana	arabidopsis_thaliana		No	29760.VIT_01s0137g00690.t01	2.4e-94	351.7		Viridiplantae	0II2Y@euNOG,12ABA@NOG,1BCCB@strNOG,1DWHW@virNOG	eukaryotic translation initiation factor		{"PFAM":[["eIF-4B",50,"139","102"]],"SMART":[["COIL",29,"80.6","98.8"]]}	GO:0006412-translation(L=5),GO:0006413-translational initiation(L=6),GO:0008150-biological_process(L=0),GO:0008152-metabolic process(L=1),GO:0009058-biosynthetic process(L=2),GO:0009059-macromolecule biosynthetic process(L=4),GO:0009987-cellular process(L=1),GO:0010467-gene expression(L=4),GO:0019538-protein metabolic process(L=3),GO:0034645-cellular macromolecule biosynthetic process(L=4),GO:004…		GO:0003674-molecular_function(L=0),GO:0003676-nucleic acid binding(L=3),GO:0003723-RNA binding(L=4),GO:0003743-translation initiation factor activity(L=6),GO:0005488-binding(L=1),GO:0008135-translation factor activity, RNA binding(L=5),GO:0097159-organic cyclic compound binding(L=2),GO:1901363-heterocyclic compound binding(L=2),
Pnte25HS_TRINITY_DN101480_c0_g1	ref|XP_010246760.1|	45.7	665	263	13	1	620	1	612	3e-128	100.000000	ref|XP_010246760.1| PREDICTED: regulator of nonsense transcripts UPF3 isoform X1 [Nelumbo nucifera]	Nelumbo nucifera	complete.protein.faa.82		No	3694.POPTR_0004s23450.1	6.8e-98	363.6		Viridiplantae	122XD@NOG,1BN07@strNOG,1DZUQ@virNOG,KOG1295@euNOG	Smg-4/UPF3 family	[["RNA transport (03013)",15,"46.9","95.9"],["mRNA surveillance pathway (03015)",15,"46.9","95.9"]]	{"PFAM":[["Smg4_UPF3",32,"100","100"],["RRM_2",12,"37.5","94.7"]]}
Pnte25HS_TRINITY_DN101499_c1_g1	ref|XP_011621338.1|	55.5	866	338	12	12	877	178	996	9.9e-258	98.100000	ref|XP_011621338.1| phosphoinositide phosphatase SAC2 isoform X2 [Amborella trichopoda]	Amborella trichopoda	complete.protein.faa.82		No	29760.VIT_11s0016g00440.t01	6.2e-254	882.5		Viridiplantae	1BCX0@strNOG,1DQUU@virNOG,COG5329@NOG,KOG1888@euNOG	Phosphoinositide phosphatase family protein		{"PFAM":[["Syja_N",62,"98.4","99.9"]],"SMART":[["TRANS",19,"30.2","93.5"]]}		GO:0005575-cellular_component(L=0),GO:0005622-intracellular(L=3),GO:0005623-cell(L=1),GO:0005737-cytoplasm(L=4),GO:0005773-vacuole(L=5),GO:0005774-vacuolar membrane(L=6),GO:0005911-cell-cell junction(L=2),GO:0009506-plasmodesma(L=3),GO:0016020-membrane(L=1),GO:0030054-cell junction(L=1),GO:0031090-organelle membrane(L=3),GO:0043226-organelle(L=1),GO:0043227-membrane-bounded organelle(L=2),GO:0043…
Pnte25HS_TRINITY_DN101500_c0_g1	NP_001117514.1	47.8	830	388	14	1	822	1	793	8.4e-203	99.900000	NP_001117514.1 Putative serine esterase family protein [Arabidopsis thaliana]	Arabidopsis thaliana	arabidopsis_thaliana		No	29760.VIT_12s0055g00430.t01	5.6e-225	786.2	OSI_37591	Viridiplantae	0XQFK@NOG,1BH1A@strNOG,1DUXR@virNOG,KOG2205@euNOG	serine esterase family protein		{"PFAM":[["DUF676",30,"100","100"],["DUF3657",29,"96.7","99.8"],["LACT",2,"6.67","85.3"]]}
Pnte25HS_TRINITY_DN101505_c0_g1	NP_188245.1	73.7	247	65	0	6	252	4	250	3.7e-101	98.000000	NP_188245.1 delta tonoplast integral protein [Arabidopsis thaliana]	Arabidopsis thaliana	arabidopsis_thaliana		No	4113.PGSC0003DMT400030994	2.7e-101	373.6		Viridiplantae	1BK9X@strNOG,1DUFZ@virNOG,COG0580@NOG,KOG0223@euNOG	Aquaporin		{"PFAM":[["MIP",41,"100","100"]],"SMART":[["TRANS",247,"602","110"]]}	GO:0006810-transport(L=3),GO:0006811-ion transport(L=4),GO:0006812-cation transport(L=5),GO:0008150-biological_process(L=0),GO:0009987-cellular process(L=1),GO:0015695-organic cation transport(L=5),GO:0015837-amine transport(L=5),GO:0015843-methylammonium transport(L=7),GO:0019755-one-carbon compound transport(L=4),GO:0034220-ion transmembrane transport(L=5),GO:0044699-single-organism process(L=1…	GO:0000325-plant-type vacuole(L=6),GO:0005575-cellular_component(L=0),GO:0005622-intracellular(L=3),GO:0005623-cell(L=1),GO:0005737-cytoplasm(L=4),GO:0005773-vacuole(L=5),GO:0005774-vacuolar membrane(L=6),GO:0005886-plasma membrane(L=3),GO:0009507-chloroplast(L=6),GO:0009536-plastid(L=5),GO:0009705-plant-type vacuole membrane(L=6),GO:0016020-membrane(L=1),GO:0031090-organelle membrane(L=3),GO:004…	GO:0003674-molecular_function(L=0),GO:0005215-transporter activity(L=1),GO:0005275-amine transmembrane transporter activity(L=4),GO:0015200-methylammonium transmembrane transporter activity(L=5),GO:0022804-active transmembrane transporter activity(L=3),GO:0022857-transmembrane transporter activity(L=2),GO:0022891-substrate-specific transmembrane transporter activity(L=3),GO:0022892-substrate-spec…
Pnte25HS_TRINITY_DN101509_c0_g2	NP_188021.1	54.5	761	268	13	1	756	7	694	3.8e-205	96.800000	NP_188021.1 RELA/SPOT homolog 2 [Arabidopsis thaliana]	Arabidopsis thaliana	arabidopsis_thaliana		No	29760.VIT_09s0002g01150.t01	1.5e-219	768.1		Viridiplantae	1BEB6@strNOG,1DS92@virNOG,COG0317@NOG,KOG1157@euNOG	HD domain containing protein		{"PFAM":[["RelA_SpoT",39,"100","100"],["HD",33,"84.6","99.1"]],"SMART":[["HDc",37,"94.9","99.7"],["RelA_SpoT",34,"87.2","99.3"]]}	GO:0006950-response to stress(L=2),GO:0008150-biological_process(L=0),GO:0008152-metabolic process(L=1),GO:0009611-response to wounding(L=3),GO:0009719-response to endogenous stimulus(L=2),GO:0009725-response to hormone(L=3),GO:0009737-response to abscisic acid(L=4),GO:0010033-response to organic substance(L=3),GO:0033993-response to lipid(L=4),GO:0042221-response to chemical(L=2),GO:0050896-resp…	GO:0005575-cellular_component(L=0),GO:0005622-intracellular(L=3),GO:0005623-cell(L=1),GO:0005737-cytoplasm(L=4),GO:0009507-chloroplast(L=6),GO:0009536-plastid(L=5),GO:0043226-organelle(L=1),GO:0043227-membrane-bounded organelle(L=2),GO:0043229-intracellular organelle(L=3),GO:0043231-intracellular membrane-bounded organelle(L=4),GO:0044424-intracellular part(L=3),GO:0044444-cytoplasmic part(L=4),G…	GO:0003674-molecular_function(L=0),GO:0003824-catalytic activity(L=1),GO:0008728-GTP diphosphokinase activity(L=5),GO:0016740-transferase activity(L=2),GO:0016772-transferase activity, transferring phosphorus-containing groups(L=3),GO:0016778-diphosphotransferase activity(L=4),
Pnte25HS_TRINITY_DN101526_c1_g1	ref|XP_011622481.1|	85.3	265	37	1	15	279	18	280	2.8e-121	95.000000	ref|XP_011622481.1| ribulose-phosphate 3-epimerase, chloroplastic isoform X1 [Amborella trichopoda]	Amborella trichopoda	complete.protein.faa.82		No	3847.GLYMA17G10990.5	6.7e-122	442.2		Viridiplantae	1BEWM@strNOG,1DSUA@virNOG,COG0036@NOG,KOG3111@euNOG	ribulose-phosphate 3-epimerase	[["Biosynthesis of secondary metabolites (01110)",15,"50","96.2"],["Metabolic pathways (01100)",15,"50","96.2"],["Carbon fixation in photosynthetic organisms (00710)",15,"50","96.2"],["Biosynthesis of amino acids (01230)",15,"50","96.2"],["Microbial metabolism in diverse environments (01120)",15,"50","96.2"],["Pentose and glucuronate interconversions (00040)",15,"50","96.2"],["Pentose phosphate p…	{"PFAM":[["Ribul_P_3_epim",30,"100","100"]]}	GO:0006950-response to stress(L=2),GO:0008150-biological_process(L=0),GO:0008152-metabolic process(L=1),GO:0009266-response to temperature stimulus(L=3),GO:0009409-response to cold(L=3),GO:0009607-response to biotic stimulus(L=2),GO:0009624-response to nematode(L=5),GO:0009628-response to abiotic stimulus(L=2),GO:0050896-response to stimulus(L=1),GO:0051704-multi-organism process(L=1),GO:0051707-…	GO:0005575-cellular_component(L=0),GO:0005576-extracellular region(L=1),GO:0005622-intracellular(L=3),GO:0005623-cell(L=1),GO:0005737-cytoplasm(L=4),GO:0009507-chloroplast(L=6),GO:0009526-plastid envelope(L=6),GO:0009532-plastid stroma(L=6),GO:0009534-chloroplast thylakoid(L=6),GO:0009535-chloroplast thylakoid membrane(L=6),GO:0009536-plastid(L=5),GO:0009570-chloroplast stroma(L=7),GO:0009579-thy…	GO:0003674-molecular_function(L=0),GO:0003824-catalytic activity(L=1),GO:0004750-ribulose-phosphate 3-epimerase activity(L=5),GO:0016853-isomerase activity(L=2),GO:0016854-racemase and epimerase activity(L=3),GO:0016857-racemase and epimerase activity, acting on carbohydrates and derivatives(L=4),
Pnte25HS_TRINITY_DN101543_c1_g1	ref|XP_013605710.1|	67.9	159	48	1	1	156	1	159	3.8e-59	99.400000	ref|XP_013605710.1| PREDICTED: 15 kDa selenoprotein-like [Brassica oleracea var. oleracea]	Brassica oleracea var. oleracea	complete.protein.faa.82		No	3711.Bra032455.1-P	1.7e-58	230.7		Viridiplantae	0C1HZ@braNOG,11MSS@NOG,1BQT7@strNOG,1E2M5@virNOG,KOG3384@euNOG	15 kDa selenoprotein-like		{"PFAM":[["Sep15_SelM",25,"100","100"]],"SMART":[["SIGNAL",21,"84","99.1"],["TRANS",8,"32","93.8"]]}
Pnte25HS_TRINITY_DN101554_c3_g1	NP_201262.1	64.6	768	257	4	5	761	21	784	3.6e-301	99.200000	NP_201262.1 beta-D-xylosidase 4 [Arabidopsis thaliana]	Arabidopsis thaliana	arabidopsis_thaliana		No	3847.GLYMA08G07950.1	1.1e-304	1050.8	XYL4	Viridiplantae	0IE0I@euNOG,1BERS@strNOG,1DSPA@virNOG,COG1472@NOG	Glycosyl hydrolase family 3 N terminal domain	[["Starch and sucrose metabolism (00500)",15,"53.6","96.6"],["Amino sugar and nucleotide sugar metabolism (00520)",15,"53.6","96.6"],["Metabolic pathways (01100)",15,"53.6","96.6"]]	{"PFAM":[["Glyco_hydro_3",28,"100","100"],["Glyco_hydro_3_C",28,"100","100"]],"SMART":[["SIGNAL",26,"92.9","99.6"],["Fn3_like",20,"71.4","98.2"],["TRANS",10,"35.7","94.4"]]}	GO:0000272-polysaccharide catabolic process(L=5),GO:0005975-carbohydrate metabolic process(L=3),GO:0005976-polysaccharide metabolic process(L=4),GO:0008150-biological_process(L=0),GO:0008152-metabolic process(L=1),GO:0009056-catabolic process(L=2),GO:0009057-macromolecule catabolic process(L=4),GO:0009987-cellular process(L=1),GO:0010383-cell wall polysaccharide metabolic process(L=5),GO:0010410-…	GO:0005575-cellular_component(L=0),GO:0005576-extracellular region(L=1),GO:0005578-proteinaceous extracellular matrix(L=3),GO:0005618-cell wall(L=4),GO:0005623-cell(L=1),GO:0030312-external encapsulating structure(L=3),GO:0031012-extracellular matrix(L=2),GO:0044421-extracellular region part(L=2),GO:0044464-cell part(L=2),GO:0048046-apoplast(L=2),GO:0071944-cell periphery(L=3),	GO:0003674-molecular_function(L=0),GO:0003824-catalytic activity(L=1),GO:0004553-hydrolase activity, hydrolyzing O-glycosyl compounds(L=4),GO:0009044-xylan 1,4-beta-xylosidase activity(L=6),GO:0016787-hydrolase activity(L=2),GO:0016798-hydrolase activity, acting on glycosyl bonds(L=3),
Pnte25HS_TRINITY_DN101562_c0_g1																	44689.DDB0231683	1.5e-83	315.1		Eukaryotes	0IFI9@euNOG,0XS6Y@NOG	protein Hydra magnipapillata		{"PFAM":[["Gal_Lectin",2,"10.5","87.8"],["RVT_1",1,"5.26","84"]],"SMART":[["TRANS",15,"78.9","98.7"],["SIGNAL",13,"68.4","97.9"],["COIL",2,"10.5","87.8"]]}		GO:0005575-cellular_component(L=0),GO:0016020-membrane(L=1),
Pnte25HS_TRINITY_DN101574_c0_g1	NP_001330038.1	75.9	773	181	3	1	772	2	770	0	100.000000	NP_001330038.1 chloride channel D [Arabidopsis thaliana]	Arabidopsis thaliana	arabidopsis_thaliana		No	29760.VIT_05s0020g03090.t01	0.0	1204.5	CLC-D	Viridiplantae	1BJQT@strNOG,1DR12@virNOG,COG0038@NOG,KOG0474@euNOG	chloride channel		{"PFAM":[["CBS",151,"170","103"],["Voltage_CLC",89,"100","100"]],"SMART":[["TRANS",860,"966","112"],["CBS",168,"189","103"]]}	GO:0000902-cell morphogenesis(L=5),GO:0008150-biological_process(L=0),GO:0009653-anatomical structure morphogenesis(L=3),GO:0009826-unidimensional cell growth(L=6),GO:0009987-cellular process(L=1),GO:0016043-cellular component organization(L=2),GO:0016049-cell growth(L=2),GO:0032502-developmental process(L=1),GO:0032989-cellular component morphogenesis(L=4),GO:0040007-growth(L=1),GO:0044699-singl…	GO:0005575-cellular_component(L=0),GO:0005622-intracellular(L=3),GO:0005623-cell(L=1),GO:0005802-trans-Golgi network(L=5),GO:0016020-membrane(L=1),GO:0043226-organelle(L=1),GO:0043227-membrane-bounded organelle(L=2),GO:0043229-intracellular organelle(L=3),GO:0043231-intracellular membrane-bounded organelle(L=4),GO:0044424-intracellular part(L=3),GO:0044464-cell part(L=2),
Pnte25HS_TRINITY_DN101583_c0_g1	NP_001331344.1	98.3	181	3	0	33	213	1	181	5.9e-100	85.000000	NP_001331344.1 ADP-ribosylation factor A1B [Arabidopsis thaliana]	Arabidopsis thaliana	arabidopsis_thaliana		No	88036.EFJ37485	3.6e-99	366.3	ARFA	Eukaryotes	COG1100@NOG,KOG0070@euNOG	ADP-ribosylation		{"PFAM":[["Arf",1792,"99.6","100"],["Ras",1557,"86.5","99.2"],["SRPRB",1552,"86.2","99.2"],["Miro",1502,"83.4","99"],["Gtr1_RagA",1439,"79.9","98.8"],["G-alpha",1135,"63.1","97.5"],["GTP_EFTU",222,"12.3","88.6"]],"SMART":[["ARF",1484,"82.4","99"],["small_GTPase",348,"19.3","91.1"],["BBOX",121,"6.72","85.3"]]}	GO:0005975-carbohydrate metabolic process(L=3),GO:0006464-cellular protein modification process(L=5),GO:0006471-protein ADP-ribosylation(L=7),GO:0006486-protein glycosylation(L=6),GO:0006810-transport(L=3),GO:0006886-intracellular protein transport(L=5),GO:0008104-protein localization(L=3),GO:0008150-biological_process(L=0),GO:0008152-metabolic process(L=1),GO:0009058-biosynthetic process(L=2),GO…	GO:0005575-cellular_component(L=0),GO:0005622-intracellular(L=3),GO:0005623-cell(L=1),GO:0005737-cytoplasm(L=4),GO:0005794-Golgi apparatus(L=4),GO:0030139-endocytic vesicle(L=6),GO:0031410-cytoplasmic vesicle(L=4),GO:0031982-vesicle(L=3),GO:0043226-organelle(L=1),GO:0043227-membrane-bounded organelle(L=2),GO:0043229-intracellular organelle(L=3),GO:0043231-intracellular membrane-bounded organelle(…	GO:0000166-nucleotide binding(L=3),GO:0001882-nucleoside binding(L=3),GO:0001883-purine nucleoside binding(L=4),GO:0003674-molecular_function(L=0),GO:0005488-binding(L=1),GO:0005525-GTP binding(L=7),GO:0017076-purine nucleotide binding(L=4),GO:0019001-guanyl nucleotide binding(L=5),GO:0032549-ribonucleoside binding(L=4),GO:0032550-purine ribonucleoside binding(L=5),GO:0032553-ribonucleotide bindi…
Pnte25HS_TRINITY_DN101584_c0_g1	ref|XP_010927956.1|	48.1	160	68	4	18	163	1	159	2.8e-33	89.000000	ref|XP_010927956.1| PREDICTED: chaperone protein dnaJ 8, chloroplastic-like [Elaeis guineensis]	Elaeis guineensis	complete.protein.faa.82		No	4641.GSMUA_AchrUn_randomP13100_001	1.2e-30	138.3		Viridiplantae	0U0F7@lilNOG,1BT1U@strNOG,1E483@virNOG,COG0484@NOG,KOG0715@euNOG	Chaperone protein dnaJ 8		{"PFAM":[["DnaJ",31,"100","100"]],"SMART":[["DnaJ",31,"100","100"]]}	GO:0006950-response to stress(L=2),GO:0008150-biological_process(L=0),GO:0009314-response to radiation(L=3),GO:0009416-response to light stimulus(L=4),GO:0009628-response to abiotic stimulus(L=2),GO:0050896-response to stimulus(L=1),	GO:0005575-cellular_component(L=0),GO:0005622-intracellular(L=3),GO:0005623-cell(L=1),GO:0005634-nucleus(L=5),GO:0005737-cytoplasm(L=4),GO:0009507-chloroplast(L=6),GO:0009532-plastid stroma(L=6),GO:0009536-plastid(L=5),GO:0009570-chloroplast stroma(L=7),GO:0043226-organelle(L=1),GO:0043227-membrane-bounded organelle(L=2),GO:0043229-intracellular organelle(L=3),GO:0043231-intracellular membrane-bo…
Pnte25HS_TRINITY_DN101585_c0_g1	NP_193037.1	68.2	327	104	0	1	327	1	327	6.1e-128	98.800000	NP_193037.1 Oxidoreductase, zinc-binding dehydrogenase family protein [Arabidopsis thaliana]	Arabidopsis thaliana	arabidopsis_thaliana		No	3702.AT4G13010.1	9.1e-126	455.3	OSI_15552	Viridiplantae	0BTU0@braNOG,1BCF2@strNOG,1DQD1@virNOG,COG0604@NOG,KOG1198@euNOG	quinone-oxidoreductase homolog, chloroplastic-like		{"PFAM":[["ADH_N",46,"93.9","99.7"],["ADH_zinc_N",46,"93.9","99.7"]]}		GO:0005575-cellular_component(L=0),GO:0005622-intracellular(L=3),GO:0005623-cell(L=1),GO:0005737-cytoplasm(L=4),GO:0005773-vacuole(L=5),GO:0005886-plasma membrane(L=3),GO:0009507-chloroplast(L=6),GO:0009526-plastid envelope(L=6),GO:0009528-plastid inner membrane(L=5),GO:0009534-chloroplast thylakoid(L=6),GO:0009535-chloroplast thylakoid membrane(L=6),GO:0009536-plastid(L=5),GO:0009579-thylakoid(L…
Pnte25HS_TRINITY_DN101594_c0_g2	NP_201048.1	51.9	312	149	1	7	317	5	316	2e-91	98.100000	NP_201048.1 NAD(P)-linked oxidoreductase superfamily protein [Arabidopsis thaliana]	Arabidopsis thaliana	arabidopsis_thaliana		No	4113.PGSC0003DMT400038402	1.2e-93	348.6		Viridiplantae	1BNR1@strNOG,1E0IY@virNOG,COG0656@NOG,KOG1577@euNOG	reductase family		{"PFAM":[["Aldo_ket_red",24,"109","100"]]}
Pnte25HS_TRINITY_DN101609_c2_g2																	15368.BRADI2G01937.1	1.7e-45	187.2		Viridiplantae	0IIX0@euNOG,0TVU1@lilNOG,15SVH@poaNOG,1BM7E@strNOG,1DZ2B@virNOG,COG0515@NOG	Cysteine-rich receptor-like protein kinase		{"PFAM":[["Pkinase_Tyr",16,"100","100"],["Pkinase",16,"100","100"]],"SMART":[["STYKc",16,"100","100"],["SIGNAL",1,"6.25","84.9"]]}
Pnte25HS_TRINITY_DN101626_c0_g1	NP_176256.2	55.6	675	297	3	9	682	9	681	5.5e-236	85.000000	NP_176256.2 SWIM zinc finger family protein [Arabidopsis thaliana]	Arabidopsis thaliana	arabidopsis_thaliana		No	3847.GLYMA18G39890.2	1.1e-249	868.2		Viridiplantae	0IU26@euNOG,0ZSRC@NOG,1BECE@strNOG,1DSAA@virNOG	NA		{"PFAM":[["SWIM",3,"14.3","89.4"],["MULE",2,"9.52","87.2"]],"SMART":[["COIL",2,"9.52","87.2"]]}
Pnte25HS_TRINITY_DN101627_c0_g1	NP_181209.1	48.5	307	156	1	60	364	80	386	2.7e-84	83.300000	NP_181209.1 Pectin lyase-like superfamily protein [Arabidopsis thaliana]	Arabidopsis thaliana	arabidopsis_thaliana		No	88036.EFJ34506	2.1e-102	377.9		Viridiplantae	0IMH0@euNOG,1BP2N@strNOG,1E0X8@virNOG,COG4677@NOG	pectinesterase		{"PFAM":[["Pectinesterase",22,"100","100"]],"SMART":[["TRANS",8,"36.4","94.5"],["SIGNAL",6,"27.3","92.9"]]}
Pnte25HS_TRINITY_DN101636_c0_g2	NP_001030831.1	45.3	203	109	2	32	232	2	204	4.3e-35	84.800000	NP_001030831.1 breast basic conserved 1 [Arabidopsis thaliana]	Arabidopsis thaliana	arabidopsis_thaliana		No	5270.UM02924P0	4.5e-74	283.1	RPL13	Fungi	092ZB@basNOG,0PFGM@fuNOG,137DK@opiNOG,COG4352@NOG,KOG3295@euNOG	60S ribosomal protein L13	[["Ribosome (03010)",62,"72.1","98.2"]]	{"PFAM":[["Ribosomal_L13e",85,"98.8","99.9"]],"SMART":[["COIL",12,"14","89.3"]]}	GO:0002181-cytoplasmic translation(L=7),GO:0006412-translation(L=5),GO:0007275-multicellular organism development(L=3),GO:0008150-biological_process(L=0),GO:0008152-metabolic process(L=1),GO:0009058-biosynthetic process(L=2),GO:0009059-macromolecule biosynthetic process(L=4),GO:0009987-cellular process(L=1),GO:0010467-gene expression(L=4),GO:0019538-protein metabolic process(L=3),GO:0032501-multi…	GO:0005575-cellular_component(L=0),GO:0005622-intracellular(L=3),GO:0005623-cell(L=1),GO:0005737-cytoplasm(L=4),GO:0005829-cytosol(L=4),GO:0005840-ribosome(L=5),GO:0015934-large ribosomal subunit(L=6),GO:0022625-cytosolic large ribosomal subunit(L=6),GO:0022626-cytosolic ribosome(L=5),GO:0030529-intracellular ribonucleoprotein complex(L=4),GO:0032991-macromolecular complex(L=1),GO:0043226-organel…	GO:0003674-molecular_function(L=0),GO:0003735-structural constituent of ribosome(L=2),GO:0005198-structural molecule activity(L=1),
Pnte25HS_TRINITY_DN101637_c0_g2	ref|XP_006856608.1|	80.5	519	97	2	1	519	3	517	3.7e-244	100.000000	ref|XP_006856608.1| serine hydroxymethyltransferase, mitochondrial isoform X1 [Amborella trichopoda]	Amborella trichopoda	complete.protein.faa.82		No	4641.GSMUA_Achr7P27360_001	2.2e-243	846.7		Viridiplantae	0TK6Q@lilNOG,1BD7K@strNOG,1DR54@virNOG,COG0112@NOG,KOG2467@euNOG	interconversion of serine and glycine (By similarity)	[["Biosynthesis of secondary metabolites (01110)",21,"53.8","96.6"],["Glyoxylate and dicarboxylate metabolism (00630)",21,"53.8","96.6"],["Metabolic pathways (01100)",21,"53.8","96.6"],["One carbon pool by folate (00670)",21,"53.8","96.6"],["Cyanoamino acid metabolism (00460)",21,"53.8","96.6"],["Glycine, serine and threonine metabolism (00260)",21,"53.8","96.6"],["Microbial metabolism in diverse…	{"PFAM":[["SHMT",39,"100","100"],["Beta_elim_lyase",15,"38.5","94.8"],["Aminotran_1_2",2,"5.13","83.9"]],"SMART":[["COIL",3,"7.69","86.1"]]}	GO:0002376-immune system process(L=1),GO:0006950-response to stress(L=2),GO:0006952-defense response(L=3),GO:0006955-immune response(L=2),GO:0008150-biological_process(L=0),GO:0008152-metabolic process(L=1),GO:0008219-cell death(L=3),GO:0009058-biosynthetic process(L=2),GO:0009266-response to temperature stimulus(L=3),GO:0009409-response to cold(L=3),GO:0009626-plant-type hypersensitive response(…	GO:0005575-cellular_component(L=0),GO:0005576-extracellular region(L=1),GO:0005622-intracellular(L=3),GO:0005623-cell(L=1),GO:0005634-nucleus(L=5),GO:0005737-cytoplasm(L=4),GO:0005739-mitochondrion(L=5),GO:0005759-mitochondrial matrix(L=6),GO:0005829-cytosol(L=4),GO:0005840-ribosome(L=5),GO:0005886-plasma membrane(L=3),GO:0009507-chloroplast(L=6),GO:0009526-plastid envelope(L=6),GO:0009532-plasti…	GO:0003674-molecular_function(L=0),GO:0003676-nucleic acid binding(L=3),GO:0003723-RNA binding(L=4),GO:0003727-single-stranded RNA binding(L=5),GO:0003824-catalytic activity(L=1),GO:0004372-glycine hydroxymethyltransferase activity(L=5),GO:0005488-binding(L=1),GO:0008187-poly-pyrimidine tract binding(L=6),GO:0008266-poly(U) RNA binding(L=7),GO:0016740-transferase activity(L=2),GO:0016741-transfer…
Pnte25HS_TRINITY_DN101659_c0_g2	ref|XP_010265660.1|	44.6	749	383	14	37	780	5	726	4.8e-147	95.400000	ref|XP_010265660.1| PREDICTED: two-component response regulator ORR23-like isoform X1 [Nelumbo nucifera]	Nelumbo nucifera	complete.protein.faa.82		No	29760.VIT_11s0206g00060.t01	2.6e-123	448.4		Viridiplantae	0IMXQ@euNOG,1C6IP@strNOG,1EKFD@virNOG,COG0745@NOG	two-component response regulator	[["Plant hormone signal transduction (04075)",7,"53.8","96.6"]]	{"PFAM":[["Myb_DNA-binding",13,"100","100"],["Response_reg",13,"100","100"]],"SMART":[["REC",13,"100","100"]]}	GO:0000160-phosphorelay signal transduction system(L=5),GO:0006355-regulation of transcription, DNA-templated(L=7),GO:0007154-cell communication(L=2),GO:0007165-signal transduction(L=3),GO:0007275-multicellular organism development(L=3),GO:0008150-biological_process(L=0),GO:0009719-response to endogenous stimulus(L=2),GO:0009725-response to hormone(L=3),GO:0009735-response to cytokinin(L=4),GO:00…	GO:0005575-cellular_component(L=0),GO:0005622-intracellular(L=3),GO:0005623-cell(L=1),GO:0005634-nucleus(L=5),GO:0043226-organelle(L=1),GO:0043227-membrane-bounded organelle(L=2),GO:0043229-intracellular organelle(L=3),GO:0043231-intracellular membrane-bounded organelle(L=4),GO:0044424-intracellular part(L=3),GO:0044464-cell part(L=2),	GO:0000156-phosphorelay response regulator activity(L=2),GO:0001071-nucleic acid binding transcription factor activity(L=1),GO:0003674-molecular_function(L=0),GO:0003700-transcription factor activity, sequence-specific DNA binding(L=2),GO:0004871-signal transducer activity(L=1),GO:0060089-molecular transducer activity(L=1),
Pnte25HS_TRINITY_DN101675_c0_g2	NP_001318544.1	59.7	1410	540	8	69	1469	63	1453	0	95.400000	NP_001318544.1 ephrin type-B receptor [Arabidopsis thaliana]	Arabidopsis thaliana	arabidopsis_thaliana		No	4641.GSMUA_Achr7P08920_001	0.0	1733.8	OSI_18735	Viridiplantae	0IR49@euNOG,0TPAY@lilNOG,0XP5A@NOG,1BFK3@strNOG,1DTTC@virNOG	glycine-rich protein		{"SMART":[["TRANS",119,"425","108"],["SIGNAL",22,"78.6","98.7"]]}
Pnte25HS_TRINITY_DN101678_c0_g2	NP_182049.1	77.7	390	82	1	11	400	11	395	1e-190	97.500000	NP_182049.1 methionine aminopeptidase 1A [Arabidopsis thaliana]	Arabidopsis thaliana	arabidopsis_thaliana		No	4641.GSMUA_Achr11P03740_001	9.8e-199	698.0	MAP1A	Viridiplantae	0TMGA@lilNOG,1BIFZ@strNOG,1DW8Q@virNOG,COG0024@NOG,KOG2738@euNOG	Removes the N-terminal methionine from nascent proteins (By similarity)		{"PFAM":[["Peptidase_M24",26,"100","100"],["zf-MYND",15,"57.7","97"]]}	GO:0006464-cellular protein modification process(L=5),GO:0008150-biological_process(L=0),GO:0008152-metabolic process(L=1),GO:0009987-cellular process(L=1),GO:0010467-gene expression(L=4),GO:0016485-protein processing(L=6),GO:0019538-protein metabolic process(L=3),GO:0031365-N-terminal protein amino acid modification(L=6),GO:0036211-protein modification process(L=4),GO:0043170-macromolecule metab…	GO:0005575-cellular_component(L=0),GO:0005622-intracellular(L=3),GO:0005623-cell(L=1),GO:0005737-cytoplasm(L=4),GO:0005829-cytosol(L=4),GO:0044424-intracellular part(L=3),GO:0044444-cytoplasmic part(L=4),GO:0044464-cell part(L=2),
Pnte25HS_TRINITY_DN101692_c2_g1	NP_564121.1	38.2	487	282	6	16	498	17	488	3.8e-97	96.600000	NP_564121.1 catalase 1 [Arabidopsis thaliana]	Arabidopsis thaliana	arabidopsis_thaliana		No	5306.JGI74428	7.2e-183	645.6	FGSG_05695	Fungi	01BN9@agarNOG,0911I@basNOG,0PHHM@fuNOG,12Q4B@opiNOG,COG0753@NOG,KOG0047@euNOG	Occurs in almost all aerobically respiring organisms and serves to protect cells from the toxic effects of hydrogen peroxide (By similarity)	[["Biosynthesis of secondary metabolites (01110)",69,"74.2","98.4"],["Peroxisome (04146)",69,"74.2","98.4"],["Glyoxylate and dicarboxylate metabolism (00630)",69,"74.2","98.4"],["Tryptophan metabolism (00380)",69,"74.2","98.4"],["Amyotrophic lateral sclerosis (ALS) (05014)",69,"74.2","98.4"]]	{"PFAM":[["Catalase",97,"104","100"],["Catalase-rel",92,"98.9","99.9"]],"SMART":[["Catalase",88,"94.6","99.7"]]}	GO:0000302-response to reactive oxygen species(L=4),GO:0006950-response to stress(L=2),GO:0006970-response to osmotic stress(L=3),GO:0006972-hyperosmotic response(L=4),GO:0006979-response to oxidative stress(L=3),GO:0008150-biological_process(L=0),GO:0008152-metabolic process(L=1),GO:0009056-catabolic process(L=2),GO:0009314-response to radiation(L=3),GO:0009411-response to UV(L=5),GO:0009416-res…	GO:0005575-cellular_component(L=0),GO:0005622-intracellular(L=3),GO:0005623-cell(L=1),GO:0005634-nucleus(L=5),GO:0005737-cytoplasm(L=4),GO:0005739-mitochondrion(L=5),GO:0005759-mitochondrial matrix(L=6),GO:0005777-peroxisome(L=6),GO:0005782-peroxisomal matrix(L=7),GO:0005829-cytosol(L=4),GO:0031907-microbody lumen(L=6),GO:0031974-membrane-enclosed lumen(L=1),GO:0042579-microbody(L=5),GO:0043226-o…	GO:0003674-molecular_function(L=0),GO:0003824-catalytic activity(L=1),GO:0004096-catalase activity(L=3),GO:0004601-peroxidase activity(L=2),GO:0016209-antioxidant activity(L=1),GO:0016491-oxidoreductase activity(L=2),GO:0016684-oxidoreductase activity, acting on peroxide as acceptor(L=3),
Pnte25HS_TRINITY_DN101702_c0_g1	NP_566791.2	75.4	517	110	3	75	591	57	556	7.3e-233	87.300000	NP_566791.2 O-fucosyltransferase family protein [Arabidopsis thaliana]	Arabidopsis thaliana	arabidopsis_thaliana		No	3847.GLYMA18G01680.2	5.1e-236	822.4		Viridiplantae	0IJN0@euNOG,0ZXCE@NOG,1BJ7A@strNOG,1DX4I@virNOG	DUF246 domain-containing protein At1g04910-like		{"PFAM":[["O-FucT",28,"100","100"],["DUF248",2,"7.14","85.7"]],"SMART":[["TRANS",24,"85.7","99.2"]]}		GO:0005575-cellular_component(L=0),GO:0005622-intracellular(L=3),GO:0005623-cell(L=1),GO:0005737-cytoplasm(L=4),GO:0005768-endosome(L=5),GO:0005794-Golgi apparatus(L=4),GO:0005802-trans-Golgi network(L=5),GO:0043226-organelle(L=1),GO:0043227-membrane-bounded organelle(L=2),GO:0043229-intracellular organelle(L=3),GO:0043231-intracellular membrane-bounded organelle(L=4),GO:0044424-intracellular par…
Pnte25HS_TRINITY_DN101716_c0_g2	NP_564853.2	38.9	458	247	10	11	459	13	446	1.5e-84	97.400000	NP_564853.2 HXXXD-type acyl-transferase family protein [Arabidopsis thaliana]	Arabidopsis thaliana	arabidopsis_thaliana		No	29760.VIT_07s0185g00020.t01	5e-98	363.6		Viridiplantae	0J9X5@euNOG,1166D@NOG,1BPGM@strNOG,1E1B0@virNOG	Transferase family		{"PFAM":[["Transferase",3,"100","100"]]}
Pnte25HS_TRINITY_DN101718_c0_g1	ref|XP_011028750.1|	53.0	457	198	5	33	487	36	477	1.5e-125	90.100000	ref|XP_011028750.1| PREDICTED: fructokinase-1-like [Populus euphratica]	Populus euphratica	complete.protein.faa.82		No	3694.POPTR_0005s24170.1	2.5e-127	461.1		Viridiplantae	1BD36@strNOG,1DR0N@virNOG,COG0524@NOG,KOG2855@euNOG	PfkB-type carbohydrate kinase family protein		{"PFAM":[["PfkB",25,"100","100"],["Phos_pyr_kin",3,"12","88.5"]]}		GO:0005575-cellular_component(L=0),GO:0005622-intracellular(L=3),GO:0005623-cell(L=1),GO:0005634-nucleus(L=5),GO:0005737-cytoplasm(L=4),GO:0043226-organelle(L=1),GO:0043227-membrane-bounded organelle(L=2),GO:0043229-intracellular organelle(L=3),GO:0043231-intracellular membrane-bounded organelle(L=4),GO:0044424-intracellular part(L=3),GO:0044464-cell part(L=2),
Pnte25HS_TRINITY_DN101737_c4_g1	ref|XP_010253698.1|	57.1	755	251	15	30	783	19	701	1e-221	96.300000	ref|XP_010253698.1| PREDICTED: auxin response factor 18-like [Nelumbo nucifera]	Nelumbo nucifera	complete.protein.faa.82		No	29760.VIT_06s0004g02750.t01	3.6e-213	746.9	ARF10	Viridiplantae	0IGAY@euNOG,0ZZ2C@NOG,1BC24@strNOG,1DQ1R@virNOG	auxin response factor		{"PFAM":[["Auxin_resp",50,"100","100"],["AUX_IAA",49,"98","99.9"],["B3",49,"98","99.9"]],"SMART":[["B3",49,"98","99.9"]]}	GO:0000003-reproduction(L=1),GO:0003006-developmental process involved in reproduction(L=2),GO:0006355-regulation of transcription, DNA-templated(L=7),GO:0007154-cell communication(L=2),GO:0007165-signal transduction(L=3),GO:0007275-multicellular organism development(L=3),GO:0007389-pattern specification process(L=4),GO:0008150-biological_process(L=0),GO:0009719-response to endogenous stimulus(L=…	GO:0005575-cellular_component(L=0),GO:0005622-intracellular(L=3),GO:0005623-cell(L=1),GO:0005634-nucleus(L=5),GO:0043226-organelle(L=1),GO:0043227-membrane-bounded organelle(L=2),GO:0043229-intracellular organelle(L=3),GO:0043231-intracellular membrane-bounded organelle(L=4),GO:0044424-intracellular part(L=3),GO:0044464-cell part(L=2),	GO:0001071-nucleic acid binding transcription factor activity(L=1),GO:0003674-molecular_function(L=0),GO:0003676-nucleic acid binding(L=3),GO:0003700-transcription factor activity, sequence-specific DNA binding(L=2),GO:0003723-RNA binding(L=4),GO:0005488-binding(L=1),GO:0035198-miRNA binding(L=5),GO:0097159-organic cyclic compound binding(L=2),GO:1901363-heterocyclic compound binding(L=2),
Pnte25HS_TRINITY_DN101742_c0_g1	ref|XP_018845008.1|	45.1	142	69	2	1	136	1	139	2.8e-16	92.500000	ref|XP_018845008.1| PREDICTED: uncharacterized protein LOC109009101 [Juglans regia]	Juglans regia	complete.protein.faa.82		No	29760.VIT_04s0044g01980.t01	1.7e-15	87.8		Viridiplantae	0J2BS@euNOG,0YZTX@NOG,1BT5X@strNOG,1E51U@virNOG	NA		{"SMART":[["COIL",15,"100","100"]]}
Pnte25HS_TRINITY_DN101757_c0_g1	NP_172277.2	52.2	866	333	17	1	856	1	795	1.3e-235	98.600000	NP_172277.2 SIT4 phosphatase-associated family protein [Arabidopsis thaliana]	Arabidopsis thaliana	arabidopsis_thaliana		No	29760.VIT_06s0004g02770.t01	1.3e-277	961.1		Viridiplantae	0XRM1@NOG,1BFGM@strNOG,1DTET@virNOG,KOG2073@euNOG	serine threonine-protein phosphatase 6 regulatory subunit		{"PFAM":[["SAPS",111,"198","104"]],"SMART":[["COIL",3,"5.36","84.1"]]}
Pnte25HS_TRINITY_DN101759_c0_g4																	4555.Si032039m	2.1e-15	87.8		Viridiplantae	0JH6B@euNOG,0U2H1@lilNOG,15ZU2@poaNOG,1BWWP@strNOG,1EA0K@virNOG,COG4886@NOG	LRR_TYP		{"PFAM":[["LRR_1",26,"520","109"],["NB-ARC",2,"40","95"]],"SMART":[["LRR",23,"460","108"],["LRR_TYP",4,"80","98.8"],["TRANS",2,"40","95"]]}
Pnte25HS_TRINITY_DN101770_c3_g8																	3694.POPTR_0007s07630.1	1.5e-21	107.8	RPS10	Viridiplantae	0J1D7@euNOG,12CVE@NOG,1BTDE@strNOG,1E5IK@virNOG	ribosomal protein s10		{"PFAM":[["Ribosomal_S10",25,"100","100"]],"SMART":[["TRANS",2,"8","86.3"]]}	GO:0006412-translation(L=5),GO:0008150-biological_process(L=0),GO:0008152-metabolic process(L=1),GO:0009058-biosynthetic process(L=2),GO:0009059-macromolecule biosynthetic process(L=4),GO:0009987-cellular process(L=1),GO:0010467-gene expression(L=4),GO:0019538-protein metabolic process(L=3),GO:0034645-cellular macromolecule biosynthetic process(L=4),GO:0043170-macromolecule metabolic process(L=3)…	GO:0000313-organellar ribosome(L=2),GO:0000314-organellar small ribosomal subunit(L=6),GO:0005575-cellular_component(L=0),GO:0005622-intracellular(L=3),GO:0005623-cell(L=1),GO:0005737-cytoplasm(L=4),GO:0005739-mitochondrion(L=5),GO:0005759-mitochondrial matrix(L=6),GO:0005761-mitochondrial ribosome(L=5),GO:0005763-mitochondrial small ribosomal subunit(L=4),GO:0005840-ribosome(L=5),GO:0015935-smal…	GO:0003674-molecular_function(L=0),GO:0003735-structural constituent of ribosome(L=2),GO:0005198-structural molecule activity(L=1),
Pnte25HS_TRINITY_DN101775_c0_g3	NP_564088.2	42.1	623	332	6	1	616	108	708	3.2e-138	98.100000	NP_564088.2 pentatricopeptide (PPR) repeat-containing protein [Arabidopsis thaliana]	Arabidopsis thaliana	arabidopsis_thaliana		No	29760.VIT_18s0001g12630.t01	5.3e-175	619.8		Viridiplantae	0Z7Z7@NOG,1BC4S@strNOG,1DQ3B@virNOG,KOG4197@euNOG	Pentatricopeptide repeat-containing protein		{"PFAM":[["PPR",105,"525","109"]],"SMART":[["COIL",2,"10","87.5"]]}		GO:0005575-cellular_component(L=0),GO:0005622-intracellular(L=3),GO:0005623-cell(L=1),GO:0005737-cytoplasm(L=4),GO:0005739-mitochondrion(L=5),GO:0043226-organelle(L=1),GO:0043227-membrane-bounded organelle(L=2),GO:0043229-intracellular organelle(L=3),GO:0043231-intracellular membrane-bounded organelle(L=4),GO:0044424-intracellular part(L=3),GO:0044444-cytoplasmic part(L=4),GO:0044464-cell part(L=…
Pnte25HS_TRINITY_DN101779_c0_g1	ref|XP_020260447.1|	53.6	412	188	1	1	409	156	567	5.3e-124	96.700000	ref|XP_020260447.1| probable beta-D-xylosidase 6 isoform X2 [Asparagus officinalis]	Asparagus officinalis	complete.protein.faa.82		No	3694.POPTR_0001s10850.1	1.7e-121	441.4		Viridiplantae	0IE0I@euNOG,1BMG4@strNOG,1E0D8@virNOG,COG1472@NOG	glycosyl hydrolase family 3 protein		{"PFAM":[["Glyco_hydro_3",19,"100","100"],["Glyco_hydro_3_C",19,"100","100"]],"SMART":[["SIGNAL",16,"84.2","99.1"],["Fn3_like",13,"68.4","97.9"],["TRANS",1,"5.26","84"]]}	GO:0008150-biological_process(L=0),GO:0008152-metabolic process(L=1),	GO:0005575-cellular_component(L=0),GO:0005576-extracellular region(L=1),GO:0005578-proteinaceous extracellular matrix(L=3),GO:0005622-intracellular(L=3),GO:0005623-cell(L=1),GO:0005737-cytoplasm(L=4),GO:0005773-vacuole(L=5),GO:0005774-vacuolar membrane(L=6),GO:0016020-membrane(L=1),GO:0031012-extracellular matrix(L=2),GO:0031090-organelle membrane(L=3),GO:0043226-organelle(L=1),GO:0043227-membran…	GO:0003674-molecular_function(L=0),GO:0003824-catalytic activity(L=1),GO:0004553-hydrolase activity, hydrolyzing O-glycosyl compounds(L=4),GO:0009044-xylan 1,4-beta-xylosidase activity(L=6),GO:0016787-hydrolase activity(L=2),GO:0016798-hydrolase activity, acting on glycosyl bonds(L=3),
Pnte25HS_TRINITY_DN101792_c1_g1	ref|XP_019191904.1|	45.0	389	187	6	48	431	70	436	3.4e-102	87.700000	ref|XP_019191904.1| PREDICTED: protein trichome birefringence-like 36 [Ipomoea nil]	Ipomoea nil	complete.protein.faa.82		No	29760.VIT_13s0147g00230.t01	1.6e-101	375.2		Viridiplantae	0IKDC@euNOG,0YEHD@NOG,1BJZ7@strNOG,1DXW8@virNOG	Pfam:DUF231		{"PFAM":[["DUF231",11,"110","101"],["S6PP",1,"10","87.5"],["Hydrolase_3",1,"10","87.5"],["S6PP_C",1,"10","87.5"]],"SMART":[["SIGNAL",8,"80","98.8"],["TRANS",5,"50","96.2"]]}
Pnte25HS_TRINITY_DN101802_c0_g1																	3218.PP1S66_220V6.1	6.6e-142	511.1		Viridiplantae	1BP3R@strNOG,1E02C@virNOG,COG0515@NOG,KOG0192@euNOG	Protein kinase domain containing protein, expressed		{"PFAM":[["Pkinase_Tyr",25,"100","100"],["Pkinase",25,"100","100"],["PB1",23,"92","99.5"]],"SMART":[["STYKc",25,"100","100"],["PB1",23,"92","99.5"]]}	GO:0006464-cellular protein modification process(L=5),GO:0006468-protein phosphorylation(L=6),GO:0006793-phosphorus metabolic process(L=3),GO:0006796-phosphate-containing compound metabolic process(L=4),GO:0008150-biological_process(L=0),GO:0008152-metabolic process(L=1),GO:0009987-cellular process(L=1),GO:0016310-phosphorylation(L=5),GO:0019538-protein metabolic process(L=3),GO:0036211-protein m…		GO:0003674-molecular_function(L=0),GO:0003824-catalytic activity(L=1),GO:0004672-protein kinase activity(L=5),GO:0004712-protein serine/threonine/tyrosine kinase activity(L=6),GO:0016301-kinase activity(L=4),GO:0016740-transferase activity(L=2),GO:0016772-transferase activity, transferring phosphorus-containing groups(L=3),GO:0016773-phosphotransferase activity, alcohol group as acceptor(L=4),
Pnte25HS_TRINITY_DN101818_c0_g1	ref|XP_004956074.1|	54.9	723	235	14	11	721	8	651	4.2e-201	97.000000	ref|XP_004956074.1| PREDICTED: ankyrin repeat domain-containing protein 13C [Setaria italica]	Setaria italica	complete.protein.faa.82		No	4555.Si029167m	1.3e-201	708.4		Viridiplantae	0TKDX@lilNOG,0XNMS@NOG,15ND3@poaNOG,1BDE0@strNOG,1DRBA@virNOG,KOG0522@euNOG	Ankyrin Repeat		{"PFAM":[["DUF3424",54,"100","100"],["Ank",17,"31.5","93.7"]],"SMART":[["ANK",141,"261","105"]]}		GO:0005575-cellular_component(L=0),GO:0005623-cell(L=1),GO:0005886-plasma membrane(L=3),GO:0016020-membrane(L=1),GO:0044464-cell part(L=2),GO:0071944-cell periphery(L=3),
Pnte25HS_TRINITY_DN101821_c0_g1	NP_193325.1	67.5	499	144	6	1	494	1	486	3.3e-194	100.000000	NP_193325.1 pleiotropic regulatory locus 1 [Arabidopsis thaliana]	Arabidopsis thaliana	arabidopsis_thaliana		No	3218.PP1S402_49V6.1	7.8e-214	748.4		Viridiplantae	0XQV9@NOG,1BEHU@strNOG,1DSFN@virNOG,KOG0285@euNOG	protein pleiotropic regulatory locus	[["Spliceosome (03040)",15,"65.2","97.7"]]	{"PFAM":[["WD40",153,"665","110"]],"SMART":[["WD40",161,"700","111"]]}	GO:0000003-reproduction(L=1),GO:0002218-activation of innate immune response(L=6),GO:0002253-activation of immune response(L=4),GO:0002376-immune system process(L=1),GO:0002682-regulation of immune system process(L=3),GO:0002684-positive regulation of immune system process(L=4),GO:0003006-developmental process involved in reproduction(L=2),GO:0006355-regulation of transcription, DNA-templated(L=7…	GO:0000151-ubiquitin ligase complex(L=4),GO:0005575-cellular_component(L=0),GO:0005622-intracellular(L=3),GO:0005623-cell(L=1),GO:0005634-nucleus(L=5),GO:0031461-cullin-RING ubiquitin ligase complex(L=5),GO:0032991-macromolecular complex(L=1),GO:0043226-organelle(L=1),GO:0043227-membrane-bounded organelle(L=2),GO:0043229-intracellular organelle(L=3),GO:0043231-intracellular membrane-bounded organ…
Pnte25HS_TRINITY_DN101825_c0_g1	NP_001154770.1	34.6	321	172	13	1	304	1	300	2e-29	100.000000	NP_001154770.1 x-ray induced transcript 1 [Arabidopsis thaliana]	Arabidopsis thaliana	arabidopsis_thaliana		No	3694.POPTR_0002s24550.1	3.6e-36	157.5		Viridiplantae	0IWBQ@euNOG,0YGP1@NOG,1BEMN@strNOG,1DSJK@virNOG	NA		{"SMART":[["COIL",2,"6.67","85.3"]]}	GO:0000003-reproduction(L=1),GO:0006139-nucleobase-containing compound metabolic process(L=3),GO:0006259-DNA metabolic process(L=4),GO:0006281-DNA repair(L=5),GO:0006725-cellular aromatic compound metabolic process(L=3),GO:0006807-nitrogen compound metabolic process(L=2),GO:0006950-response to stress(L=2),GO:0006974-cellular response to DNA damage stimulus(L=4),GO:0007049-cell cycle(L=3),GO:00071…	GO:0005575-cellular_component(L=0),GO:0005622-intracellular(L=3),GO:0005623-cell(L=1),GO:0005634-nucleus(L=5),GO:0043226-organelle(L=1),GO:0043227-membrane-bounded organelle(L=2),GO:0043229-intracellular organelle(L=3),GO:0043231-intracellular membrane-bounded organelle(L=4),GO:0044424-intracellular part(L=3),GO:0044464-cell part(L=2),
Pnte25HS_TRINITY_DN101831_c1_g1	NP_191104.1	80.2	252	50	0	1	252	1	252	3.1e-116	99.600000	NP_191104.1 triosephosphate isomerase [Arabidopsis thaliana]	Arabidopsis thaliana	arabidopsis_thaliana		No	4081.Solyc06g005490.2.1	5.5e-115	419.1		Viridiplantae	1BDJF@strNOG,1DRGU@virNOG,COG0149@NOG,KOG1643@euNOG	triosephosphate isomerase	[["Biosynthesis of secondary metabolites (01110)",17,"47.2","95.9"],["Metabolic pathways (01100)",17,"47.2","95.9"],["Carbon fixation in photosynthetic organisms (00710)",17,"47.2","95.9"],["Inositol phosphate metabolism (00562)",17,"47.2","95.9"],["Biosynthesis of amino acids (01230)",17,"47.2","95.9"],["Glycolysis / Gluconeogenesis (00010)",17,"47.2","95.9"],["Microbial metabolism in diverse en…	{"PFAM":[["TIM",36,"100","100"]]}
Pnte25HS_TRINITY_DN101832_c0_g1																	4538.ORGLA04G0114700.1	6.8e-41	172.6		Viridiplantae	0JC42@euNOG,0U2R9@lilNOG,11XVU@NOG,1BE4P@strNOG,1DV3B@virNOG	Protein of unknown function (DUF 659)		{"PFAM":[["DUF659",25,"96.2","99.8"],["hATC",15,"57.7","97"]]}
Pnte25HS_TRINITY_DN101855_c0_g1	NP_001319990.1	75.4	175	43	0	1	175	4	178	2.6e-77	99.400000	NP_001319990.1 E2F/DP family winged-helix DNA-binding domain-containing protein [Arabidopsis thaliana]	Arabidopsis thaliana	arabidopsis_thaliana		No	4538.ORGLA01G0205700.1	8.4e-78	295.0	VPS25	Viridiplantae	0TWK1@lilNOG,11F6Y@NOG,15SKB@poaNOG,1BI0P@strNOG,1DVXB@virNOG,KOG4068@euNOG	Vacuolar protein sorting-associated protein	[["Endocytosis (04144)",14,"60.9","97.3"]]	{"PFAM":[["ESCRT-II",23,"100","100"]]}		GO:0000814-ESCRT II complex(L=4),GO:0005575-cellular_component(L=0),GO:0005622-intracellular(L=3),GO:0005623-cell(L=1),GO:0005737-cytoplasm(L=4),GO:0005768-endosome(L=5),GO:0010008-endosome membrane(L=5),GO:0016020-membrane(L=1),GO:0031090-organelle membrane(L=3),GO:0032991-macromolecular complex(L=1),GO:0043226-organelle(L=1),GO:0043227-membrane-bounded organelle(L=2),GO:0043229-intracellular or…
Pnte25HS_TRINITY_DN101860_c0_g1	ref|XP_012460521.1|	54.7	254	79	4	1	254	1	218	2.9e-69	100.000000	ref|XP_012460521.1| PREDICTED: glucose-induced degradation protein 4 homolog isoform X1 [Gossypium raimondii]	Gossypium raimondii	complete.protein.faa.82		No	3218.PP1S177_117V6.1	2.8e-90	337.0		Viridiplantae	1BBP8@strNOG,1DPMZ@virNOG,COG5073@NOG,KOG4635@euNOG	Vacuolar import and degradation protein		{"PFAM":[["Vac_ImportDeg",22,"100","100"]]}
Pnte25HS_TRINITY_DN101860_c1_g1	NP_187405.1	39.5	129	70	1	9	137	5	125	2.3e-23	90.200000	NP_187405.1 ARF-GAP domain 11 [Arabidopsis thaliana]	Arabidopsis thaliana	arabidopsis_thaliana		No	4641.GSMUA_Achr2P05840_001	3.7e-23	113.2	AGD11	Viridiplantae	0TY64@lilNOG,1BQVB@strNOG,1E2P3@virNOG,COG5126@NOG,KOG0027@euNOG	calmodulin-like protein	[["Plant-pathogen interaction (04626)",22,"41.5","95.2"]]	{"PFAM":[["efhand",168,"317","106"],["SPARC_Ca_bdg",3,"5.66","84.4"]],"SMART":[["EFh",212,"400","108"],["SIGNAL",5,"9.43","87.2"]]}		GO:0005575-cellular_component(L=0),GO:0005622-intracellular(L=3),GO:0005623-cell(L=1),GO:0005737-cytoplasm(L=4),GO:0005777-peroxisome(L=6),GO:0042579-microbody(L=5),GO:0043226-organelle(L=1),GO:0043227-membrane-bounded organelle(L=2),GO:0043229-intracellular organelle(L=3),GO:0043231-intracellular membrane-bounded organelle(L=4),GO:0044424-intracellular part(L=3),GO:0044444-cytoplasmic part(L=4),…
Pnte25HS_TRINITY_DN101861_c0_g2	sp|Q8LL69|DBNBT_TAXCA	40.5	449	236	9	8	445	2	430	3.2e-80	97.600000	sp|Q8LL69|DBNBT_TAXCA 3'-N-debenzoyl-2'-deoxytaxol N-benzoyltransferase OS=Taxus canadensis GN=TAX10 PE=1 SV=1	Taxus canadensis	uniprot_sprot		No	4513.MLOC_76558.1	1.5e-59	235.7		Viridiplantae	0IJ7A@euNOG,0TNHN@lilNOG,0YDJK@NOG,15J9T@poaNOG,1BF6U@strNOG,1DT4W@virNOG	benzyl alcohol O-benzoyltransferase-like		{"PFAM":[["Transferase",27,"104","100"]]}	GO:0006082-organic acid metabolic process(L=3),GO:0006629-lipid metabolic process(L=3),GO:0006631-fatty acid metabolic process(L=4),GO:0006690-icosanoid metabolic process(L=4),GO:0008150-biological_process(L=0),GO:0008152-metabolic process(L=1),GO:0009987-cellular process(L=1),GO:0010597-green leaf volatile biosynthetic process(L=7),GO:0019372-lipoxygenase pathway(L=5),GO:0019752-carboxylic acid …		GO:0003674-molecular_function(L=0),GO:0003824-catalytic activity(L=1),GO:0008374-O-acyltransferase activity(L=5),GO:0010327-acetyl CoA:(Z)-3-hexen-1-ol acetyltransferase activity(L=7),GO:0016407-acetyltransferase activity(L=5),GO:0016413-O-acetyltransferase activity(L=6),GO:0016740-transferase activity(L=2),GO:0016746-transferase activity, transferring acyl groups(L=3),GO:0016747-transferase acti…
Pnte25HS_TRINITY_DN101874_c1_g3	NP_974690.4	52.1	234	80	7	1	215	1	221	8.7e-43	100.000000	NP_974690.4 RNA-binding (RRM/RBD/RNP motifs) family protein [Arabidopsis thaliana]	Arabidopsis thaliana	arabidopsis_thaliana		No	3218.PP1S21_218V6.1	4.8e-59	233.0		Viridiplantae	0IRRC@euNOG,11WRB@NOG,1C79C@strNOG,1EM6M@virNOG	RNA recognition motif. (a.k.a. RRM, RBD, or RNP domain)		{"PFAM":[["RRM_1",16,"100","100"]],"SMART":[["RRM",16,"100","100"]]}
Pnte25HS_TRINITY_DN101876_c0_g1	NP_171637.1	58.9	489	182	7	7	492	12	484	2.9e-150	98.400000	NP_171637.1 Eukaryotic aspartyl protease family protein [Arabidopsis thaliana]	Arabidopsis thaliana	arabidopsis_thaliana		No	3847.GLYMA19G44540.1	7.2e-151	539.3		Viridiplantae	0XNV7@NOG,1BFNZ@strNOG,1DTKX@virNOG,KOG1339@euNOG	aspartic proteinase		{"PFAM":[["Asp",72,"112","101"]],"SMART":[["SIGNAL",49,"76.6","98.6"],["TRANS",25,"39.1","94.9"]]}	GO:0008150-biological_process(L=0),GO:0009628-response to abiotic stimulus(L=2),GO:0050896-response to stimulus(L=1),GO:0080167-response to karrikin(L=3),	GO:0005575-cellular_component(L=0),GO:0005618-cell wall(L=4),GO:0005623-cell(L=1),GO:0005911-cell-cell junction(L=2),GO:0009505-plant-type cell wall(L=5),GO:0009506-plasmodesma(L=3),GO:0016020-membrane(L=1),GO:0030054-cell junction(L=1),GO:0030312-external encapsulating structure(L=3),GO:0044464-cell part(L=2),GO:0055044-symplast(L=1),GO:0071944-cell periphery(L=3),
Pnte25HS_TRINITY_DN101890_c0_g1	ref|XP_010241057.1|	74.0	2024	466	26	138	2126	36	2034	0	93.600000	ref|XP_010241057.1| PREDICTED: endoribonuclease Dicer homolog 1 [Nelumbo nucifera]	Nelumbo nucifera	complete.protein.faa.82		No	3694.POPTR_0002s18240.1	0.0	2683.7		Viridiplantae	1BFCI@strNOG,1DRB3@virNOG,COG0571@NOG,COG1111@NOG,KOG0701@euNOG	endoribonuclease Dicer		{"PFAM":[["dsrm",42,"200","104"],["Ribonuclease_3",42,"200","104"],["PAZ",22,"105","100"],["Helicase_C",21,"100","100"],["dsRNA_bind",21,"100","100"],["ResIII",15,"71.4","98.2"],["DEAD",15,"71.4","98.2"],["SNF2_N",2,"9.52","87.2"]],"SMART":[["RIBOc",42,"200","104"],["DSRM",42,"200","104"],["HELICc",21,"100","100"],["PAZ",21,"100","100"],["DEXDc",19,"90.5","99.5"],["COIL",3,"14.3","89.4"]]}	GO:0006139-nucleobase-containing compound metabolic process(L=3),GO:0006396-RNA processing(L=5),GO:0006725-cellular aromatic compound metabolic process(L=3),GO:0006807-nitrogen compound metabolic process(L=2),GO:0007275-multicellular organism development(L=3),GO:0008150-biological_process(L=0),GO:0008152-metabolic process(L=1),GO:0009892-negative regulation of metabolic process(L=4),GO:0009987-ce…	GO:0005575-cellular_component(L=0),GO:0005622-intracellular(L=3),GO:0005623-cell(L=1),GO:0005634-nucleus(L=5),GO:0043226-organelle(L=1),GO:0043227-membrane-bounded organelle(L=2),GO:0043229-intracellular organelle(L=3),GO:0043231-intracellular membrane-bounded organelle(L=4),GO:0044424-intracellular part(L=3),GO:0044464-cell part(L=2),
Pnte25HS_TRINITY_DN101891_c0_g1	NP_001324066.1	37.6	425	240	7	47	454	85	501	3e-69	88.900000	NP_001324066.1 pentatricopeptide (PPR) repeat-containing protein [Arabidopsis thaliana]	Arabidopsis thaliana	arabidopsis_thaliana		No	4641.GSMUA_Achr7P04150_001	7.5e-78	296.6		Viridiplantae	0Z7Z7@NOG,1BZI8@strNOG,1EC7Q@virNOG,KOG4197@euNOG	Leucine rich repeat N-terminal domain		{"PFAM":[["LRR_1",45,"562","109"],["LRRNT_2",7,"87.5","99.3"],["PPR",3,"37.5","94.7"],["Pkinase_Tyr",1,"12.5","88.7"],["Smr",1,"12.5","88.7"]],"SMART":[["LRR",58,"725","111"],["TRANS",10,"125","101"],["SIGNAL",6,"75","98.4"],["STYKc",1,"12.5","88.7"],["SMR",1,"12.5","88.7"]]}
Pnte25HS_TRINITY_DN101921_c0_g1	NP_001185288.2	61.6	1379	467	21	1	1344	1	1352	0	100.000000	NP_001185288.2 phospholipase A I-like protein [Arabidopsis thaliana]	Arabidopsis thaliana	arabidopsis_thaliana		No	29760.VIT_10s0116g00830.t01	0.0	1651.3		Viridiplantae	0XQXJ@NOG,1BDK4@strNOG,1DR4V@virNOG,KOG4231@euNOG	Patatin-like phospholipase		{"PFAM":[["Patatin",24,"100","100"],["Arm",17,"70.8","98.1"],["LRR_1",5,"20.8","91.5"],["Prenylcys_lyase",2,"8.33","86.5"]],"SMART":[["LRR",59,"246","105"],["ARM",18,"75","98.4"],["LRR_TYP",4,"16.7","90.3"]]}	GO:0006082-organic acid metabolic process(L=3),GO:0008150-biological_process(L=0),GO:0008152-metabolic process(L=1),GO:0009058-biosynthetic process(L=2),GO:0009607-response to biotic stimulus(L=2),GO:0009620-response to fungus(L=5),GO:0009694-jasmonic acid metabolic process(L=7),GO:0009695-jasmonic acid biosynthetic process(L=7),GO:0009987-cellular process(L=1),GO:0016053-organic acid biosyntheti…		GO:0003674-molecular_function(L=0),GO:0003824-catalytic activity(L=1),GO:0004620-phospholipase activity(L=5),GO:0016298-lipase activity(L=4),GO:0016787-hydrolase activity(L=2),GO:0016788-hydrolase activity, acting on ester bonds(L=3),GO:0047714-galactolipase activity(L=5),GO:0052689-carboxylic ester hydrolase activity(L=4),
Pnte25HS_TRINITY_DN101935_c0_g1	ref|XP_018683149.1|	65.2	448	141	6	27	466	24	464	9e-157	93.400000	ref|XP_018683149.1| PREDICTED: uncharacterized protein LOC103987592 isoform X1 [Musa acuminata subsp. malaccensis]	Musa acuminata subsp. malaccensis	complete.protein.faa.82		No	4641.GSMUA_Achr6P11890_001	3.7e-157	560.1		Viridiplantae	0IFZT@euNOG,0TKWR@lilNOG,0XR9A@NOG,1BDC8@strNOG,1DR9M@virNOG	Protein of unknown function (DUF1350)		{"PFAM":[["DUF1350",25,"104","100"]]}		GO:0005575-cellular_component(L=0),GO:0005622-intracellular(L=3),GO:0005623-cell(L=1),GO:0005737-cytoplasm(L=4),GO:0009507-chloroplast(L=6),GO:0009536-plastid(L=5),GO:0043226-organelle(L=1),GO:0043227-membrane-bounded organelle(L=2),GO:0043229-intracellular organelle(L=3),GO:0043231-intracellular membrane-bounded organelle(L=4),GO:0044424-intracellular part(L=3),GO:0044444-cytoplasmic part(L=4),G…
Pnte25HS_TRINITY_DN101943_c1_g3	ref|XP_020528290.1|	56.5	170	74	0	1	170	1	170	4.4e-48	96.600000	ref|XP_020528290.1| uncharacterized protein LOC18442907 [Amborella trichopoda]	Amborella trichopoda	complete.protein.faa.82		No	4641.GSMUA_Achr11P09530_001	7.9e-44	182.2		Viridiplantae	0IWYK@euNOG,0TYE2@lilNOG,1BR2G@strNOG,1E2WM@virNOG,COG0816@NOG	Uncharacterised protein family (UPF0081)		{"PFAM":[["UPF0081",16,"88.9","99.4"]],"SMART":[["YqgFc",15,"83.3","99"],["TRANS",1,"5.56","84.3"]]}
Pnte25HS_TRINITY_DN101948_c1_g1	ref|XP_006436712.1|	63.7	344	116	5	27	363	21	362	9.8e-114	89.900000	ref|XP_006436712.1| hypothetical protein CICLE_v10031866mg [Citrus clementina]	Citrus clementina	complete.protein.faa.82		No	4113.PGSC0003DMT400002961	2.9e-112	410.6	OSI_09601	Viridiplantae	0IJ3Q@euNOG,10127@NOG,1BGDC@strNOG,1DUAT@virNOG	NA		{"PFAM":[["Abi",16,"57.1","97"]],"SMART":[["TRANS",137,"489","109"]]}
Pnte25HS_TRINITY_DN102022_c1_g1	NP_177678.2	59.9	536	183	11	10	529	1	520	2.3e-177	96.100000	NP_177678.2 cytokinin oxidase 5 [Arabidopsis thaliana]	Arabidopsis thaliana	arabidopsis_thaliana		No	29760.VIT_18s0001g13200.t01	7e-184	649.0	CKX5	Viridiplantae	1BDGX@strNOG,1DREE@virNOG,COG0277@NOG,KOG1231@euNOG	cytokinin	[["Zeatin biosynthesis (00908)",32,"47.8","96"]]	{"PFAM":[["FAD_binding_4",71,"106","100"],["Cytokin-bind",67,"100","100"]],"SMART":[["SIGNAL",47,"70.1","98.1"],["TRANS",15,"22.4","91.9"]]}	GO:0006725-cellular aromatic compound metabolic process(L=3),GO:0006807-nitrogen compound metabolic process(L=2),GO:0008150-biological_process(L=0),GO:0008152-metabolic process(L=1),GO:0009056-catabolic process(L=2),GO:0009308-amine metabolic process(L=4),GO:0009690-cytokinin metabolic process(L=4),GO:0009823-cytokinin catabolic process(L=4),GO:0009987-cellular process(L=1),GO:0010817-regulation …	GO:0005575-cellular_component(L=0),GO:0005576-extracellular region(L=1),GO:0005615-extracellular space(L=3),GO:0044421-extracellular region part(L=2),	GO:0003674-molecular_function(L=0),GO:0003824-catalytic activity(L=1),GO:0016491-oxidoreductase activity(L=2),GO:0016645-oxidoreductase activity, acting on the CH-NH group of donors(L=3),GO:0019139-cytokinin dehydrogenase activity(L=4),
Pnte25HS_TRINITY_DN102026_c0_g4	ref|XP_010665890.1|	36.6	164	89	4	10	166	41	196	6e-10	91.300000	ref|XP_010665890.1| PREDICTED: uncharacterized protein LOC104883135 [Beta vulgaris subsp. vulgaris]	Beta vulgaris subsp. vulgaris	complete.protein.faa.82		No	4641.GSMUA_Achr11P01600_001	2.5e-10	70.9		Eukaryotes	COG0724@NOG,KOG4210@euNOG	Rna binding protein	[["Pathogenic Escherichia coli infection (05130)",53,"17.2","90.4"]]	{"PFAM":[["RRM_1",356,"115","101"],["zf-CCCH",27,"8.74","86.8"]],"SMART":[["RRM",392,"127","101"],["COIL",40,"12.9","88.9"],["ZnF_C3H1",28,"9.06","87"]]}
Pnte25HS_TRINITY_DN102048_c0_g1	ref|XP_018716501.1|	70.2	372	110	1	1	372	42	412	1e-142	99.200000	ref|XP_018716501.1| PREDICTED: uncharacterized protein LOC104449846 isoform X3 [Eucalyptus grandis]	Eucalyptus grandis	complete.protein.faa.82		No	3847.GLYMA12G36990.1	2.5e-143	513.8		Viridiplantae	1BMVZ@strNOG,1DZQ7@virNOG,COG0604@NOG,KOG1197@euNOG	Quinone oxidoreductase		{"PFAM":[["ADH_zinc_N",28,"100","100"],["ADH_N",25,"89.3","99.4"]],"SMART":[["SIGNAL",2,"7.14","85.7"]]}	GO:0008150-biological_process(L=0),GO:0009314-response to radiation(L=3),GO:0009416-response to light stimulus(L=4),GO:0009628-response to abiotic stimulus(L=2),GO:0009642-response to light intensity(L=5),GO:0009644-response to high light intensity(L=6),GO:0050896-response to stimulus(L=1),	GO:0005575-cellular_component(L=0),GO:0005622-intracellular(L=3),GO:0005623-cell(L=1),GO:0005737-cytoplasm(L=4),GO:0005829-cytosol(L=4),GO:0044424-intracellular part(L=3),GO:0044444-cytoplasmic part(L=4),GO:0044464-cell part(L=2),
Pnte25HS_TRINITY_DN102056_c3_g1	NP_194637.1	42.4	264	94	9	11	218	26	287	2.2e-41	95.400000	NP_194637.1 phytochrome-associated protein 2 [Arabidopsis thaliana]	Arabidopsis thaliana	arabidopsis_thaliana		No	3694.POPTR_0002s04580.1	3e-48	197.2		Viridiplantae	0IK8Z@euNOG,0YEC3@NOG,1BDUC@strNOG,1DRRQ@virNOG	auxin-responsive protein		{"PFAM":[["AUX_IAA",34,"100","100"]]}		GO:0005575-cellular_component(L=0),GO:0005622-intracellular(L=3),GO:0005623-cell(L=1),GO:0005634-nucleus(L=5),GO:0043226-organelle(L=1),GO:0043227-membrane-bounded organelle(L=2),GO:0043229-intracellular organelle(L=3),GO:0043231-intracellular membrane-bounded organelle(L=4),GO:0044424-intracellular part(L=3),GO:0044464-cell part(L=2),
Pnte25HS_TRINITY_DN102064_c0_g1	NP_564344.1	59.5	373	136	5	30	390	35	404	2.1e-127	89.800000	NP_564344.1 choice-of-anchor C domain protein, putative (Protein of unknown function, DUF642) [Arabidopsis thaliana]	Arabidopsis thaliana	arabidopsis_thaliana		No	4113.PGSC0003DMT400054520	1.4e-133	481.5		Viridiplantae	0IKHF@euNOG,1248W@NOG,1BIT3@strNOG,1DWQA@virNOG	Protein of unknown function (DUF642)		{"PFAM":[["DUF642",24,"100","100"]],"SMART":[["SIGNAL",19,"79.2","98.7"],["TRANS",12,"50","96.2"]]}		GO:0005575-cellular_component(L=0),GO:0005623-cell(L=1),GO:0005886-plasma membrane(L=3),GO:0016020-membrane(L=1),GO:0031224-intrinsic component of membrane(L=3),GO:0031225-anchored component of membrane(L=4),GO:0044425-membrane part(L=2),GO:0044464-cell part(L=2),GO:0071944-cell periphery(L=3),
Pnte25HS_TRINITY_DN102072_c1_g1	NP_177101.2	50.5	630	241	15	1	604	1	585	1.4e-148	80.700000	NP_177101.2 DHHC-type zinc finger family protein [Arabidopsis thaliana]	Arabidopsis thaliana	arabidopsis_thaliana		No	29760.VIT_01s0113g00420.t01	7.3e-155	553.1		Viridiplantae	1BD48@strNOG,1DT5R@virNOG,COG5273@NOG,KOG1311@euNOG	S-acyltransferase At1g69420-like		{"PFAM":[["zf-DHHC",34,"97.1","99.8"]],"SMART":[["TRANS",139,"397","107"]]}		GO:0005575-cellular_component(L=0),GO:0016020-membrane(L=1),
Pnte25HS_TRINITY_DN102074_c0_g1	NP_181011.2	54.9	395	166	7	86	478	82	466	4.5e-108	81.900000	NP_181011.2 plastid transcriptionally active 12 [Arabidopsis thaliana]	Arabidopsis thaliana	arabidopsis_thaliana		No	4113.PGSC0003DMT400054352	3.1e-114	417.5		Viridiplantae	0IJKW@euNOG,11FQI@NOG,1BEPN@strNOG,1DSME@virNOG	NA		{"SMART":[["COIL",6,"31.6","93.7"]]}	GO:0006139-nucleobase-containing compound metabolic process(L=3),GO:0006351-transcription, DNA-templated(L=5),GO:0006355-regulation of transcription, DNA-templated(L=7),GO:0006725-cellular aromatic compound metabolic process(L=3),GO:0006807-nitrogen compound metabolic process(L=2),GO:0006996-organelle organization(L=3),GO:0008150-biological_process(L=0),GO:0008152-metabolic process(L=1),GO:000905…	GO:0000229-cytoplasmic chromosome(L=4),GO:0005575-cellular_component(L=0),GO:0005622-intracellular(L=3),GO:0005623-cell(L=1),GO:0005694-chromosome(L=4),GO:0005737-cytoplasm(L=4),GO:0009295-nucleoid(L=1),GO:0009507-chloroplast(L=6),GO:0009508-plastid chromosome(L=5),GO:0009532-plastid stroma(L=6),GO:0009536-plastid(L=5),GO:0042646-plastid nucleoid(L=5),GO:0043226-organelle(L=1),GO:0043227-membrane…
Pnte25HS_TRINITY_DN102089_c0_g1	ref|XP_017420461.1|	50.9	159	78	0	1	159	38	196	3.5e-44	99.400000	ref|XP_017420461.1| PREDICTED: uncharacterized mitochondrial protein AtMg00860-like [Vigna angularis]	Vigna angularis	complete.protein.faa.82		No	3711.Bra017917.1-P	7e-47	192.2		Viridiplantae	0C74F@braNOG,1BPPG@strNOG,1E1HM@virNOG,COG2801@NOG,KOG0017@euNOG	Retrotransposon protein		{"PFAM":[["RVT_1",417,"97.9","99.9"],["RVP_2",386,"90.6","99.5"],["rve",376,"88.3","99.3"],["Retrotrans_gag",375,"88","99.3"],["Chromo",327,"76.8","98.6"],["zf-CCHC",208,"48.8","96.1"],["Asp_protease",125,"29.3","93.3"],["RVP",89,"20.9","91.5"]],"SMART":[["COIL",690,"162","103"],["ZnF_C2HC",366,"85.9","99.2"],["SIGNAL",29,"6.81","85.4"]]}		GO:0005575-cellular_component(L=0),GO:0005622-intracellular(L=3),GO:0005623-cell(L=1),GO:0005737-cytoplasm(L=4),GO:0005739-mitochondrion(L=5),GO:0043226-organelle(L=1),GO:0043227-membrane-bounded organelle(L=2),GO:0043229-intracellular organelle(L=3),GO:0043231-intracellular membrane-bounded organelle(L=4),GO:0044424-intracellular part(L=3),GO:0044444-cytoplasmic part(L=4),GO:0044464-cell part(L=…
Pnte25HS_TRINITY_DN102101_c0_g2	ref|XP_006833365.1|	41.7	151	84	1	1	151	1	147	1.1e-26	100.000000	ref|XP_006833365.1| acyl-coenzyme A thioesterase 13 [Amborella trichopoda]	Amborella trichopoda	complete.protein.faa.82		No	29760.VIT_09s0002g04160.t01	1.1e-22	111.7		Viridiplantae	1BUNT@strNOG,1E6KN@virNOG,COG2050@NOG,KOG3328@euNOG	Thioesterase superfamily		{"PFAM":[["4HBT",8,"114","101"]]}
Pnte25HS_TRINITY_DN102111_c0_g1	NP_196685.2	39.1	662	339	15	5	656	5	612	2.6e-109	97.500000	NP_196685.2 transducin family protein / WD-40 repeat family protein [Arabidopsis thaliana]	Arabidopsis thaliana	arabidopsis_thaliana		No	3218.PP1S130_294V6.1	5.9e-124	450.3		Viridiplantae	0XRY4@NOG,1BI0G@strNOG,1DVX2@virNOG,KOG4547@euNOG	Dip2/Utp12 Family	[["Ribosome biogenesis in eukaryotes (03008)",12,"52.2","96.5"]]	{"PFAM":[["WD40",83,"361","107"],["Utp12",20,"87","99.2"]],"SMART":[["WD40",90,"391","107"],["PQQ",8,"34.8","94.3"],["COIL",3,"13","88.9"]]}
Pnte25HS_TRINITY_DN102116_c0_g1	NP_850068.1	62.8	487	155	5	13	499	14	474	1.1e-154	97.200000	NP_850068.1 Sulfite exporter TauE/SafE family protein [Arabidopsis thaliana]	Arabidopsis thaliana	arabidopsis_thaliana		No	29760.VIT_04s0008g03820.t01	2.1e-166	590.9		Viridiplantae	0IFS3@euNOG,11ME2@NOG,1BD9V@strNOG,1DR77@virNOG	Sulfite exporter TauE/SafE		{"PFAM":[["TauE",57,"154","102"]],"SMART":[["TRANS",361,"976","112"],["SIGNAL",18,"48.6","96.1"]]}
Pnte25HS_TRINITY_DN102136_c0_g1	ref|XP_012083924.1|	46.1	128	64	3	1	126	1	125	6.6e-14	100.000000	ref|XP_012083924.1| uncharacterized protein LOC105643419 [Jatropha curcas]	Jatropha curcas	complete.protein.faa.82		No	3694.POPTR_0026s00220.1	2.5e-15	87.0		Viridiplantae	0J159@euNOG,0XX9Y@NOG,1BQX5@strNOG,1E2QS@virNOG	NA		{"SMART":[["COIL",26,"104","100"]]}
Pnte25HS_TRINITY_DN102138_c0_g1	ref|XP_020241746.1|	52.0	1074	452	20	1	1055	1	1030	2.2e-259	97.900000	ref|XP_020241746.1| uncharacterized protein LOC109820088 [Asparagus officinalis]	Asparagus officinalis	complete.protein.faa.82		No	4081.Solyc07g018360.2.1	4.9e-253	879.8		Viridiplantae	1BD1X@strNOG,1DQZC@virNOG,COG0264@NOG,COG2183@NOG,KOG1071@euNOG	Associates with the EF-Tu.GDP complex and induces the exchange of GDP to GTP. It remains bound to the aminoacyl-tRNA.EF- Tu.GTP complex up to the GTP hydrolysis stage on the ribosome (By similarity)		{"PFAM":[["EF_TS",96,"384","107"],["UBA",48,"192","104"],["S1",45,"180","103"]],"SMART":[["S1",48,"192","104"],["COIL",9,"36","94.5"],["UBA",3,"12","88.5"]]}	GO:0008150-biological_process(L=0),GO:0010035-response to inorganic substance(L=3),GO:0010038-response to metal ion(L=4),GO:0042221-response to chemical(L=2),GO:0046686-response to cadmium ion(L=5),GO:0050896-response to stimulus(L=1),	GO:0005575-cellular_component(L=0),GO:0005622-intracellular(L=3),GO:0005623-cell(L=1),GO:0005737-cytoplasm(L=4),GO:0009507-chloroplast(L=6),GO:0009526-plastid envelope(L=6),GO:0009532-plastid stroma(L=6),GO:0009536-plastid(L=5),GO:0009570-chloroplast stroma(L=7),GO:0009941-chloroplast envelope(L=7),GO:0031967-organelle envelope(L=3),GO:0031975-envelope(L=3),GO:0043226-organelle(L=1),GO:0043227-me…
Pnte25HS_TRINITY_DN102148_c0_g1	NP_974122.1	81.1	481	90	1	1	480	1	481	4.7e-238	100.000000	NP_974122.1 alanine-2-oxoglutarate aminotransferase 2 [Arabidopsis thaliana]	Arabidopsis thaliana	arabidopsis_thaliana		No	4641.GSMUA_Achr6P29540_001	4.1e-244	849.0	AOAT2	Viridiplantae	0TVB6@lilNOG,1BCD5@strNOG,1DQB2@virNOG,COG0436@NOG,KOG0258@euNOG	aminotransferase	[["Biosynthesis of secondary metabolites (01110)",14,"46.7","95.9"],["Glyoxylate and dicarboxylate metabolism (00630)",14,"46.7","95.9"],["Metabolic pathways (01100)",14,"46.7","95.9"],["Carbon fixation in photosynthetic organisms (00710)",14,"46.7","95.9"],["2-Oxocarboxylic acid metabolism (01210)",14,"46.7","95.9"],["Glycine, serine and threonine metabolism (00260)",14,"46.7","95.9"],["Microbia…	{"PFAM":[["Aminotran_1_2",30,"100","100"],["C2",2,"6.67","85.3"]],"SMART":[["C2",2,"6.67","85.3"]]}	GO:0001666-response to hypoxia(L=3),GO:0006950-response to stress(L=2),GO:0008150-biological_process(L=0),GO:0008152-metabolic process(L=1),GO:0009058-biosynthetic process(L=2),GO:0009628-response to abiotic stimulus(L=2),GO:0009853-photorespiration(L=5),GO:0009987-cellular process(L=1),GO:0036293-response to decreased oxygen levels(L=4),GO:0043094-cellular metabolic compound salvage(L=4),GO:0044…	GO:0005575-cellular_component(L=0),GO:0005576-extracellular region(L=1),GO:0005622-intracellular(L=3),GO:0005623-cell(L=1),GO:0005737-cytoplasm(L=4),GO:0005773-vacuole(L=5),GO:0005777-peroxisome(L=6),GO:0009507-chloroplast(L=6),GO:0009532-plastid stroma(L=6),GO:0009536-plastid(L=5),GO:0009570-chloroplast stroma(L=7),GO:0016020-membrane(L=1),GO:0042579-microbody(L=5),GO:0043226-organelle(L=1),GO:0…	GO:0003674-molecular_function(L=0),GO:0003824-catalytic activity(L=1),GO:0004021-L-alanine:2-oxoglutarate aminotransferase activity(L=6),GO:0008453-alanine-glyoxylate transaminase activity(L=5),GO:0008483-transaminase activity(L=4),GO:0016740-transferase activity(L=2),GO:0016769-transferase activity, transferring nitrogenous groups(L=3),GO:0047635-alanine-oxo-acid transaminase activity(L=5),GO:00…
Pnte25HS_TRINITY_DN102150_c2_g2																	3847.GLYMA09G21740.1	7.9e-12	78.2		Viridiplantae	1BHE7@strNOG,1DVAE@virNOG,COG0515@NOG,KOG1187@euNOG	Cysteine-rich receptor-like protein kinase		{"PFAM":[["Pkinase_Tyr",23,"100","100"],["Pkinase",23,"100","100"]],"SMART":[["STYKc",23,"100","100"]]}
Pnte25HS_TRINITY_DN102163_c1_g1	sp|M4HXU6|TPSD1_PINBN	99.6	857	3	0	16	872	1	857	0	98.300000	sp|M4HXU6|TPSD1_PINBN Bifunctional levopimaradiene synthase, chloroplastic OS=Pinus banksiana GN=TPS-LAS1 PE=1 SV=1	Pinus banksiana	uniprot_sprot		No	3218.PP1S130_5V6.1	1.7e-200	704.9	CPS1	Viridiplantae	0IHWJ@euNOG,0XNXR@NOG,1BJT5@strNOG,1DS7Z@virNOG	diphosphate synthase	[["Diterpenoid biosynthesis (00904)",15,"48.4","96.1"],["Biosynthesis of secondary metabolites (01110)",15,"48.4","96.1"],["Metabolic pathways (01100)",15,"48.4","96.1"]]	{"PFAM":[["Terpene_synth",31,"100","100"],["Terpene_synth_C",31,"100","100"]],"SMART":[["COIL",2,"6.45","85.1"]]}	GO:0006082-organic acid metabolic process(L=3),GO:0006629-lipid metabolic process(L=3),GO:0006720-isoprenoid metabolic process(L=4),GO:0006721-terpenoid metabolic process(L=5),GO:0007154-cell communication(L=2),GO:0007165-signal transduction(L=3),GO:0008150-biological_process(L=0),GO:0008152-metabolic process(L=1),GO:0008299-isoprenoid biosynthetic process(L=4),GO:0008610-lipid biosynthetic proce…	GO:0005575-cellular_component(L=0),GO:0005622-intracellular(L=3),GO:0005623-cell(L=1),GO:0005737-cytoplasm(L=4),GO:0009507-chloroplast(L=6),GO:0009536-plastid(L=5),GO:0043226-organelle(L=1),GO:0043227-membrane-bounded organelle(L=2),GO:0043229-intracellular organelle(L=3),GO:0043231-intracellular membrane-bounded organelle(L=4),GO:0044424-intracellular part(L=3),GO:0044444-cytoplasmic part(L=4),G…	GO:0000287-magnesium ion binding(L=5),GO:0003674-molecular_function(L=0),GO:0003824-catalytic activity(L=1),GO:0005488-binding(L=1),GO:0009905-ent-copalyl diphosphate synthase activity(L=4),GO:0016853-isomerase activity(L=2),GO:0016872-intramolecular lyase activity(L=3),GO:0043167-ion binding(L=2),GO:0043169-cation binding(L=3),GO:0046872-metal ion binding(L=4),
Pnte25HS_TRINITY_DN102164_c2_g1	NP_196956.1	55.9	619	238	6	1	619	1	584	2.8e-190	99.000000	NP_196956.1 pescadillo-like protein [Arabidopsis thaliana]	Arabidopsis thaliana	arabidopsis_thaliana		No	29760.VIT_14s0066g00640.t01	7.8e-203	712.2		Viridiplantae	1BCPP@strNOG,1DQMB@virNOG,COG5163@NOG,KOG2481@euNOG	pescadillo		{"PFAM":[["Pescadillo_N",27,"100","100"],["BRCT",24,"88.9","99.4"]],"SMART":[["COIL",33,"122","101"],["BRCT",24,"88.9","99.4"]]}		GO:0005575-cellular_component(L=0),GO:0005622-intracellular(L=3),GO:0005623-cell(L=1),GO:0005634-nucleus(L=5),GO:0005654-nucleoplasm(L=5),GO:0005730-nucleolus(L=5),GO:0031974-membrane-enclosed lumen(L=1),GO:0031981-nuclear lumen(L=6),GO:0043226-organelle(L=1),GO:0043227-membrane-bounded organelle(L=2),GO:0043228-non-membrane-bounded organelle(L=2),GO:0043229-intracellular organelle(L=3),GO:004323…
Pnte25HS_TRINITY_DN102170_c0_g1	ref|XP_010257703.1|	49.1	279	125	5	19	294	17	281	5.3e-63	84.100000	ref|XP_010257703.1| PREDICTED: uncharacterized protein LOC104597697 [Nelumbo nucifera]	Nelumbo nucifera	complete.protein.faa.82		No	3694.POPTR_0003s20820.1	5.4e-62	243.4		Viridiplantae	0IRQ3@euNOG,0YCTB@NOG,1BH1F@strNOG,1DUXU@virNOG	antitermination NusB domain-containing protein		{"PFAM":[["NusB",19,"95","99.7"]]}		GO:0005575-cellular_component(L=0),GO:0005622-intracellular(L=3),GO:0005623-cell(L=1),GO:0005737-cytoplasm(L=4),GO:0009507-chloroplast(L=6),GO:0009536-plastid(L=5),GO:0043226-organelle(L=1),GO:0043227-membrane-bounded organelle(L=2),GO:0043229-intracellular organelle(L=3),GO:0043231-intracellular membrane-bounded organelle(L=4),GO:0044424-intracellular part(L=3),GO:0044444-cytoplasmic part(L=4),G…
Pnte25HS_TRINITY_DN102180_c0_g1	ref|XP_010940647.1|	58.5	441	167	5	11	437	10	448	5.6e-145	97.700000	ref|XP_010940647.1| PREDICTED: probable pectate lyase 8 [Elaeis guineensis]	Elaeis guineensis	complete.protein.faa.82		No	3847.GLYMA11G37610.1	2e-144	517.7		Ancestor	COG3866@NOG	pectate lyase activity	[["Pentose and glucuronate interconversions (00040)",284,"39.1","94.9"]]	{"PFAM":[["Pec_lyase_C",727,"100","100"],["Pec_lyase_N",79,"10.9","88"]],"SMART":[["Amb_all",679,"93.4","99.6"],["PbH1",509,"70","98.1"],["SIGNAL",483,"66.4","97.8"],["TRANS",257,"35.4","94.4"]]}
Pnte25HS_TRINITY_DN102184_c1_g1	NP_194784.1	47.6	250	123	3	19	265	4	248	2e-63	89.200000	NP_194784.1 Class I glutamine amidotransferase-like superfamily protein [Arabidopsis thaliana]	Arabidopsis thaliana	arabidopsis_thaliana		No	29760.VIT_11s0037g00890.t01	6.8e-74	282.7		Viridiplantae	1BDWQ@strNOG,1DRU7@virNOG,COG0518@NOG,KOG3179@euNOG	glutamine amidotransferase		{"PFAM":[["GATase",32,"100","100"],["Peptidase_C26",24,"75","98.4"],["HTS",14,"43.8","95.5"]],"SMART":[["COIL",2,"6.25","84.9"]]}	GO:0006790-sulfur compound metabolic process(L=3),GO:0008150-biological_process(L=0),GO:0008152-metabolic process(L=1),GO:0009987-cellular process(L=1),GO:0016143-S-glycoside metabolic process(L=3),GO:0019748-secondary metabolic process(L=3),GO:0019757-glycosinolate metabolic process(L=4),GO:0019760-glucosinolate metabolic process(L=6),GO:0044237-cellular metabolic process(L=2),GO:0044710-single-…	GO:0005575-cellular_component(L=0),GO:0005622-intracellular(L=3),GO:0005623-cell(L=1),GO:0005737-cytoplasm(L=4),GO:0005829-cytosol(L=4),GO:0044424-intracellular part(L=3),GO:0044444-cytoplasmic part(L=4),GO:0044464-cell part(L=2),	GO:0003674-molecular_function(L=0),GO:0003824-catalytic activity(L=1),GO:0008233-peptidase activity(L=3),GO:0016787-hydrolase activity(L=2),
Pnte25HS_TRINITY_DN102236_c0_g6	ref|XP_014517828.1|	55.3	132	45	5	27	156	2	121	9e-29	82.800000	ref|XP_014517828.1| PREDICTED: auxin-responsive protein SAUR32 [Vigna radiata var. radiata]	Vigna radiata var. radiata	complete.protein.faa.82		No	29760.VIT_16s0098g01150.t01	1.9e-28	131.0		Viridiplantae	0J1IZ@euNOG,0YXA2@NOG,1BUJJ@strNOG,1E6H2@virNOG	Auxin responsive protein	[["Plant hormone signal transduction (04075)",4,"57.1","97"]]	{"PFAM":[["Auxin_inducible",7,"100","100"]]}
Pnte25HS_TRINITY_DN102260_c0_g1																	29760.VIT_01s0127g00340.t01	7.7e-13	78.6		Viridiplantae	0J31W@euNOG,116TY@NOG,1BU90@strNOG,1E65S@virNOG	Plant protein 1589 of unknown function (A_thal_3526)		{"PFAM":[["A_thal_3526",5,"100","100"]]}
Pnte25HS_TRINITY_DN102270_c0_g1	ref|XP_006838902.1|	43.2	465	216	12	1	453	1	429	1.1e-82	98.500000	ref|XP_006838902.1| uncharacterized protein LOC18429554 [Amborella trichopoda]	Amborella trichopoda	complete.protein.faa.82		No	29760.VIT_05s0020g04500.t01	1.6e-72	278.9		Viridiplantae	0IESI@euNOG,11S35@NOG,1BCP3@strNOG,1DS6C@virNOG	Plant-specific domain TIGR01615 family protein		{"PFAM":[["DUF506",52,"100","100"]]}
Pnte25HS_TRINITY_DN102316_c0_g1	NP_851219.1	45.4	458	215	5	1	454	1	427	3.3e-87	98.300000	NP_851219.1 myosin heavy chain-like protein [Arabidopsis thaliana]	Arabidopsis thaliana	arabidopsis_thaliana		No	3694.POPTR_0001s25230.1	4.7e-88	330.5		Viridiplantae	0IHRF@euNOG,11NPH@NOG,1BJ7C@strNOG,1DX4M@virNOG	NA		{"SMART":[["COIL",45,"214","104"]]}
Pnte25HS_TRINITY_DN102334_c0_g3	ref|XP_017613649.1|	50.7	138	68	0	3	140	7	144	9.8e-31	86.800000	ref|XP_017613649.1| PREDICTED: uncharacterized mitochondrial protein AtMg00820-like [Gossypium arboreum]	Gossypium arboreum	complete.protein.faa.82		No	400682.PAC_15712908	5e-29	132.9		Animals	0IRPM@euNOG,0WHTF@meNOG,0XS4D@NOG,13EAF@opiNOG	Hydra magnipapillata		{"PFAM":[["RVT_2",35,"97.2","99.8"],["rve",24,"66.7","97.8"],["zf-CCHC",11,"30.6","93.6"],["Retrotrans_gag",2,"5.56","84.3"]],"SMART":[["ZnF_C2HC",22,"61.1","97.3"],["COIL",7,"19.4","91.1"]]}
Pnte25HS_TRINITY_DN102339_c1_g2																	3218.PP1S355_66V6.1	6e-51	206.8		Viridiplantae	11P7G@NOG,1BTGY@strNOG,1E5CG@virNOG,KOG0519@euNOG	HATPase_c		{"PFAM":[["Response_reg",5,"100","100"],["HATPase_c",5,"100","100"],["HisKA",1,"20","91.3"]],"SMART":[["TRANS",6,"120","101"],["REC",5,"100","100"],["HATPase_c",5,"100","100"],["COIL",3,"60","97.2"],["HisKA",3,"60","97.2"]]}
Pnte25HS_TRINITY_DN102345_c0_g4																	4533.OB05G12140.1	2e-52	211.1	OSI_18315	Viridiplantae	0IHAJ@euNOG,0TW6G@lilNOG,15T8Z@poaNOG,1BIUJ@strNOG,1DWRQ@virNOG,COG0515@NOG	Cysteine-rich receptor-like protein kinase		{"PFAM":[["DUF26",73,"182","103"],["Pkinase_Tyr",40,"100","100"],["Pkinase",40,"100","100"]],"SMART":[["TRANS",50,"125","101"],["STYKc",40,"100","100"],["SIGNAL",26,"65","97.7"]]}
Pnte25HS_TRINITY_DN102358_c0_g1	ref|XP_006854125.2|	63.3	836	284	7	97	929	57	872	2e-293	89.700000	ref|XP_006854125.2| uncharacterized protein LOC18443882 [Amborella trichopoda]	Amborella trichopoda	complete.protein.faa.82		No	4641.GSMUA_Achr6P01110_001	1.5e-279	967.6		Viridiplantae	0TTJ2@lilNOG,1BJB1@strNOG,1DX8I@virNOG,COG0317@NOG,KOG1157@euNOG	RelA_SpoT		{"PFAM":[["RelA_SpoT",21,"100","100"],["HD",12,"57.1","97"],["TGS",5,"23.8","92.2"]],"SMART":[["RelA_SpoT",21,"100","100"],["HDc",17,"81","98.9"],["TRANS",2,"9.52","87.2"]]}
Pnte25HS_TRINITY_DN102365_c0_g1	NP_567109.1	74.3	420	106	2	15	433	23	441	6.6e-183	96.800000	NP_567109.1 COP9 signalosome complex subunit 1 [Arabidopsis thaliana]	Arabidopsis thaliana	arabidopsis_thaliana		No	29760.VIT_15s0048g01980.t01	3.3e-192	676.4	FUS6	Viridiplantae	0XRXI@NOG,1BJPQ@strNOG,1DXM6@virNOG,KOG0686@euNOG	cop9 signalosome complex subunit		{"PFAM":[["PCI",31,"100","100"],["RPN7",31,"100","100"]],"SMART":[["PINT",31,"100","100"],["COIL",26,"83.9","99"]]}	GO:0000003-reproduction(L=1),GO:0000338-protein deneddylation(L=6),GO:0003006-developmental process involved in reproduction(L=2),GO:0006461-protein complex assembly(L=5),GO:0006464-cellular protein modification process(L=5),GO:0006950-response to stress(L=2),GO:0006970-response to osmotic stress(L=3),GO:0006972-hyperosmotic response(L=4),GO:0007275-multicellular organism development(L=3),GO:0008…	GO:0005575-cellular_component(L=0),GO:0005622-intracellular(L=3),GO:0005623-cell(L=1),GO:0005634-nucleus(L=5),GO:0005737-cytoplasm(L=4),GO:0005829-cytosol(L=4),GO:0008180-COP9 signalosome(L=6),GO:0032991-macromolecular complex(L=1),GO:0043226-organelle(L=1),GO:0043227-membrane-bounded organelle(L=2),GO:0043229-intracellular organelle(L=3),GO:0043231-intracellular membrane-bounded organelle(L=4),G…
Pnte25HS_TRINITY_DN102390_c0_g1	NP_187342.1	71.1	724	204	2	4	727	7	725	6.7e-305	99.600000	NP_187342.1 multifunctional protein 2 [Arabidopsis thaliana]	Arabidopsis thaliana	arabidopsis_thaliana		No	39947.LOC_Os01g24680.1	0.0	1105.9		Viridiplantae	0TK2Y@lilNOG,15GKA@poaNOG,1BD49@strNOG,1DQWR@virNOG,COG1024@NOG,COG1250@NOG,KOG1683@euNOG	fatty acid beta-oxidation multifunctional protein	[["Fatty acid degradation (00071)",16,"39","94.9"],["alpha-Linolenic acid metabolism (00592)",16,"39","94.9"],["Metabolic pathways (01100)",16,"39","94.9"]]	{"PFAM":[["3HCDH",51,"124","101"],["3HCDH_N",42,"102","100"],["ECH",41,"100","100"]],"SMART":[["TRANS",6,"14.6","89.6"]]}	GO:0006082-organic acid metabolic process(L=3),GO:0006629-lipid metabolic process(L=3),GO:0006631-fatty acid metabolic process(L=4),GO:0006635-fatty acid beta-oxidation(L=6),GO:0008150-biological_process(L=0),GO:0008152-metabolic process(L=1),GO:0009056-catabolic process(L=2),GO:0009062-fatty acid catabolic process(L=5),GO:0009987-cellular process(L=1),GO:0016042-lipid catabolic process(L=4),GO:0…	GO:0005575-cellular_component(L=0),GO:0005618-cell wall(L=4),GO:0005622-intracellular(L=3),GO:0005623-cell(L=1),GO:0005634-nucleus(L=5),GO:0005730-nucleolus(L=5),GO:0005737-cytoplasm(L=4),GO:0005777-peroxisome(L=6),GO:0005911-cell-cell junction(L=2),GO:0009506-plasmodesma(L=3),GO:0009514-glyoxysome(L=7),GO:0030054-cell junction(L=1),GO:0030312-external encapsulating structure(L=3),GO:0031974-memb…	GO:0003674-molecular_function(L=0),GO:0003824-catalytic activity(L=1),GO:0003857-3-hydroxyacyl-CoA dehydrogenase activity(L=5),GO:0016491-oxidoreductase activity(L=2),GO:0016508-long-chain-enoyl-CoA hydratase activity(L=5),GO:0016614-oxidoreductase activity, acting on CH-OH group of donors(L=3),GO:0016616-oxidoreductase activity, acting on the CH-OH group of donors, NAD or NADP as acceptor(L=4),G…
Pnte25HS_TRINITY_DN102392_c0_g1	ref|XP_009355974.1|	56.2	1270	442	25	114	1375	67	1230	0	91.800000	ref|XP_009355974.1| PREDICTED: uncharacterized protein LOC103946883 isoform X2 [Pyrus x bretschneideri]	Pyrus x bretschneideri	complete.protein.faa.82		No	3847.GLYMA16G34510.2	0.0	1180.2		Viridiplantae	0XPET@NOG,1BDZF@strNOG,1DRE7@virNOG,KOG0667@euNOG	kinase family		{"PFAM":[["Pkinase_Tyr",65,"97","99.8"],["Pkinase",65,"97","99.8"]],"SMART":[["S_TKc",51,"76.1","98.5"],["COIL",14,"20.9","91.5"],["STYKc",14,"20.9","91.5"],["TRANS",5,"7.46","85.9"],["ANK",5,"7.46","85.9"]]}		GO:0005575-cellular_component(L=0),GO:0005622-intracellular(L=3),GO:0005623-cell(L=1),GO:0005737-cytoplasm(L=4),GO:0005829-cytosol(L=4),GO:0005886-plasma membrane(L=3),GO:0016020-membrane(L=1),GO:0044424-intracellular part(L=3),GO:0044444-cytoplasmic part(L=4),GO:0044464-cell part(L=2),GO:0071944-cell periphery(L=3),
Pnte25HS_TRINITY_DN102398_c0_g1	NP_566275.1	68.5	394	114	2	36	419	11	404	4.1e-153	91.400000	NP_566275.1 BTB-POZ and MATH domain 2 [Arabidopsis thaliana]	Arabidopsis thaliana	arabidopsis_thaliana		No	29760.VIT_07s0104g00570.t01	1.9e-160	570.9		Viridiplantae	0XQV8@NOG,1BEB9@strNOG,1DS94@virNOG,KOG1987@euNOG	BTB POZ and MATH domain-containing protein		{"PFAM":[["BTB",70,"98.6","99.9"],["MATH",68,"95.8","99.8"]],"SMART":[["MATH",71,"100","100"],["BTB",70,"98.6","99.9"]]}
Pnte25HS_TRINITY_DN102412_c1_g1																	3694.POPTR_0013s15150.1	1.3e-20	104.8		Viridiplantae	0J3U1@euNOG,0Z4SM@NOG,1BUKC@strNOG,1E6HY@virNOG	Inherit from euNOG: epidermal patterning factor-like protein		{"SMART":[["TRANS",6,"100","100"]]}
Pnte25HS_TRINITY_DN102427_c0_g2	NP_001321098.1	75.8	1532	368	2	1	1532	1	1530	0	100.000000	NP_001321098.1 Myosin family protein with Dil domain-containing protein [Arabidopsis thaliana]	Arabidopsis thaliana	arabidopsis_thaliana		No	29760.VIT_14s0081g00160.t01	0.0	2385.5		Viridiplantae	1BG78@strNOG,1DQCC@virNOG,COG5022@NOG,KOG0160@euNOG	myosin xi		{"PFAM":[["IQ",379,"462","108"],["DIL",84,"102","100"],["Myosin_head",84,"102","100"],["Myosin_N",67,"81.7","98.9"]],"SMART":[["IQ",480,"585","110"],["COIL",96,"117","101"],["MYSc",82,"100","100"],["DIL",73,"89","99.4"],["TRANS",7,"8.54","86.6"]]}
Pnte25HS_TRINITY_DN102444_c1_g2	NP_174658.1	45.5	264	134	3	7	260	42	305	6.5e-56	95.800000	NP_174658.1 P-loop containing nucleoside triphosphate hydrolases superfamily protein [Arabidopsis thaliana]	Arabidopsis thaliana	arabidopsis_thaliana		No	29760.VIT_18s0041g01860.t01	1.8e-55	221.5		Viridiplantae	0IM0G@euNOG,11GYZ@NOG,1BH3K@strNOG,1DUZU@virNOG	AIG1 family		{"PFAM":[["AIG1",31,"100","100"],["MMR_HSR1",16,"51.6","96.4"],["FeoB_N",12,"38.7","94.8"]],"SMART":[["COIL",28,"90.3","99.4"]]}
Pnte25HS_TRINITY_DN102449_c1_g1	NP_189177.1	40.5	1100	499	28	62	1093	23	1035	4.9e-134	94.300000	NP_189177.1 formin homology 1 [Arabidopsis thaliana]	Arabidopsis thaliana	arabidopsis_thaliana		No	3847.GLYMA07G06440.2	9e-146	523.5		Viridiplantae	0XQR0@NOG,1BIMF@strNOG,1DWIQ@virNOG,KOG1922@euNOG	Formin-like protein		{"PFAM":[["FH2",23,"105","100"]],"SMART":[["TRANS",26,"118","101"],["FH2",22,"100","100"],["SIGNAL",12,"54.5","96.7"],["COIL",8,"36.4","94.5"]]}
Pnte25HS_TRINITY_DN102451_c1_g1																	15368.BRADI1G77217.1	8.9e-47	193.0	OSI_09763	Viridiplantae	0IKAK@euNOG,0TT0K@lilNOG,11M0G@NOG,15PU2@poaNOG,1BF2A@strNOG,1DVRD@virNOG	(No apical meristem) protein		{"PFAM":[["NAM",28,"96.6","99.8"]],"SMART":[["TRANS",7,"24.1","92.3"]]}	GO:0006355-regulation of transcription, DNA-templated(L=7),GO:0008150-biological_process(L=0),GO:0009889-regulation of biosynthetic process(L=4),GO:0010468-regulation of gene expression(L=5),GO:0010556-regulation of macromolecule biosynthetic process(L=5),GO:0019219-regulation of nucleobase-containing compound metabolic process(L=5),GO:0019222-regulation of metabolic process(L=3),GO:0031323-regul…		GO:0001071-nucleic acid binding transcription factor activity(L=1),GO:0003674-molecular_function(L=0),GO:0003700-transcription factor activity, sequence-specific DNA binding(L=2),
Pnte25HS_TRINITY_DN102473_c0_g7	NP_194162.1	36.1	180	114	1	9	187	28	207	1.1e-28	94.700000	NP_194162.1 transmembrane protein, putative (DUF679) [Arabidopsis thaliana]	Arabidopsis thaliana	arabidopsis_thaliana		No	4081.Solyc10g008970.1.1	7e-30	136.0		Viridiplantae	0IW49@euNOG,0YAMB@NOG,1BM0U@strNOG,1DYWF@virNOG	Protein of unknown function (DUF679)		{"PFAM":[["DUF679",5,"100","100"]],"SMART":[["TRANS",21,"420","108"]]}		GO:0000325-plant-type vacuole(L=6),GO:0005575-cellular_component(L=0),GO:0005622-intracellular(L=3),GO:0005623-cell(L=1),GO:0005737-cytoplasm(L=4),GO:0005773-vacuole(L=5),GO:0005774-vacuolar membrane(L=6),GO:0009705-plant-type vacuole membrane(L=6),GO:0016020-membrane(L=1),GO:0031090-organelle membrane(L=3),GO:0043226-organelle(L=1),GO:0043227-membrane-bounded organelle(L=2),GO:0043229-intracellu…
Pnte25HS_TRINITY_DN102475_c0_g1	ref|XP_006843780.1|	59.5	412	156	5	24	428	31	438	9.8e-134	93.300000	ref|XP_006843780.1| uncharacterized protein LOC18433635 isoform X1 [Amborella trichopoda]	Amborella trichopoda	complete.protein.faa.82		No	29760.VIT_17s0000g03190.t01	2.3e-121	441.0		Viridiplantae	0IKDD@euNOG,1BKFM@strNOG,1DYC0@virNOG,COG0707@NOG	UDP-N-acetylglucosamine--N-acetylmuramyl-(Pentapeptide) pyrophosphoryl-undecaprenol N-acetylglucosamine	[["Peptidoglycan biosynthesis (00550)",12,"54.5","96.7"],["Cell cycle - Caulobacter (04112)",12,"54.5","96.7"],["Metabolic pathways (01100)",12,"54.5","96.7"]]	{"PFAM":[["Glyco_tran_28_C",22,"100","100"],["Glyco_transf_28",20,"90.9","99.5"]],"SMART":[["TRANS",7,"31.8","93.8"]]}
Pnte25HS_TRINITY_DN102483_c0_g1	ref|XP_002282917.2|	42.9	196	94	5	6	194	65	249	8.2e-39	82.900000	ref|XP_002282917.2| PREDICTED: protein P21 [Vitis vinifera]	Vitis vinifera	complete.protein.faa.82		No	4555.Si037366m	2.4e-40	171.0		Viridiplantae	0IIHC@euNOG,0TJ6K@lilNOG,0YD4X@NOG,15GT7@poaNOG,1BD09@strNOG,1DQXX@virNOG	thaumatin-like protein		{"PFAM":[["Thaumatin",56,"114","101"]],"SMART":[["THN",51,"104","100"],["SIGNAL",45,"91.8","99.5"],["TRANS",31,"63.3","97.5"]]}
Pnte25HS_TRINITY_DN102485_c0_g2	NP_177658.1	58.4	497	196	3	1	496	1	487	2.9e-158	100.000000	NP_177658.1 Major facilitator superfamily protein [Arabidopsis thaliana]	Arabidopsis thaliana	arabidopsis_thaliana		No	29760.VIT_04s0023g01860.t01	2.8e-163	580.5		Viridiplantae	0XNQK@NOG,1BD4Q@strNOG,1DR26@virNOG,KOG0254@euNOG	sugar transporter ERD6-like		{"PFAM":[["MFS_1",55,"102","100"],["Sugar_tr",55,"102","100"]],"SMART":[["TRANS",640,"1.19e+03","113"]]}
Pnte25HS_TRINITY_DN102489_c3_g2	ref|XP_004514835.1|	42.4	264	143	2	18	272	106	369	1.2e-52	93.800000	ref|XP_004514835.1| PREDICTED: putative methylesterase 11, chloroplastic [Cicer arietinum]	Cicer arietinum	complete.protein.faa.82		No	59689.Al_scaffold_0001_2669	1.2e-51	208.8		Viridiplantae	0IH43@euNOG,11IVV@NOG,1BGF4@strNOG,1DUCJ@virNOG	esterase		{"PFAM":[["Abhydrolase_1",56,"100","100"]]}		GO:0005575-cellular_component(L=0),GO:0005622-intracellular(L=3),GO:0005623-cell(L=1),GO:0005737-cytoplasm(L=4),GO:0009507-chloroplast(L=6),GO:0009536-plastid(L=5),GO:0043226-organelle(L=1),GO:0043227-membrane-bounded organelle(L=2),GO:0043229-intracellular organelle(L=3),GO:0043231-intracellular membrane-bounded organelle(L=4),GO:0044424-intracellular part(L=3),GO:0044444-cytoplasmic part(L=4),G…
Pnte25HS_TRINITY_DN102491_c0_g1	ref|XP_019076866.1|	45.4	205	107	4	13	213	1	204	4.7e-28	92.600000	ref|XP_019076866.1| PREDICTED: uncharacterized protein LOC100262735 [Vitis vinifera]	Vitis vinifera	complete.protein.faa.82		No	3694.POPTR_0015s04890.1	3.6e-22	110.5		Viridiplantae	0J3M4@euNOG,0XYP1@NOG,1BUMK@strNOG,1E6J8@virNOG	NA		{}
Pnte25HS_TRINITY_DN102498_c0_g1	NP_188140.1	53.2	713	296	14	4	710	5	685	4.6e-181	98.900000	NP_188140.1 Protein kinase superfamily protein [Arabidopsis thaliana]	Arabidopsis thaliana	arabidopsis_thaliana		No	29760.VIT_19s0014g02310.t01	4.9e-209	733.0		Viridiplantae	0XP9G@NOG,1BDK8@strNOG,1DRHI@virNOG,KOG0201@euNOG	S_TKc		{"PFAM":[["Pkinase_Tyr",29,"96.7","99.8"],["Pkinase",29,"96.7","99.8"]],"SMART":[["S_TKc",28,"93.3","99.6"],["COIL",25,"83.3","99"]]}		GO:0005575-cellular_component(L=0),GO:0005622-intracellular(L=3),GO:0005623-cell(L=1),GO:0005737-cytoplasm(L=4),GO:0005819-spindle(L=6),GO:0005856-cytoskeleton(L=5),GO:0015630-microtubule cytoskeleton(L=6),GO:0032991-macromolecular complex(L=1),GO:0043226-organelle(L=1),GO:0043228-non-membrane-bounded organelle(L=2),GO:0043229-intracellular organelle(L=3),GO:0043232-intracellular non-membrane-bou…
Pnte25HS_TRINITY_DN102511_c1_g1	NP_565447.1	63.5	812	291	5	13	821	2	811	9.9e-305	98.300000	NP_565447.1 subtilisin-like serine protease 3 [Arabidopsis thaliana]	Arabidopsis thaliana	arabidopsis_thaliana		No	29760.VIT_11s0103g00550.t01	0.0	1092.8		Viridiplantae	0IJRX@euNOG,1BKUD@strNOG,1DZU4@virNOG,COG1404@NOG	subtilisin-like		{"PFAM":[["Inhibitor_I9",33,"100","100"],["Peptidase_S8",33,"100","100"],["PA",32,"97","99.8"],["DUF1034",26,"78.8","98.7"]],"SMART":[["SIGNAL",26,"78.8","98.7"],["TRANS",14,"42.4","95.3"]]}	GO:0008150-biological_process(L=0),GO:0008152-metabolic process(L=1),	GO:0005575-cellular_component(L=0),GO:0005618-cell wall(L=4),GO:0005623-cell(L=1),GO:0030312-external encapsulating structure(L=3),GO:0031012-extracellular matrix(L=2),GO:0044464-cell part(L=2),GO:0048196-obsolete plant extracellular matrix(L=),GO:0071944-cell periphery(L=3),	GO:0003674-molecular_function(L=0),GO:0003824-catalytic activity(L=1),GO:0004175-endopeptidase activity(L=5),GO:0004252-serine-type endopeptidase activity(L=5),GO:0008233-peptidase activity(L=3),GO:0008236-serine-type peptidase activity(L=4),GO:0016787-hydrolase activity(L=2),GO:0017171-serine hydrolase activity(L=3),GO:0070011-peptidase activity, acting on L-amino acid peptides(L=4),
Pnte25HS_TRINITY_DN102524_c1_g1	ref|XP_015878425.1|	63.2	307	100	6	26	328	6	303	3.1e-95	90.700000	ref|XP_015878425.1| PREDICTED: beta-carotene hydroxylase 2, chloroplastic [Ziziphus jujuba]	Ziziphus jujuba	complete.protein.faa.82		No	29760.VIT_02s0025g00240.t01	7.6e-96	355.9	OSI_09800	Viridiplantae	0IK78@euNOG,11G77@NOG,1BIBY@strNOG,1DUSS@virNOG	Beta-carotene hydroxylase	[["Carotenoid biosynthesis (00906)",22,"48.9","96.1"]]	{"PFAM":[["FA_hydroxylase",45,"100","100"]],"SMART":[["TRANS",156,"347","107"]]}
Pnte25HS_TRINITY_DN102546_c0_g1	ref|XP_006471381.1|	60.1	248	74	4	35	277	17	244	6e-71	84.100000	ref|XP_006471381.1| PREDICTED: putative low molecular weight protein-tyrosine-phosphatase slr0328 [Citrus sinensis]	Citrus sinensis	complete.protein.faa.82		No	3694.POPTR_0009s14920.1	3.3e-71	273.9		Viridiplantae	1BJKW@strNOG,1DXIK@virNOG,COG0394@NOG,KOG3217@euNOG	Low molecular weight protein-tyrosine-phosphatase		{"PFAM":[["LMWPc",26,"108","100"]],"SMART":[["LMWPc",24,"100","100"]]}
Pnte25HS_TRINITY_DN102612_c0_g1																	29760.VIT_06s0061g00090.t01	1.7e-175	622.9		Viridiplantae	1BGC8@strNOG,1DU9W@virNOG,COG0484@NOG,KOG0550@euNOG	DnaJ homolog subfamily C member 7		{"PFAM":[["DnaJ",38,"92.7","99.6"],["TPR_1",19,"46.3","95.8"]],"SMART":[["TPR",206,"502","109"],["DnaJ",38,"92.7","99.6"],["COIL",14,"34.1","94.2"]]}
Pnte25HS_TRINITY_DN102623_c0_g1																	4641.GSMUA_Achr6P26410_001	6.5e-87	325.5		Viridiplantae	0IHQT@euNOG,0TJ2S@lilNOG,1BKFI@strNOG,1DWU2@virNOG,COG4677@NOG	pectinesterase	[["Starch and sucrose metabolism (00500)",12,"40","95"],["Pentose and glucuronate interconversions (00040)",12,"40","95"],["Metabolic pathways (01100)",12,"40","95"]]	{"PFAM":[["Pectinesterase",30,"100","100"]],"SMART":[["SIGNAL",28,"93.3","99.6"],["TRANS",13,"43.3","95.5"]]}		GO:0005575-cellular_component(L=0),GO:0005618-cell wall(L=4),GO:0005622-intracellular(L=3),GO:0005623-cell(L=1),GO:0005737-cytoplasm(L=4),GO:0030312-external encapsulating structure(L=3),GO:0044424-intracellular part(L=3),GO:0044464-cell part(L=2),GO:0071944-cell periphery(L=3),
Pnte25HS_TRINITY_DN102624_c0_g5	ref|XP_020524444.1|	52.3	241	89	6	1	238	4	221	5.5e-54	100.000000	ref|XP_020524444.1| uncharacterized protein At3g17950 [Amborella trichopoda]	Amborella trichopoda	complete.protein.faa.82		No	29760.VIT_06s0004g04560.t01	1.6e-31	141.7		Viridiplantae	0JENQ@euNOG,11BUW@NOG,1BUWH@strNOG,1E6UX@virNOG	NA		{}
Pnte25HS_TRINITY_DN102637_c1_g1																	3218.PP1S80_9V6.1	2.6e-91	341.7		Viridiplantae	1BD5F@strNOG,1DR2Y@virNOG,COG0631@NOG,KOG0698@euNOG	phosphatase 2C	[["Plant hormone signal transduction (04075)",31,"62","97.4"]]	{"PFAM":[["PP2C",50,"100","100"]],"SMART":[["PP2Cc",50,"100","100"],["PP2C_SIG",45,"90","99.4"]]}	GO:0006793-phosphorus metabolic process(L=3),GO:0006796-phosphate-containing compound metabolic process(L=4),GO:0006950-response to stress(L=2),GO:0008150-biological_process(L=0),GO:0008152-metabolic process(L=1),GO:0009266-response to temperature stimulus(L=3),GO:0009408-response to heat(L=3),GO:0009409-response to cold(L=3),GO:0009628-response to abiotic stimulus(L=2),GO:0009719-response to end…	GO:0005575-cellular_component(L=0),GO:0005622-intracellular(L=3),GO:0005623-cell(L=1),GO:0005634-nucleus(L=5),GO:0005737-cytoplasm(L=4),GO:0005886-plasma membrane(L=3),GO:0016020-membrane(L=1),GO:0043226-organelle(L=1),GO:0043227-membrane-bounded organelle(L=2),GO:0043229-intracellular organelle(L=3),GO:0043231-intracellular membrane-bounded organelle(L=4),GO:0044424-intracellular part(L=3),GO:00…	GO:0003674-molecular_function(L=0),GO:0003824-catalytic activity(L=1),GO:0004721-phosphoprotein phosphatase activity(L=6),GO:0004722-protein serine/threonine phosphatase activity(L=7),GO:0016787-hydrolase activity(L=2),GO:0016788-hydrolase activity, acting on ester bonds(L=3),GO:0016791-phosphatase activity(L=5),GO:0042578-phosphoric ester hydrolase activity(L=4),
Pnte25HS_TRINITY_DN102645_c0_g1	ref|XP_004307265.1|	71.4	210	51	2	4	212	3	204	3.3e-74	98.600000	ref|XP_004307265.1| PREDICTED: ATP synthase subunit delta', mitochondrial-like [Fragaria vesca subsp. vesca]	Fragaria vesca subsp. vesca	complete.protein.faa.82		No	4641.GSMUA_Achr1P00580_001	2.2e-72	277.3		Viridiplantae	0TSQT@lilNOG,1BJ9M@strNOG,1DX72@virNOG,COG0355@NOG,KOG1758@euNOG	atp synthase	[["Alzheimer's disease (05010)",18,"54.5","96.7"],["Huntington's disease (05016)",18,"54.5","96.7"],["Oxidative phosphorylation (00190)",18,"54.5","96.7"],["Parkinson's disease (05012)",18,"54.5","96.7"],["Metabolic pathways (01100)",18,"54.5","96.7"]]	{"PFAM":[["ATP-synt_DE_N",33,"100","100"]],"SMART":[["COIL",15,"45.5","95.7"]]}	GO:0006950-response to stress(L=2),GO:0006970-response to osmotic stress(L=3),GO:0008150-biological_process(L=0),GO:0009628-response to abiotic stimulus(L=2),GO:0009651-response to salt stress(L=4),GO:0050896-response to stimulus(L=1),	GO:0000275-mitochondrial proton-transporting ATP synthase complex, catalytic core F(1)(L=5),GO:0005575-cellular_component(L=0),GO:0005622-intracellular(L=3),GO:0005623-cell(L=1),GO:0005737-cytoplasm(L=4),GO:0005739-mitochondrion(L=5),GO:0005740-mitochondrial envelope(L=6),GO:0005743-mitochondrial inner membrane(L=5),GO:0005753-mitochondrial proton-transporting ATP synthase complex(L=5),GO:0016020…	GO:0003674-molecular_function(L=0),GO:0005488-binding(L=1),GO:0008270-zinc ion binding(L=6),GO:0043167-ion binding(L=2),GO:0043169-cation binding(L=3),GO:0046872-metal ion binding(L=4),GO:0046914-transition metal ion binding(L=5),
Pnte25HS_TRINITY_DN102648_c0_g1	ref|NP_001281234.1|	50.8	240	91	7	6	244	11	224	3e-23	97.600000	ref|NP_001281234.1| histone one (H1) [Zea mays]	Zea mays	complete.protein.faa.82		No	3218.PP1S53_134V6.1	7.4e-24	116.3		Viridiplantae	0J2KR@euNOG,0XYG5@NOG,1BVBF@strNOG,1E7B3@virNOG	Histone H1		{"PFAM":[["Linker_histone",19,"100","100"]],"SMART":[["H15",19,"100","100"]]}		GO:0005575-cellular_component(L=0),GO:0005622-intracellular(L=3),GO:0005623-cell(L=1),GO:0005634-nucleus(L=5),GO:0043226-organelle(L=1),GO:0043227-membrane-bounded organelle(L=2),GO:0043229-intracellular organelle(L=3),GO:0043231-intracellular membrane-bounded organelle(L=4),GO:0044424-intracellular part(L=3),GO:0044464-cell part(L=2),
Pnte25HS_TRINITY_DN102693_c3_g2																	3218.PP1S120_22V6.1	4.1e-87	327.4		Viridiplantae	0IK5K@euNOG,11KG5@NOG,1BEV0@strNOG,1DSSK@virNOG	Inherit from NOG: expressed protein		{}
Pnte25HS_TRINITY_DN102698_c0_g1	NP_178071.1	72.8	334	90	1	5	337	88	421	5.1e-138	98.500000	NP_178071.1 glyceraldehyde-3-phosphate dehydrogenase of plastid 1 [Arabidopsis thaliana]	Arabidopsis thaliana	arabidopsis_thaliana		No	117187.FVEG_04927T0	8.3e-191	671.4	GPD	Fungi	03MSR@ascNOG,0PF9K@fuNOG,0SASY@hypNOG,0WU1T@necNOG,12QVQ@opiNOG,19QMM@sordNOG,COG0057@NOG,KOG0657@euNOG	glyceraldehyde-3-phosphate dehydrogenase	[["Biosynthesis of secondary metabolites (01110)",73,"71.6","98.2"],["Metabolic pathways (01100)",73,"71.6","98.2"],["Alzheimer's disease (05010)",73,"71.6","98.2"],["HIF-1 signaling pathway (04066)",73,"71.6","98.2"],["Glycolysis / Gluconeogenesis (00010)",73,"71.6","98.2"],["Microbial metabolism in diverse environments (01120)",73,"71.6","98.2"],["Biosynthesis of amino acids (01230)",73,"71.6",…	{"PFAM":[["Gp_dh_C",100,"98","99.9"],["Gp_dh_N",99,"97.1","99.8"]],"SMART":[["Gp_dh_N",99,"97.1","99.8"]]}	GO:0000302-response to reactive oxygen species(L=4),GO:0005975-carbohydrate metabolic process(L=3),GO:0005996-monosaccharide metabolic process(L=4),GO:0006006-glucose metabolic process(L=7),GO:0006007-glucose catabolic process(L=7),GO:0006091-generation of precursor metabolites and energy(L=3),GO:0006094-gluconeogenesis(L=7),GO:0006096-glycolytic process(L=5),GO:0006915-apoptotic process(L=5),GO:…	GO:0005575-cellular_component(L=0),GO:0005618-cell wall(L=4),GO:0005622-intracellular(L=3),GO:0005623-cell(L=1),GO:0005737-cytoplasm(L=4),GO:0005739-mitochondrion(L=5),GO:0005811-lipid particle(L=5),GO:0005829-cytosol(L=4),GO:0005886-plasma membrane(L=3),GO:0009277-fungal-type cell wall(L=5),GO:0016020-membrane(L=1),GO:0030312-external encapsulating structure(L=3),GO:0043226-organelle(L=1),GO:004…	GO:0003674-molecular_function(L=0),GO:0003824-catalytic activity(L=1),GO:0004365-glyceraldehyde-3-phosphate dehydrogenase (NAD+) (phosphorylating) activity(L=6),GO:0016491-oxidoreductase activity(L=2),GO:0016620-oxidoreductase activity, acting on the aldehyde or oxo group of donors, NAD or NADP as acceptor(L=4),GO:0016903-oxidoreductase activity, acting on the aldehyde or oxo group of donors(L=3),
Pnte25HS_TRINITY_DN102724_c0_g1	ref|XP_002967390.1|	63.7	251	89	1	1	251	1	249	9.2e-92	99.600000	ref|XP_002967390.1| hypothetical protein SELMODRAFT_144613 [Selaginella moellendorffii]	Selaginella moellendorffii	complete.protein.faa.82		No	88036.EFJ31989	3e-92	343.6		Viridiplantae	0II9X@euNOG,0XS75@NOG,1BHU9@strNOG,1DVQI@virNOG	Protein of unknown function (DUF1264)		{"PFAM":[["DUF1264",37,"103","100"]]}
Pnte25HS_TRINITY_DN102754_c2_g2																	3218.PP1S99_260V6.1	7.2e-10	68.9		Viridiplantae	0XP3K@NOG,1BJ2V@strNOG,1DWZZ@virNOG,KOG0266@euNOG	primary shoot apical meristem specification		{"PFAM":[["WD40",57,"317","106"]],"SMART":[["WD40",196,"1.09e+03","113"],["LisH",18,"100","100"],["CTLH",18,"100","100"]]}
Pnte25HS_TRINITY_DN102770_c0_g1																	29760.VIT_05s0020g00470.t01	2.2e-128	464.5	OSI_06346	Eukaryotes	COG0513@NOG,KOG0331@euNOG	(RNA) helicase	[["Transcriptional misregulation in cancer (05202)",237,"17.1","90.4"],["Proteoglycans in cancer (05205)",237,"17.1","90.4"],["Spliceosome (03040)",237,"17.1","90.4"]]	{"PFAM":[["DEAD",1195,"86.2","99.2"],["Helicase_C",1106,"79.7","98.8"],["ResIII",269,"19.4","91.1"],["GUCT",188,"13.6","89.2"],["TUDOR",98,"7.07","85.6"],["zf-HIT",85,"6.13","84.8"]],"SMART":[["DEXDc",1106,"79.7","98.8"],["HELICc",1068,"77","98.6"],["TRANS",319,"23","92"],["COIL",161,"11.6","88.3"]]}		GO:0005575-cellular_component(L=0),GO:0005622-intracellular(L=3),GO:0005623-cell(L=1),GO:0005634-nucleus(L=5),GO:0005737-cytoplasm(L=4),GO:0005773-vacuole(L=5),GO:0043226-organelle(L=1),GO:0043227-membrane-bounded organelle(L=2),GO:0043229-intracellular organelle(L=3),GO:0043231-intracellular membrane-bounded organelle(L=4),GO:0044424-intracellular part(L=3),GO:0044444-cytoplasmic part(L=4),GO:00…
Pnte25HS_TRINITY_DN102778_c0_g3																	3694.POPTR_0019s02950.1	1.2e-22	111.7		Viridiplantae	0IWY9@euNOG,11THG@NOG,1BRNJ@strNOG,1E3HD@virNOG	resistance protein		{"PFAM":[["TIR",38,"100","100"],["NB-ARC",19,"50","96.2"],["LRR_1",17,"44.7","95.6"],["LRR_3",9,"23.7","92.2"],["NACHT",2,"5.26","84"]],"SMART":[["TIR",36,"94.7","99.7"],["LRR_TYP",7,"18.4","90.8"],["AAA",2,"5.26","84"]]}
Pnte25HS_TRINITY_DN102791_c0_g1																	3218.PP1S211_10V6.1	1.4e-103	382.5	CP_0578	Ancestor	11XH3@NOG	NA		{"SMART":[["TRANS",13,"86.7","99.2"],["COIL",1,"6.67","85.3"],["SIGNAL",1,"6.67","85.3"]]}
Pnte25HS_TRINITY_DN102796_c1_g1	ref|XP_017216260.1|	45.6	318	158	3	60	374	51	356	9.4e-80	82.900000	ref|XP_017216260.1| PREDICTED: uncharacterized protein At4g15970 [Daucus carota subsp. sativus]	Daucus carota subsp. sativus	complete.protein.faa.82		No	4641.GSMUA_Achr5P11740_001	3.1e-85	320.9		Viridiplantae	0IGNS@euNOG,0YD0F@NOG,1BFYM@strNOG,1DY6T@virNOG	Nucleotide-diphospho-sugar transferase		{"PFAM":[["Nucleotid_trans",37,"97.4","99.9"]],"SMART":[["TRANS",25,"65.8","97.7"]]}
Pnte25HS_TRINITY_DN102798_c0_g1	NP_566970.1	38.8	497	254	9	31	517	12	468	3.6e-90	93.300000	NP_566970.1 GATA zinc finger protein [Arabidopsis thaliana]	Arabidopsis thaliana	arabidopsis_thaliana		No	3218.PP1S359_27V6.1	2.4e-128	464.5		Viridiplantae	0IF6N@euNOG,10M2B@NOG,1BHHJ@strNOG,1DVDA@virNOG	NA		{"PFAM":[["AATase",7,"29.2","93.3"],["Condensation",7,"29.2","93.3"]]}
Pnte25HS_TRINITY_DN102808_c0_g1	ref|XP_020522700.1|	44.5	339	158	7	4	334	64	380	4e-66	99.100000	ref|XP_020522700.1| barley B recombinant-like protein D isoform X1 [Amborella trichopoda]	Amborella trichopoda	complete.protein.faa.82		No	39947.LOC_Os06g04010.1	9.1e-49	199.5		Viridiplantae	0IERQ@euNOG,0TRUK@lilNOG,120EV@NOG,15NKC@poaNOG,1BHYF@strNOG,1DVUR@virNOG	GAGA-binding transcriptional activator		{"PFAM":[["GAGA_bind",22,"105","100"]],"SMART":[["GAGA_bind",16,"76.2","98.5"]]}	GO:0006355-regulation of transcription, DNA-templated(L=7),GO:0008150-biological_process(L=0),GO:0009719-response to endogenous stimulus(L=2),GO:0009723-response to ethylene(L=4),GO:0009725-response to hormone(L=3),GO:0009889-regulation of biosynthetic process(L=4),GO:0010033-response to organic substance(L=3),GO:0010468-regulation of gene expression(L=5),GO:0010556-regulation of macromolecule bi…	GO:0005575-cellular_component(L=0),GO:0005622-intracellular(L=3),GO:0005623-cell(L=1),GO:0005634-nucleus(L=5),GO:0005730-nucleolus(L=5),GO:0031974-membrane-enclosed lumen(L=1),GO:0031981-nuclear lumen(L=6),GO:0043226-organelle(L=1),GO:0043227-membrane-bounded organelle(L=2),GO:0043228-non-membrane-bounded organelle(L=2),GO:0043229-intracellular organelle(L=3),GO:0043231-intracellular membrane-bou…	GO:0001071-nucleic acid binding transcription factor activity(L=1),GO:0003674-molecular_function(L=0),GO:0003676-nucleic acid binding(L=3),GO:0003677-DNA binding(L=4),GO:0003700-transcription factor activity, sequence-specific DNA binding(L=2),GO:0005488-binding(L=1),GO:0005515-protein binding(L=2),GO:0042802-identical protein binding(L=3),GO:0042803-protein homodimerization activity(L=4),GO:0046…
Pnte25HS_TRINITY_DN102815_c0_g1	ref|XP_007009767.2|	60.9	184	66	3	42	222	35	215	8.2e-60	81.500000	ref|XP_007009767.2| PREDICTED: peptidyl-prolyl cis-trans isomerase FKBP13, chloroplastic [Theobroma cacao]	Theobroma cacao	complete.protein.faa.82		No	3694.POPTR_0001s12230.1	4.5e-60	236.5		Viridiplantae	1BQU3@strNOG,1E2MZ@virNOG,COG0545@NOG,KOG0549@euNOG	Peptidyl-prolyl cis-trans isomerase		{"PFAM":[["FKBP_C",24,"100","100"]],"SMART":[["SIGNAL",3,"12.5","88.7"],["TRANS",2,"8.33","86.5"]]}	GO:0000413-protein peptidyl-prolyl isomerization(L=8),GO:0006464-cellular protein modification process(L=5),GO:0008150-biological_process(L=0),GO:0008152-metabolic process(L=1),GO:0009987-cellular process(L=1),GO:0018193-peptidyl-amino acid modification(L=6),GO:0018208-peptidyl-proline modification(L=7),GO:0019538-protein metabolic process(L=3),GO:0036211-protein modification process(L=4),GO:0043…	GO:0005575-cellular_component(L=0),GO:0005622-intracellular(L=3),GO:0005623-cell(L=1),GO:0005737-cytoplasm(L=4),GO:0009507-chloroplast(L=6),GO:0009534-chloroplast thylakoid(L=6),GO:0009536-plastid(L=5),GO:0009543-chloroplast thylakoid lumen(L=6),GO:0009579-thylakoid(L=4),GO:0016020-membrane(L=1),GO:0031976-plastid thylakoid(L=5),GO:0031977-thylakoid lumen(L=5),GO:0031978-plastid thylakoid lumen(L…	GO:0003674-molecular_function(L=0),GO:0003755-peptidyl-prolyl cis-trans isomerase activity(L=4),GO:0003824-catalytic activity(L=1),GO:0005488-binding(L=1),GO:0005527-macrolide binding(L=3),GO:0005528-FK506 binding(L=4),GO:0008144-drug binding(L=2),GO:0016853-isomerase activity(L=2),GO:0016859-cis-trans isomerase activity(L=3),GO:0097159-organic cyclic compound binding(L=2),GO:1901363-heterocyclic…
Pnte25HS_TRINITY_DN102852_c0_g1	sp|Q9ZTT5|CAMT_PINTA	98.1	259	5	0	1	259	1	259	5.9e-143	100.000000	sp|Q9ZTT5|CAMT_PINTA Caffeoyl-CoA O-methyltransferase OS=Pinus taeda GN=CCOAOMT PE=2 SV=1	Pinus taeda	uniprot_sprot		No	29760.VIT_07s0031g00350.t01	1.1e-121	441.4	CCOAOMT	Viridiplantae	1BGYG@strNOG,1DUV7@virNOG,COG4122@NOG,KOG1663@euNOG	Methylates caffeoyl-CoA to feruloyl-CoA and 5- hydroxyferuloyl-CoA to sinapoyl-CoA. Plays a role in the synthesis of feruloylated polysaccharides. Involved in the reinforcement of the plant cell wall. Also involved in the responding to wounding or pathogen challenge by the increased formation of cell wall- bound ferulic acid polymers	[["Biosynthesis of secondary metabolites (01110)",13,"39.4","94.9"],["Metabolic pathways (01100)",13,"39.4","94.9"],["Phenylpropanoid biosynthesis (00940)",13,"39.4","94.9"],["Flavonoid biosynthesis (00941)",13,"39.4","94.9"],["Stilbenoid, diarylheptanoid and gingerol biosynthesis (00945)",13,"39.4","94.9"],["Phenylalanine metabolism (00360)",13,"39.4","94.9"]]	{"PFAM":[["Methyltransf_3",34,"103","100"]]}
Pnte25HS_TRINITY_DN102854_c0_g1	ref|XP_010664563.1|	65.9	543	146	9	8	548	6	511	6.5e-191	98.500000	ref|XP_010664563.1| PREDICTED: probable serine/threonine-protein kinase At1g01540 isoform X2 [Vitis vinifera]	Vitis vinifera	complete.protein.faa.82		No	29760.VIT_18s0001g10310.t01	2.1e-191	674.1		Viridiplantae	1BH71@strNOG,1DV36@virNOG,COG0515@NOG,KOG1187@euNOG	serine threonine-protein kinase		{"PFAM":[["Pkinase_Tyr",40,"100","100"],["Pkinase",40,"100","100"]],"SMART":[["STYKc",40,"100","100"],["TRANS",37,"92.5","99.6"]]}	GO:0006464-cellular protein modification process(L=5),GO:0006468-protein phosphorylation(L=6),GO:0006793-phosphorus metabolic process(L=3),GO:0006796-phosphate-containing compound metabolic process(L=4),GO:0007623-circadian rhythm(L=2),GO:0008150-biological_process(L=0),GO:0008152-metabolic process(L=1),GO:0009987-cellular process(L=1),GO:0016310-phosphorylation(L=5),GO:0019538-protein metabolic …	GO:0005575-cellular_component(L=0),GO:0005623-cell(L=1),GO:0005886-plasma membrane(L=3),GO:0016020-membrane(L=1),GO:0044464-cell part(L=2),GO:0071944-cell periphery(L=3),	GO:0003674-molecular_function(L=0),GO:0003824-catalytic activity(L=1),GO:0004672-protein kinase activity(L=5),GO:0004674-protein serine/threonine kinase activity(L=6),GO:0016301-kinase activity(L=4),GO:0016740-transferase activity(L=2),GO:0016772-transferase activity, transferring phosphorus-containing groups(L=3),GO:0016773-phosphotransferase activity, alcohol group as acceptor(L=4),
Pnte25HS_TRINITY_DN102862_c0_g1	sp|P41636|4CL_PINTA	99.8	537	1	0	1	537	1	537	8.6e-306	100.000000	sp|P41636|4CL_PINTA 4-coumarate--CoA ligase OS=Pinus taeda GN=4CL PE=2 SV=1	Pinus taeda	uniprot_sprot		No	29760.VIT_11s0052g01090.t01	1.1e-216	758.1	4CL1	Viridiplantae	1BD7G@strNOG,1DR50@virNOG,COG0318@NOG,KOG1176@euNOG	4-coumarate-coa ligase	[["Phenylalanine metabolism (00360)",18,"40","95"],["Phenylpropanoid biosynthesis (00940)",18,"40","95"],["Ubiquinone and other terpenoid-quinone biosynthesis (00130)",18,"40","95"],["Biosynthesis of secondary metabolites (01110)",18,"40","95"],["Metabolic pathways (01100)",18,"40","95"]]	{"PFAM":[["AMP-binding",48,"107","100"]]}	GO:0006725-cellular aromatic compound metabolic process(L=3),GO:0008150-biological_process(L=0),GO:0008152-metabolic process(L=1),GO:0009698-phenylpropanoid metabolic process(L=3),GO:0009987-cellular process(L=1),GO:0019748-secondary metabolic process(L=3),GO:0044237-cellular metabolic process(L=2),GO:0044710-single-organism metabolic process(L=2),GO:0071704-organic substance metabolic process(L=…		GO:0003674-molecular_function(L=0),GO:0003824-catalytic activity(L=1),GO:0016207-4-coumarate-CoA ligase activity(L=5),GO:0016405-CoA-ligase activity(L=4),GO:0016874-ligase activity(L=2),GO:0016877-ligase activity, forming carbon-sulfur bonds(L=3),GO:0016878-acid-thiol ligase activity(L=4),
Pnte25HS_TRINITY_DN102876_c2_g6	ref|XP_010038981.1|	43.0	414	218	4	9	406	3	414	5.3e-89	97.800000	ref|XP_010038981.1| PREDICTED: cytochrome P450 76A1 [Eucalyptus grandis]	Eucalyptus grandis	complete.protein.faa.82		No	29760.VIT_02s0012g02340.t01	5.5e-88	330.1		Viridiplantae	1BGIJ@strNOG,1DUFU@virNOG,COG2124@NOG,KOG0156@euNOG	cytochrome P450		{"PFAM":[["p450",98,"105","100"]],"SMART":[["TRANS",71,"76.3","98.5"],["SIGNAL",20,"21.5","91.7"]]}		GO:0005575-cellular_component(L=0),GO:0016020-membrane(L=1),
Pnte25HS_TRINITY_DN102889_c0_g1	NP_178014.2	40.8	561	319	7	60	612	29	584	4.5e-124	89.200000	NP_178014.2 Mitochondrial transcription termination factor family protein [Arabidopsis thaliana]	Arabidopsis thaliana	arabidopsis_thaliana		No	29760.VIT_09s0054g01030.t01	1.4e-138	498.8		Viridiplantae	0XT49@NOG,1BEDV@strNOG,1DSBN@virNOG,KOG1267@euNOG	mTERF		{"PFAM":[["mTERF",21,"111","101"]],"SMART":[["Mterf",176,"926","112"],["SIGNAL",2,"10.5","87.8"]]}		GO:0005575-cellular_component(L=0),GO:0005622-intracellular(L=3),GO:0005623-cell(L=1),GO:0005737-cytoplasm(L=4),GO:0009507-chloroplast(L=6),GO:0009536-plastid(L=5),GO:0043226-organelle(L=1),GO:0043227-membrane-bounded organelle(L=2),GO:0043229-intracellular organelle(L=3),GO:0043231-intracellular membrane-bounded organelle(L=4),GO:0044424-intracellular part(L=3),GO:0044444-cytoplasmic part(L=4),G…
Pnte25HS_TRINITY_DN102894_c0_g1																	3218.PP1S143_20V6.1	1.8e-36	159.1	OSI_33955	Viridiplantae	0IX9V@euNOG,0XYVB@NOG,1BK1T@strNOG,1DXYZ@virNOG	CCT motif		{"PFAM":[["CCT",24,"100","100"]]}
Pnte25HS_TRINITY_DN102908_c2_g1	NP_567192.1	49.8	482	212	10	11	471	23	495	3.1e-109	97.900000	NP_567192.1 RNA-binding (RRM/RBD/RNP motifs) family protein [Arabidopsis thaliana]	Arabidopsis thaliana	arabidopsis_thaliana		No	4641.GSMUA_Achr10P07450_001	2.7e-123	447.6	OSI_35702	Viridiplantae	0TN43@lilNOG,0XTJ5@NOG,1BJR3@strNOG,1DXNM@virNOG,KOG0117@euNOG	heterogeneous nuclear ribonucleoprotein		{"PFAM":[["RRM_1",168,"295","106"]],"SMART":[["RRM",167,"293","106"],["COIL",34,"59.6","97.2"]]}		GO:0005575-cellular_component(L=0),GO:0005622-intracellular(L=3),GO:0005623-cell(L=1),GO:0005737-cytoplasm(L=4),GO:0005829-cytosol(L=4),GO:0044424-intracellular part(L=3),GO:0044444-cytoplasmic part(L=4),GO:0044464-cell part(L=2),
Pnte25HS_TRINITY_DN102924_c0_g1	NP_565720.1	47.3	110	43	2	3	112	4	98	1.7e-16	94.000000	NP_565720.1 inhibitor-3 [Arabidopsis thaliana]	Arabidopsis thaliana	arabidopsis_thaliana		No	3711.Bra018261.1-P	6.1e-16	89.0		Viridiplantae	0J2XF@euNOG,0ZYDE@NOG,1BVGX@strNOG,1E7HQ@virNOG	Protein phosphatase inhibitor		{"PFAM":[["PPI_Ypi1",21,"100","100"]]}	GO:0007275-multicellular organism development(L=3),GO:0008150-biological_process(L=0),GO:0009790-embryo development(L=4),GO:0010921-regulation of phosphatase activity(L=8),GO:0010923-negative regulation of phosphatase activity(L=7),GO:0019220-regulation of phosphate metabolic process(L=6),GO:0019222-regulation of metabolic process(L=3),GO:0031323-regulation of cellular metabolic process(L=4),GO:0…	GO:0000164-protein phosphatase type 1 complex(L=5),GO:0005575-cellular_component(L=0),GO:0005622-intracellular(L=3),GO:0005623-cell(L=1),GO:0005737-cytoplasm(L=4),GO:0008287-protein serine/threonine phosphatase complex(L=3),GO:0032991-macromolecular complex(L=1),GO:0043234-protein complex(L=2),GO:0044424-intracellular part(L=3),GO:0044444-cytoplasmic part(L=4),GO:0044464-cell part(L=2),
Pnte25HS_TRINITY_DN102938_c0_g1	ref|XP_003526296.1|	37.7	302	150	7	8	293	5	284	2e-40	95.300000	ref|XP_003526296.1| PREDICTED: transcription factor MYB39-like [Glycine max]	Glycine max	complete.protein.faa.82		No	3694.POPTR_0010s07450.1	2.6e-42	177.9		Viridiplantae	1BRIR@strNOG,1E3DA@virNOG,COG5147@NOG,KOG0048@euNOG	Transcription factor		{"PFAM":[["Myb_DNA-binding",64,"200","104"]],"SMART":[["SANT",64,"200","104"],["COIL",8,"25","92.5"]]}	GO:0006355-regulation of transcription, DNA-templated(L=7),GO:0008150-biological_process(L=0),GO:0009889-regulation of biosynthetic process(L=4),GO:0010468-regulation of gene expression(L=5),GO:0010556-regulation of macromolecule biosynthetic process(L=5),GO:0019219-regulation of nucleobase-containing compound metabolic process(L=5),GO:0019222-regulation of metabolic process(L=3),GO:0031323-regul…		GO:0001071-nucleic acid binding transcription factor activity(L=1),GO:0003674-molecular_function(L=0),GO:0003700-transcription factor activity, sequence-specific DNA binding(L=2),
Pnte25HS_TRINITY_DN102942_c0_g1	ref|XP_006844522.3|	39.4	1442	672	38	175	1568	129	1416	5.9e-213	88.800000	ref|XP_006844522.3| RNA polymerase II C-terminal domain phosphatase-like 3 [Amborella trichopoda]	Amborella trichopoda	complete.protein.faa.82		No	29760.VIT_01s0244g00060.t01	1.7e-177	629.4		Viridiplantae	1BHXN@strNOG,1DVU4@virNOG,COG5190@NOG,KOG0323@euNOG	RNA polymerase II C-terminal domain phosphatase-like		{"PFAM":[["NIF",36,"97.3","99.9"],["BRCT",29,"78.4","98.7"]],"SMART":[["CPDc",36,"97.3","99.9"],["BRCT",34,"91.9","99.5"]]}	GO:0006950-response to stress(L=2),GO:0006970-response to osmotic stress(L=3),GO:0008150-biological_process(L=0),GO:0009628-response to abiotic stimulus(L=2),GO:0009651-response to salt stress(L=4),GO:0009787-regulation of abscisic acid-activated signaling pathway(L=5),GO:0009788-negative regulation of abscisic acid-activated signaling pathway(L=6),GO:0009966-regulation of signal transduction(L=4…	GO:0005575-cellular_component(L=0),GO:0005622-intracellular(L=3),GO:0005623-cell(L=1),GO:0005634-nucleus(L=5),GO:0043226-organelle(L=1),GO:0043227-membrane-bounded organelle(L=2),GO:0043229-intracellular organelle(L=3),GO:0043231-intracellular membrane-bounded organelle(L=4),GO:0044424-intracellular part(L=3),GO:0044464-cell part(L=2),
Pnte25HS_TRINITY_DN102949_c0_g1	ref|XP_001751559.1|	30.9	311	161	7	32	316	87	369	5.5e-17	90.200000	ref|XP_001751559.1| predicted protein [Physcomitrella patens]	Physcomitrella patens	complete.protein.faa.82		No	3218.PP1S1_480V6.1	3e-17	94.7		Viridiplantae	0II36@euNOG,0YDYS@NOG,1BQ2N@strNOG,1E1WU@virNOG	transcription factor		{"PFAM":[["HLH",22,"100","100"]],"SMART":[["HLH",22,"100","100"],["COIL",13,"59.1","97.1"]]}		GO:0005575-cellular_component(L=0),GO:0005622-intracellular(L=3),GO:0005623-cell(L=1),GO:0005634-nucleus(L=5),GO:0043226-organelle(L=1),GO:0043227-membrane-bounded organelle(L=2),GO:0043229-intracellular organelle(L=3),GO:0043231-intracellular membrane-bounded organelle(L=4),GO:0044424-intracellular part(L=3),GO:0044464-cell part(L=2),
Pnte25HS_TRINITY_DN102950_c1_g1	NP_196216.2	48.3	830	351	17	8	819	12	781	4.7e-198	99.100000	NP_196216.2 Transducin/WD40 repeat-like superfamily protein [Arabidopsis thaliana]	Arabidopsis thaliana	arabidopsis_thaliana		No	29760.VIT_13s0019g02400.t01	1.4e-239	834.7		Viridiplantae	0IPA4@euNOG,1C6U7@strNOG,1EKR8@virNOG,COG2319@NOG	WD domain, G-beta repeat		{"PFAM":[["WD40",28,"467","108"]],"SMART":[["WD40",36,"600","110"],["COIL",6,"100","100"]]}
Pnte25HS_TRINITY_DN102952_c1_g3	ref|XP_003544735.1|	65.2	250	77	2	1	250	1	240	1.9e-79	95.400000	ref|XP_003544735.1| PREDICTED: bidirectional sugar transporter SWEET1-like isoform X2 [Glycine max]	Glycine max	complete.protein.faa.82		No	3847.GLYMA14G27610.1	6e-80	302.8		Viridiplantae	11M4R@NOG,1BH4X@strNOG,1DV11@virNOG,KOG1623@euNOG	bidirectional sugar transporter		{"PFAM":[["MtN3_slv",73,"203","104"]],"SMART":[["TRANS",239,"664","110"]]}	GO:0006810-transport(L=3),GO:0008150-biological_process(L=0),GO:0008643-carbohydrate transport(L=4),GO:0009987-cellular process(L=1),GO:0034219-carbohydrate transmembrane transport(L=5),GO:0044699-single-organism process(L=1),GO:0044763-single-organism cellular process(L=2),GO:0044765-single-organism transport(L=3),GO:0051179-localization(L=1),GO:0051234-establishment of localization(L=2),GO:0055…	GO:0005575-cellular_component(L=0),GO:0005622-intracellular(L=3),GO:0005623-cell(L=1),GO:0005737-cytoplasm(L=4),GO:0005783-endoplasmic reticulum(L=4),GO:0005886-plasma membrane(L=3),GO:0005887-integral component of plasma membrane(L=4),GO:0016020-membrane(L=1),GO:0016021-integral component of membrane(L=4),GO:0031224-intrinsic component of membrane(L=3),GO:0031226-intrinsic component of plasma me…	GO:0003674-molecular_function(L=0),GO:0005215-transporter activity(L=1),GO:0015144-carbohydrate transmembrane transporter activity(L=3),GO:0022857-transmembrane transporter activity(L=2),GO:0022891-substrate-specific transmembrane transporter activity(L=3),GO:0022892-substrate-specific transporter activity(L=2),GO:0051119-sugar transmembrane transporter activity(L=4),GO:1901476-carbohydrate trans…
Pnte25HS_TRINITY_DN102953_c0_g1	ref|XP_003541671.1|	37.5	1079	535	32	63	1109	4	975	6.6e-150	93.800000	ref|XP_003541671.1| PREDICTED: protein BREAST CANCER SUSCEPTIBILITY 1 homolog isoform X2 [Glycine max]	Glycine max	complete.protein.faa.82		No	3847.GLYMA13G29225.1	6.8e-149	533.9		Viridiplantae	11GMJ@NOG,1BD1C@strNOG,1DQYT@virNOG,KOG4197@euNOG,KOG4362@euNOG	protein BREAST CANCER SUSCEPTIBILITY 1 homolog		{"PFAM":[["PPR",26,"217","104"],["BRCT",18,"150","102"],["zf-C3HC4",6,"50","96.2"]],"SMART":[["BRCT",20,"167","103"],["RING",17,"142","102"],["PHD",10,"83.3","99"]]}
Pnte25HS_TRINITY_DN102955_c0_g1																	4641.GSMUA_Achr2P17480_001	4.7e-21	107.1	OSI_25077	Viridiplantae	0J1CH@euNOG,0TZWK@lilNOG,0Z3HC@NOG,1BSVA@strNOG,1E4QE@virNOG	Non-specific lipid-transfer protein-like protein		{"PFAM":[["Tryp_alpha_amyl",36,"100","100"]],"SMART":[["AAI",36,"100","100"],["SIGNAL",35,"97.2","99.8"],["TRANS",21,"58.3","97.1"]]}		GO:0005575-cellular_component(L=0),GO:0016020-membrane(L=1),GO:0031224-intrinsic component of membrane(L=3),GO:0031225-anchored component of membrane(L=4),GO:0044425-membrane part(L=2),
Pnte25HS_TRINITY_DN102978_c0_g1	NP_001323724.1	51.1	919	407	17	12	923	32	915	5.7e-248	97.100000	NP_001323724.1 ubiquitin-specific protease 5 [Arabidopsis thaliana]	Arabidopsis thaliana	arabidopsis_thaliana		No	29760.VIT_00s0174g00150.t01	7.7e-271	938.7	UBP5	Viridiplantae	1BCHS@strNOG,1DQFQ@virNOG,COG5560@NOG,KOG1870@euNOG	ubiquitin carboxyl-terminal hydrolase		{"PFAM":[["UCH",20,"100","100"],["DUSP",14,"70","98.1"]],"SMART":[["DUSP",14,"70","98.1"]]}	GO:0006508-proteolysis(L=4),GO:0006511-ubiquitin-dependent protein catabolic process(L=8),GO:0008150-biological_process(L=0),GO:0008152-metabolic process(L=1),GO:0009056-catabolic process(L=2),GO:0009057-macromolecule catabolic process(L=4),GO:0009987-cellular process(L=1),GO:0019538-protein metabolic process(L=3),GO:0019941-modification-dependent protein catabolic process(L=7),GO:0030163-protein…	GO:0005575-cellular_component(L=0),GO:0005622-intracellular(L=3),GO:0005623-cell(L=1),GO:0005634-nucleus(L=5),GO:0043226-organelle(L=1),GO:0043227-membrane-bounded organelle(L=2),GO:0043229-intracellular organelle(L=3),GO:0043231-intracellular membrane-bounded organelle(L=4),GO:0044424-intracellular part(L=3),GO:0044464-cell part(L=2),
Pnte25HS_TRINITY_DN102978_c0_g2	NP_001323724.1	57.8	940	364	8	15	951	15	924	7.3e-307	96.900000	NP_001323724.1 ubiquitin-specific protease 5 [Arabidopsis thaliana]	Arabidopsis thaliana	arabidopsis_thaliana		No	29760.VIT_00s0174g00150.t01	0.0	1236.9	UBP5	Viridiplantae	1BCHS@strNOG,1DQFQ@virNOG,COG5560@NOG,KOG1870@euNOG	ubiquitin carboxyl-terminal hydrolase		{"PFAM":[["UCH",20,"100","100"],["DUSP",14,"70","98.1"]],"SMART":[["DUSP",14,"70","98.1"]]}	GO:0006508-proteolysis(L=4),GO:0006511-ubiquitin-dependent protein catabolic process(L=8),GO:0008150-biological_process(L=0),GO:0008152-metabolic process(L=1),GO:0009056-catabolic process(L=2),GO:0009057-macromolecule catabolic process(L=4),GO:0009987-cellular process(L=1),GO:0019538-protein metabolic process(L=3),GO:0019941-modification-dependent protein catabolic process(L=7),GO:0030163-protein…	GO:0005575-cellular_component(L=0),GO:0005622-intracellular(L=3),GO:0005623-cell(L=1),GO:0005634-nucleus(L=5),GO:0043226-organelle(L=1),GO:0043227-membrane-bounded organelle(L=2),GO:0043229-intracellular organelle(L=3),GO:0043231-intracellular membrane-bounded organelle(L=4),GO:0044424-intracellular part(L=3),GO:0044464-cell part(L=2),
Pnte25HS_TRINITY_DN103001_c1_g1	NP_172142.2	59.8	371	146	3	25	393	13	382	9.5e-128	93.200000	NP_172142.2 ATP-dependent caseinolytic (Clp) protease/crotonase family protein [Arabidopsis thaliana]	Arabidopsis thaliana	arabidopsis_thaliana		No	29760.VIT_12s0028g00590.t01	9.6e-130	468.8		Viridiplantae	0IK8T@euNOG,1BNIX@strNOG,1E0CQ@virNOG,COG1024@NOG	3-hydroxyisobutyryl-CoA hydrolase-like protein	[["Metabolic pathways (01100)",11,"47.8","96"],["beta-Alanine metabolism (00410)",11,"47.8","96"],["Propanoate metabolism (00640)",11,"47.8","96"],["Valine, leucine and isoleucine degradation (00280)",11,"47.8","96"]]	{"PFAM":[["ECH",23,"100","100"]],"SMART":[["TRANS",3,"13","88.9"]]}	GO:0008150-biological_process(L=0),GO:0009628-response to abiotic stimulus(L=2),GO:0050896-response to stimulus(L=1),GO:0080167-response to karrikin(L=3),
Pnte25HS_TRINITY_DN103080_c0_g2	ref|XP_002278086.1|	64.6	486	168	3	11	493	28	512	3.1e-184	98.000000	ref|XP_002278086.1| PREDICTED: amino acid permease 3 [Vitis vinifera]	Vitis vinifera	complete.protein.faa.82		No	29760.VIT_18s0001g02020.t01	3.1e-186	656.8		Viridiplantae	1BE0Q@strNOG,1DRYD@virNOG,COG0814@NOG,KOG1303@euNOG	amino acid		{"PFAM":[["Aa_trans",85,"102","100"]],"SMART":[["TRANS",776,"935","112"]]}	GO:0003333-amino acid transmembrane transport(L=6),GO:0006810-transport(L=3),GO:0006811-ion transport(L=4),GO:0006820-anion transport(L=5),GO:0006865-amino acid transport(L=5),GO:0008150-biological_process(L=0),GO:0009987-cellular process(L=1),GO:0015711-organic anion transport(L=5),GO:0015802-basic amino acid transport(L=6),GO:0015849-organic acid transport(L=4),GO:0034220-ion transmembrane tran…	GO:0005575-cellular_component(L=0),GO:0005622-intracellular(L=3),GO:0005623-cell(L=1),GO:0005634-nucleus(L=5),GO:0005635-nuclear envelope(L=4),GO:0005886-plasma membrane(L=3),GO:0012505-endomembrane system(L=3),GO:0016020-membrane(L=1),GO:0031090-organelle membrane(L=3),GO:0031965-nuclear membrane(L=5),GO:0031967-organelle envelope(L=3),GO:0031975-envelope(L=3),GO:0043226-organelle(L=1),GO:004322…	GO:0003674-molecular_function(L=0),GO:0005215-transporter activity(L=1),GO:0005342-organic acid transmembrane transporter activity(L=4),GO:0008509-anion transmembrane transporter activity(L=5),GO:0008514-organic anion transmembrane transporter activity(L=6),GO:0015075-ion transmembrane transporter activity(L=4),GO:0015171-amino acid transmembrane transporter activity(L=6),GO:0022857-transmembrane…
Pnte25HS_TRINITY_DN103093_c0_g1	NP_568694.2	79.9	403	78	2	1	402	1	401	1.3e-180	99.500000	NP_568694.2 acetoacetyl-CoA thiolase 2 [Arabidopsis thaliana]	Arabidopsis thaliana	arabidopsis_thaliana		No	3847.GLYMA14G00760.1	1.3e-185	654.4	ACAT2	Viridiplantae	1BE1H@strNOG,1DRZ8@virNOG,COG0183@NOG,KOG1390@euNOG	acetyl-CoA acetyltransferase, cytosolic	[["Biosynthesis of secondary metabolites (01110)",20,"44.4","95.6"],["Fatty acid degradation (00071)",20,"44.4","95.6"],["Synthesis and degradation of ketone bodies (00072)",20,"44.4","95.6"],["Carbon fixation pathways in prokaryotes (00720)",20,"44.4","95.6"],["Pyruvate metabolism (00620)",20,"44.4","95.6"],["Glyoxylate and dicarboxylate metabolism (00630)",20,"44.4","95.6"],["Metabolic pathways…	{"PFAM":[["Thiolase_N",45,"100","100"],["Thiolase_C",45,"100","100"],["ketoacyl-synt",33,"73.3","98.3"]]}	GO:0000003-reproduction(L=1),GO:0000902-cell morphogenesis(L=5),GO:0000904-cell morphogenesis involved in differentiation(L=5),GO:0003006-developmental process involved in reproduction(L=2),GO:0006066-alcohol metabolic process(L=4),GO:0006629-lipid metabolic process(L=3),GO:0008150-biological_process(L=0),GO:0008152-metabolic process(L=1),GO:0008202-steroid metabolic process(L=4),GO:0009653-anato…	GO:0005575-cellular_component(L=0),GO:0005622-intracellular(L=3),GO:0005623-cell(L=1),GO:0005737-cytoplasm(L=4),GO:0005777-peroxisome(L=6),GO:0005829-cytosol(L=4),GO:0005886-plasma membrane(L=3),GO:0016020-membrane(L=1),GO:0042579-microbody(L=5),GO:0043226-organelle(L=1),GO:0043227-membrane-bounded organelle(L=2),GO:0043229-intracellular organelle(L=3),GO:0043231-intracellular membrane-bounded or…	GO:0003674-molecular_function(L=0),GO:0003824-catalytic activity(L=1),GO:0003985-acetyl-CoA C-acetyltransferase activity(L=7),GO:0003988-acetyl-CoA C-acyltransferase activity(L=6),GO:0016407-acetyltransferase activity(L=5),GO:0016408-C-acyltransferase activity(L=5),GO:0016453-C-acetyltransferase activity(L=6),GO:0016740-transferase activity(L=2),GO:0016746-transferase activity, transferring acyl …
Pnte25HS_TRINITY_DN103114_c0_g1	NP_195027.1	77.8	1044	217	5	1	1038	1	1035	0	100.000000	NP_195027.1 glycine decarboxylase P-protein 1 [Arabidopsis thaliana]	Arabidopsis thaliana	arabidopsis_thaliana		No	3694.POPTR_0006s24570.1	0.0	1668.3		Viridiplantae	1BGUX@strNOG,1DT8S@virNOG,COG0403@NOG,COG1003@NOG,KOG2040@euNOG	Glycine dehydrogenase decarboxylating	[["Glycine, serine and threonine metabolism (00260)",19,"55.9","96.8"],["Metabolic pathways (01100)",19,"55.9","96.8"]]	{"PFAM":[["GDC-P",71,"209","104"],["Beta_elim_lyase",25,"73.5","98.3"],["Aminotran_5",6,"17.6","90.6"]],"SMART":[["SIGNAL",3,"8.82","86.8"]]}	GO:0006082-organic acid metabolic process(L=3),GO:0006520-cellular amino acid metabolic process(L=3),GO:0006544-glycine metabolic process(L=6),GO:0006546-glycine catabolic process(L=7),GO:0006807-nitrogen compound metabolic process(L=2),GO:0008150-biological_process(L=0),GO:0008152-metabolic process(L=1),GO:0009056-catabolic process(L=2),GO:0009063-cellular amino acid catabolic process(L=4),GO:00…	GO:0005575-cellular_component(L=0),GO:0005576-extracellular region(L=1),GO:0005622-intracellular(L=3),GO:0005623-cell(L=1),GO:0005737-cytoplasm(L=4),GO:0005739-mitochondrion(L=5),GO:0009507-chloroplast(L=6),GO:0009526-plastid envelope(L=6),GO:0009532-plastid stroma(L=6),GO:0009534-chloroplast thylakoid(L=6),GO:0009536-plastid(L=5),GO:0009570-chloroplast stroma(L=7),GO:0009579-thylakoid(L=4),GO:00…	GO:0000166-nucleotide binding(L=3),GO:0001882-nucleoside binding(L=3),GO:0001883-purine nucleoside binding(L=4),GO:0003674-molecular_function(L=0),GO:0005488-binding(L=1),GO:0005524-ATP binding(L=7),GO:0017076-purine nucleotide binding(L=4),GO:0030554-adenyl nucleotide binding(L=5),GO:0032549-ribonucleoside binding(L=4),GO:0032550-purine ribonucleoside binding(L=5),GO:0032553-ribonucleotide bindi…
Pnte25HS_TRINITY_DN103115_c0_g1	ref|XP_019422018.1|	44.3	530	219	13	54	563	17	490	4.4e-98	80.600000	ref|XP_019422018.1| PREDICTED: floral homeotic protein APETALA 2-like isoform X3 [Lupinus angustifolius]	Lupinus angustifolius	complete.protein.faa.82		No	3694.POPTR_0007s10780.1	6.5e-96	357.1	AP2	Viridiplantae	0IEQU@euNOG,0YBZ8@NOG,1BFJ4@strNOG,1DTH7@virNOG	floral homeotic protein APETALA		{"PFAM":[["AP2",64,"194","104"]],"SMART":[["AP2",65,"197","104"]]}	GO:0000003-reproduction(L=1),GO:0003002-regionalization(L=5),GO:0003006-developmental process involved in reproduction(L=2),GO:0006355-regulation of transcription, DNA-templated(L=7),GO:0007275-multicellular organism development(L=3),GO:0007389-pattern specification process(L=4),GO:0008150-biological_process(L=0),GO:0009653-anatomical structure morphogenesis(L=3),GO:0009791-post-embryonic develop…	GO:0005575-cellular_component(L=0),GO:0005622-intracellular(L=3),GO:0005623-cell(L=1),GO:0005634-nucleus(L=5),GO:0043226-organelle(L=1),GO:0043227-membrane-bounded organelle(L=2),GO:0043229-intracellular organelle(L=3),GO:0043231-intracellular membrane-bounded organelle(L=4),GO:0044424-intracellular part(L=3),GO:0044464-cell part(L=2),	GO:0001071-nucleic acid binding transcription factor activity(L=1),GO:0003674-molecular_function(L=0),GO:0003700-transcription factor activity, sequence-specific DNA binding(L=2),
Pnte25HS_TRINITY_DN103117_c3_g3																	4641.GSMUA_Achr9P14410_001	3.3e-13	80.1		Viridiplantae	0J4WK@euNOG,0TXA9@lilNOG,0YVBK@NOG,1BQPQ@strNOG,1E2HP@virNOG	G_gamma		{"SMART":[["COIL",12,"100","100"],["G_gamma",10,"83.3","99"]]}
Pnte25HS_TRINITY_DN103132_c4_g1	ref|XP_012479589.1|	31.1	241	117	8	3	241	2	195	3.2e-10	89.800000	ref|XP_012479589.1| PREDICTED: protein TIFY 9 [Gossypium raimondii]	Gossypium raimondii	complete.protein.faa.82		No	4533.OB07G27680.1	4.2e-12	77.4		Viridiplantae	0IZA3@euNOG,0TXG4@lilNOG,0ZDCD@NOG,15QW2@poaNOG,1BJP0@strNOG,1DXKK@virNOG	TIFY 10A-like	[["Plant hormone signal transduction (04075)",10,"40","95"],["Plant-pathogen interaction (04626)",10,"40","95"]]	{"PFAM":[["CCT_2",25,"100","100"],["tify",24,"96","99.8"]],"SMART":[["TIFY",19,"76","98.5"]]}
Pnte25HS_TRINITY_DN103138_c0_g1	ref|XP_018504870.1|	44.1	744	359	11	6	729	10	716	6.9e-146	92.600000	ref|XP_018504870.1| PREDICTED: uncharacterized protein LOC103954977 [Pyrus x bretschneideri]	Pyrus x bretschneideri	complete.protein.faa.82		No	3218.PP1S90_158V6.1	3.1e-132	478.0		Viridiplantae	0IGAH@euNOG,0ZTAD@NOG,1BMC5@strNOG,1DZP8@virNOG	NA		{"SMART":[["TRANS",109,"419","108"]]}
Pnte25HS_TRINITY_DN103168_c1_g3																	3847.GLYMA04G35180.1	3.4e-07	60.5		Viridiplantae	0JEQY@euNOG,118YG@NOG,1BUKE@strNOG,1E6HZ@virNOG	NA		{"PFAM":[["FBA_3",1,"6.25","84.9"]]}
Pnte25HS_TRINITY_DN103184_c1_g1	NP_180762.1	44.8	165	87	2	9	172	19	180	1.8e-38	91.600000	NP_180762.1 Acyl-CoA N-acyltransferases (NAT) superfamily protein [Arabidopsis thaliana]	Arabidopsis thaliana	arabidopsis_thaliana		No	29760.VIT_05s0020g03690.t01	3e-46	190.3		Viridiplantae	0IX66@euNOG,1BSNZ@strNOG,1E4HW@virNOG,COG1670@NOG	Acetyltransferase (GNAT) family		{"PFAM":[["Acetyltransf_1",33,"91.7","99.5"]]}	GO:0008150-biological_process(L=0),GO:0009719-response to endogenous stimulus(L=2),GO:0009725-response to hormone(L=3),GO:0009737-response to abscisic acid(L=4),GO:0010033-response to organic substance(L=3),GO:0033993-response to lipid(L=4),GO:0042221-response to chemical(L=2),GO:0050896-response to stimulus(L=1),GO:0097305-response to alcohol(L=4),GO:1901700-response to oxygen-containing compoun…
Pnte25HS_TRINITY_DN103187_c0_g3	ref|XP_010243075.1|	72.3	531	140	2	4	534	6	529	1.3e-220	98.300000	ref|XP_010243075.1| PREDICTED: serine hydroxymethyltransferase 3, chloroplastic isoform X1 [Nelumbo nucifera]	Nelumbo nucifera	complete.protein.faa.82		No	3218.PP1S176_90V6.1	1.2e-220	771.2		Viridiplantae	1BMQP@strNOG,1DZIV@virNOG,COG0112@NOG,KOG2467@euNOG	interconversion of serine and glycine (By similarity)	[["Biosynthesis of secondary metabolites (01110)",11,"57.9","97"],["Glyoxylate and dicarboxylate metabolism (00630)",11,"57.9","97"],["Metabolic pathways (01100)",11,"57.9","97"],["One carbon pool by folate (00670)",11,"57.9","97"],["Cyanoamino acid metabolism (00460)",11,"57.9","97"],["Glycine, serine and threonine metabolism (00260)",11,"57.9","97"],["Microbial metabolism in diverse environment…	{"PFAM":[["SHMT",20,"105","100"],["Beta_elim_lyase",10,"52.6","96.5"],["Aminotran_1_2",2,"10.5","87.8"]]}
Pnte25HS_TRINITY_DN103195_c0_g1	NP_192251.2	51.7	319	127	6	24	337	7	303	1.2e-81	91.800000	NP_192251.2 hypothetical protein (DUF789) [Arabidopsis thaliana]	Arabidopsis thaliana	arabidopsis_thaliana		No	3694.POPTR_0013s14020.1	8.6e-87	325.9		Viridiplantae	0IE0C@euNOG,0YCMM@NOG,1BBX1@strNOG,1DPVV@virNOG	expressed protein		{"PFAM":[["DUF789",51,"104","100"]]}
Pnte25HS_TRINITY_DN103256_c0_g1																	3218.PP1S162_69V6.1	2.7e-60	239.2		Viridiplantae	121N2@NOG,1BECP@strNOG,1DSAJ@virNOG,KOG0800@euNOG	zinc finger, C3HC4 type, domain containing protein, expressed		{"PFAM":[["zf-C3HC4",30,"73.2","98.3"]],"SMART":[["RING",41,"100","100"]]}
Pnte25HS_TRINITY_DN103265_c0_g1																	88036.EFJ31760	5.7e-43	179.9		Viridiplantae	0IESI@euNOG,11S35@NOG,1BCP3@strNOG,1DS6C@virNOG	Plant-specific domain TIGR01615 family protein		{"PFAM":[["DUF506",52,"100","100"]]}
Pnte25HS_TRINITY_DN103275_c0_g1	NP_001327544.1	68.0	219	70	0	1	219	1	219	6.6e-78	98.600000	NP_001327544.1 vesicle transport V-snare 13 [Arabidopsis thaliana]	Arabidopsis thaliana	arabidopsis_thaliana		No	4641.GSMUA_Achr4P08630_001	3.3e-87	326.6		Viridiplantae	0TV2R@lilNOG,11J90@NOG,1BIRQ@strNOG,1DWNP@virNOG,KOG1666@euNOG	Vesicle transport V-snare	[["SNARE interactions in vesicular transport (04130)",26,"61.9","97.4"]]	{"PFAM":[["V-SNARE_C",42,"100","100"],["V-SNARE",42,"100","100"],["Sec20",14,"33.3","94"]],"SMART":[["TRANS",42,"100","100"],["COIL",30,"71.4","98.2"]]}	GO:0006605-protein targeting(L=6),GO:0006623-protein targeting to vacuole(L=7),GO:0006810-transport(L=3),GO:0006886-intracellular protein transport(L=5),GO:0007034-vacuolar transport(L=4),GO:0008104-protein localization(L=3),GO:0008150-biological_process(L=0),GO:0009987-cellular process(L=1),GO:0015031-protein transport(L=4),GO:0016482-cytosolic transport(L=4),GO:0033036-macromolecule localizatio…	GO:0005575-cellular_component(L=0),GO:0005622-intracellular(L=3),GO:0005623-cell(L=1),GO:0005737-cytoplasm(L=4),GO:0005768-endosome(L=5),GO:0005770-late endosome(L=7),GO:0005794-Golgi apparatus(L=4),GO:0005802-trans-Golgi network(L=5),GO:0005886-plasma membrane(L=3),GO:0010008-endosome membrane(L=5),GO:0016020-membrane(L=1),GO:0031090-organelle membrane(L=3),GO:0031902-late endosome membrane(L=7)…	GO:0003674-molecular_function(L=0),GO:0005483-soluble NSF attachment protein activity(L=3),GO:0005488-binding(L=1),GO:0005515-protein binding(L=2),
Pnte25HS_TRINITY_DN103277_c0_g1	ref|XP_007226028.1|	55.0	262	108	5	43	297	4	262	3.9e-68	82.800000	ref|XP_007226028.1| random slug protein 5 [Prunus persica]	Prunus persica	complete.protein.faa.82		No	3694.POPTR_0001s12950.1	8.9e-67	259.2		Viridiplantae	0Y3Q0@NOG,1BBXS@strNOG,1DWA9@virNOG,KOG1470@euNOG	Random slug protein		{"PFAM":[["CRAL_TRIO",40,"100","100"],["CRAL_TRIO_N",34,"85","99.1"]],"SMART":[["SEC14",40,"100","100"],["CRAL_TRIO_N",38,"95","99.7"],["TRANS",6,"15","89.7"]]}
Pnte25HS_TRINITY_DN103279_c1_g1	NP_181887.1	54.3	269	106	7	14	277	8	264	1.8e-77	95.300000	NP_181887.1 Chitinase family protein [Arabidopsis thaliana]	Arabidopsis thaliana	arabidopsis_thaliana		No	4555.Si010816m	7.2e-84	315.8		Viridiplantae	0U3EZ@lilNOG,160TH@poaNOG,1BZ03@strNOG,1EBM4@virNOG,COG3979@NOG,KOG4742@euNOG	Chitin recognition protein		{"PFAM":[["Glyco_hydro_19",2,"100","100"],["Chitin_bind_1",2,"100","100"]],"SMART":[["SIGNAL",2,"100","100"],["ChtBD1",2,"100","100"],["TRANS",1,"50","96.2"]]}
Pnte25HS_TRINITY_DN103281_c0_g2	NP_190891.1	89.7	816	74	3	1	807	1	815	0	100.000000	NP_190891.1 ATPase, AAA-type, CDC48 protein [Arabidopsis thaliana]	Arabidopsis thaliana	arabidopsis_thaliana		No	3847.GLYMA03G33990.1	0.0	1492.2	CDC48	Viridiplantae	1BG33@strNOG,1DU0N@virNOG,COG0464@NOG,KOG0730@euNOG	cell division cycle protein 48	[["Legionellosis (05134)",34,"54","96.7"],["Protein processing in endoplasmic reticulum (04141)",34,"54","96.7"]]	{"PFAM":[["RuvB_N",126,"200","104"],["AAA",126,"200","104"],["CDC48_N",63,"100","100"],["AAA_2",63,"100","100"],["CDC48_2",63,"100","100"],["AAA_5",58,"92.1","99.6"]],"SMART":[["AAA",126,"200","104"],["CDC48_2",63,"100","100"],["CDC48_N",63,"100","100"]]}	GO:0000003-reproduction(L=1),GO:0000902-cell morphogenesis(L=5),GO:0000904-cell morphogenesis involved in differentiation(L=5),GO:0003006-developmental process involved in reproduction(L=2),GO:0008150-biological_process(L=0),GO:0009653-anatomical structure morphogenesis(L=3),GO:0009826-unidimensional cell growth(L=6),GO:0009846-pollen germination(L=4),GO:0009856-pollination(L=4),GO:0009860-pollen…	GO:0005575-cellular_component(L=0),GO:0005576-extracellular region(L=1),GO:0005618-cell wall(L=4),GO:0005622-intracellular(L=3),GO:0005623-cell(L=1),GO:0005634-nucleus(L=5),GO:0005635-nuclear envelope(L=4),GO:0005654-nucleoplasm(L=5),GO:0005730-nucleolus(L=5),GO:0005737-cytoplasm(L=4),GO:0005794-Golgi apparatus(L=4),GO:0005819-spindle(L=6),GO:0005829-cytosol(L=4),GO:0005840-ribosome(L=5),GO:00058…
Pnte25HS_TRINITY_DN103292_c0_g3	NP_001321129.1	68.3	776	228	7	11	781	18	780	8.2e-309	98.700000	NP_001321129.1 Neutral/alkaline non-lysosomal ceramidase [Arabidopsis thaliana]	Arabidopsis thaliana	arabidopsis_thaliana		No	3847.GLYMA02G47420.1	0.0	1132.5		Viridiplantae	0XQWE@NOG,1BFZS@strNOG,1DTXF@virNOG,KOG2232@euNOG	Ceramidase	[["Sphingolipid metabolism (00600)",19,"54.3","96.7"],["Metabolic pathways (01100)",19,"54.3","96.7"]]	{"PFAM":[["Ceramidase_alk",37,"106","100"]],"SMART":[["SIGNAL",25,"71.4","98.2"],["TRANS",10,"28.6","93.2"]]}		GO:0005575-cellular_component(L=0),GO:0005576-extracellular region(L=1),GO:0005622-intracellular(L=3),GO:0005623-cell(L=1),GO:0005737-cytoplasm(L=4),GO:0005773-vacuole(L=5),GO:0005774-vacuolar membrane(L=6),GO:0005783-endoplasmic reticulum(L=4),GO:0005794-Golgi apparatus(L=4),GO:0016020-membrane(L=1),GO:0031090-organelle membrane(L=3),GO:0043226-organelle(L=1),GO:0043227-membrane-bounded organell…
Pnte25HS_TRINITY_DN103306_c0_g1	NP_001190145.1	47.9	518	253	8	2	509	226	736	6.6e-124	94.600000	NP_001190145.1 Transketolase [Arabidopsis thaliana]	Arabidopsis thaliana	arabidopsis_thaliana		No	5270.UM04967P0	2.7e-228	796.6	TKL1	Fungi	0924T@basNOG,0PGGV@fuNOG,12S5B@opiNOG,COG0021@NOG,KOG0523@euNOG	Transketolase	[["Biosynthesis of secondary metabolites (01110)",61,"74.4","98.4"],["Metabolic pathways (01100)",61,"74.4","98.4"],["Carbon fixation in photosynthetic organisms (00710)",61,"74.4","98.4"],["Biosynthesis of ansamycins (01051)",61,"74.4","98.4"],["Biosynthesis of amino acids (01230)",61,"74.4","98.4"],["Microbial metabolism in diverse environments (01120)",61,"74.4","98.4"],["Pentose phosphate pat…	{"PFAM":[["Transketolase_N",82,"100","100"],["Transket_pyr",80,"97.6","99.9"],["Transketolase_C",79,"96.3","99.8"],["E1_dh",10,"12.2","88.6"]],"SMART":[["Transket_pyr",81,"98.8","99.9"]]}	GO:0005975-carbohydrate metabolic process(L=3),GO:0005996-monosaccharide metabolic process(L=4),GO:0006006-glucose metabolic process(L=7),GO:0006007-glucose catabolic process(L=7),GO:0006098-pentose-phosphate shunt(L=5),GO:0006139-nucleobase-containing compound metabolic process(L=3),GO:0006725-cellular aromatic compound metabolic process(L=3),GO:0006732-coenzyme metabolic process(L=4),GO:0006733…	GO:0005575-cellular_component(L=0),GO:0005576-extracellular region(L=1),GO:0005622-intracellular(L=3),GO:0005623-cell(L=1),GO:0005634-nucleus(L=5),GO:0005737-cytoplasm(L=4),GO:0005829-cytosol(L=4),GO:0043226-organelle(L=1),GO:0043227-membrane-bounded organelle(L=2),GO:0043229-intracellular organelle(L=3),GO:0043231-intracellular membrane-bounded organelle(L=4),GO:0044424-intracellular part(L=3),G…	GO:0003674-molecular_function(L=0),GO:0003824-catalytic activity(L=1),GO:0004802-transketolase activity(L=4),GO:0016740-transferase activity(L=2),GO:0016744-transferase activity, transferring aldehyde or ketonic groups(L=3),
Pnte25HS_TRINITY_DN103331_c0_g1	NP_178339.1	38.7	282	151	7	4	267	24	301	8.9e-45	97.800000	NP_178339.1 phloem protein 2-B8 [Arabidopsis thaliana]	Arabidopsis thaliana	arabidopsis_thaliana		No	4641.GSMUA_Achr1P20450_001	5.8e-54	216.5		Viridiplantae	0IWJ9@euNOG,0TXA5@lilNOG,0YD6D@NOG,1BNRC@strNOG,1DYBH@virNOG	F-box protein		{"PFAM":[["F-box",16,"40","95"]],"SMART":[["FBOX",16,"40","95"]]}	GO:0000003-reproduction(L=1),GO:0003006-developmental process involved in reproduction(L=2),GO:0007275-multicellular organism development(L=3),GO:0008150-biological_process(L=0),GO:0009790-embryo development(L=4),GO:0009791-post-embryonic development(L=4),GO:0009793-embryo development ending in seed dormancy(L=5),GO:0010154-fruit development(L=7),GO:0022414-reproductive process(L=2),GO:0032501-mu…	GO:0005575-cellular_component(L=0),GO:0005622-intracellular(L=3),GO:0005623-cell(L=1),GO:0005634-nucleus(L=5),GO:0043226-organelle(L=1),GO:0043227-membrane-bounded organelle(L=2),GO:0043229-intracellular organelle(L=3),GO:0043231-intracellular membrane-bounded organelle(L=4),GO:0044424-intracellular part(L=3),GO:0044464-cell part(L=2),	GO:0003674-molecular_function(L=0),GO:0005488-binding(L=1),GO:0030246-carbohydrate binding(L=2),
Pnte25HS_TRINITY_DN103332_c0_g1	ref|XP_008775767.1|	51.2	248	107	5	48	282	21	267	1.9e-64	81.600000	ref|XP_008775767.1| PREDICTED: uncharacterized protein LOC103696045 isoform X1 [Phoenix dactylifera]	Phoenix dactylifera	complete.protein.faa.82		No	29760.VIT_00s0203g00180.t01	2.6e-68	264.2	OSI_26436	Viridiplantae	0IGK2@euNOG,0YNGI@NOG,1BDVT@strNOG,1DV2A@virNOG	PLAC8 family		{"PFAM":[["PLAC8",20,"100","100"]],"SMART":[["TRANS",40,"200","104"]]}
Pnte25HS_TRINITY_DN103335_c1_g3	NP_001324428.1	59.8	967	356	9	96	1055	106	1046	3.7e-312	90.200000	NP_001324428.1 CHASE domain containing histidine kinase protein [Arabidopsis thaliana]	Arabidopsis thaliana	arabidopsis_thaliana		No	29760.VIT_01s0011g06190.t01	0.0	1168.3		Viridiplantae	0IRCT@euNOG,0ZW4C@NOG,1C77J@strNOG,1EM4S@virNOG	CHASE	[["Plant hormone signal transduction (04075)",3,"75","98.4"]]	{"PFAM":[["Response_reg",5,"125","101"],["HisKA",4,"100","100"],["HATPase_c",4,"100","100"],["CHASE",4,"100","100"]],"SMART":[["TRANS",7,"175","103"],["REC",5,"125","101"],["HisKA",4,"100","100"],["HATPase_c",4,"100","100"],["CHASE",4,"100","100"]]}
Pnte25HS_TRINITY_DN103347_c2_g1	NP_198505.2	62.1	475	170	4	26	498	18	484	3.4e-186	92.900000	NP_198505.2 beta glucosidase 42 [Arabidopsis thaliana]	Arabidopsis thaliana	arabidopsis_thaliana		No	29760.VIT_00s0220g00070.t01	1.9e-199	700.7		Viridiplantae	1BKPY@strNOG,1DYJS@virNOG,COG2723@NOG,KOG0626@euNOG	beta-glucan catabolic process	[["Starch and sucrose metabolism (00500)",11,"35.5","94.4"],["Phenylpropanoid biosynthesis (00940)",11,"35.5","94.4"],["Cyanoamino acid metabolism (00460)",11,"35.5","94.4"],["Biosynthesis of secondary metabolites (01110)",11,"35.5","94.4"],["Metabolic pathways (01100)",11,"35.5","94.4"]]	{"PFAM":[["Glyco_hydro_1",34,"110","101"],["Cellulase",5,"16.1","90.1"]],"SMART":[["TRANS",8,"25.8","92.6"],["SIGNAL",4,"12.9","88.9"]]}	GO:0000302-response to reactive oxygen species(L=4),GO:0006950-response to stress(L=2),GO:0006979-response to oxidative stress(L=3),GO:0008150-biological_process(L=0),GO:0009719-response to endogenous stimulus(L=2),GO:0009723-response to ethylene(L=4),GO:0009725-response to hormone(L=3),GO:0009987-cellular process(L=1),GO:0010033-response to organic substance(L=3),GO:0010035-response to inorganic…	GO:0005575-cellular_component(L=0),GO:0005622-intracellular(L=3),GO:0005623-cell(L=1),GO:0005737-cytoplasm(L=4),GO:0005829-cytosol(L=4),GO:0044424-intracellular part(L=3),GO:0044444-cytoplasmic part(L=4),GO:0044464-cell part(L=2),
Pnte25HS_TRINITY_DN103365_c1_g15	ref|XP_002988108.1|	32.1	212	127	4	1	211	25	220	2.5e-17	84.400000	ref|XP_002988108.1| hypothetical protein SELMODRAFT_426809 [Selaginella moellendorffii]	Selaginella moellendorffii	complete.protein.faa.82		No	88036.EFJ10900	8.1e-18	96.3		Viridiplantae	0J38R@euNOG,129UG@NOG,1BVZ1@strNOG,1E81Y@virNOG	Protein of unknown function (DUF674)		{"PFAM":[["DUF674",15,"107","100"]]}
Pnte25HS_TRINITY_DN103370_c1_g3	NP_174245.1	62.3	151	57	0	4	154	3	153	1.3e-46	94.400000	NP_174245.1 AWPM-19-like family protein [Arabidopsis thaliana]	Arabidopsis thaliana	arabidopsis_thaliana		No	39946.BGIOSGA004270-PA	3.3e-49	199.9		Viridiplantae	0IW2Y@euNOG,0TR44@lilNOG,0YG9F@NOG,15MVM@poaNOG,1BR1B@strNOG,1E2VC@virNOG	AWPM-19-like membrane family protein		{"PFAM":[["AWPM-19",32,"100","100"]],"SMART":[["TRANS",132,"412","108"]]}
Pnte25HS_TRINITY_DN103377_c0_g1	NP_001119390.1	43.1	1675	845	31	1	1645	1	1597	0	99.000000	NP_001119390.1 binding protein [Arabidopsis thaliana]	Arabidopsis thaliana	arabidopsis_thaliana		No	4641.GSMUA_Achr3P04290_001	0.0	1259.6		Viridiplantae	0TTXK@lilNOG,0XQW7@NOG,1BE68@strNOG,1DS48@virNOG,KOG1525@euNOG	Sister chromatid cohesion protein PDS5		{"SMART":[["COIL",17,"56.7","96.9"],["AT_hook",4,"13.3","89.1"]]}		GO:0005575-cellular_component(L=0),GO:0005622-intracellular(L=3),GO:0005623-cell(L=1),GO:0005634-nucleus(L=5),GO:0005737-cytoplasm(L=4),GO:0005739-mitochondrion(L=5),GO:0005829-cytosol(L=4),GO:0009507-chloroplast(L=6),GO:0009536-plastid(L=5),GO:0043226-organelle(L=1),GO:0043227-membrane-bounded organelle(L=2),GO:0043229-intracellular organelle(L=3),GO:0043231-intracellular membrane-bounded organe…
Pnte25HS_TRINITY_DN103382_c0_g1	ref|XP_002277945.1|	46.0	1253	521	26	33	1241	8	1149	1.8e-284	96.400000	ref|XP_002277945.1| PREDICTED: probable ubiquitin-conjugating enzyme E2 23 [Vitis vinifera]	Vitis vinifera	complete.protein.faa.82		No	29760.VIT_03s0038g02570.t01	5.6e-285	986.1	UBC23	Viridiplantae	0ITJD@euNOG,0XQ7W@NOG,1C7IN@strNOG,1EMGE@virNOG	Ubiquitin-conjugating enzyme, E2	[["Ubiquitin mediated proteolysis (04120)",9,"56.2","96.9"]]	{"PFAM":[["UQ_con",16,"100","100"]],"SMART":[["UBCc",16,"100","100"],["COIL",1,"6.25","84.9"]]}		GO:0005575-cellular_component(L=0),GO:0005622-intracellular(L=3),GO:0005623-cell(L=1),GO:0005737-cytoplasm(L=4),GO:0005829-cytosol(L=4),GO:0044424-intracellular part(L=3),GO:0044444-cytoplasmic part(L=4),GO:0044464-cell part(L=2),
Pnte25HS_TRINITY_DN103386_c1_g4	NP_172427.1	57.8	211	88	1	7	217	6	215	1.9e-61	96.300000	NP_172427.1 germin-like protein 5 [Arabidopsis thaliana]	Arabidopsis thaliana	arabidopsis_thaliana		No	39946.BGIOSGA001876-PA	9.5e-63	245.4		Viridiplantae	0IUIS@euNOG,0TP19@lilNOG,0YCIH@NOG,15GUD@poaNOG,1BFVP@strNOG,1DWAR@virNOG	germin-like protein		{"PFAM":[["Cupin_2",63,"100","100"],["Cupin_1",63,"100","100"]],"SMART":[["Cupin_1",63,"100","100"],["SIGNAL",62,"98.4","99.9"],["TRANS",22,"34.9","94.3"]]}		GO:0005575-cellular_component(L=0),GO:0005576-extracellular region(L=1),GO:0048046-apoplast(L=2),
Pnte25HS_TRINITY_DN103394_c1_g1	ref|XP_010914253.1|	55.3	517	200	6	91	604	8	496	1.8e-149	83.400000	ref|XP_010914253.1| PREDICTED: polygalacturonase QRT3 [Elaeis guineensis]	Elaeis guineensis	complete.protein.faa.82		No	3694.POPTR_0003s07220.1	1.5e-145	521.9		Viridiplantae	0IT3X@euNOG,12DA5@NOG,1BE9K@strNOG,1DS78@virNOG	polygalacturonase QRT3-like		{"SMART":[["PbH1",84,"350","107"],["SIGNAL",17,"70.8","98.1"],["TRANS",12,"50","96.2"]]}	GO:0000003-reproduction(L=1),GO:0003006-developmental process involved in reproduction(L=2),GO:0007049-cell cycle(L=3),GO:0007275-multicellular organism development(L=3),GO:0008150-biological_process(L=0),GO:0008152-metabolic process(L=1),GO:0009555-pollen development(L=5),GO:0009556-microsporogenesis(L=6),GO:0009653-anatomical structure morphogenesis(L=3),GO:0009987-cellular process(L=1),GO:0010…	GO:0005575-cellular_component(L=0),GO:0005618-cell wall(L=4),GO:0005623-cell(L=1),GO:0030312-external encapsulating structure(L=3),GO:0044464-cell part(L=2),GO:0071944-cell periphery(L=3),	GO:0003674-molecular_function(L=0),GO:0003824-catalytic activity(L=1),GO:0004553-hydrolase activity, hydrolyzing O-glycosyl compounds(L=4),GO:0004650-polygalacturonase activity(L=5),GO:0016787-hydrolase activity(L=2),GO:0016798-hydrolase activity, acting on glycosyl bonds(L=3),
Pnte25HS_TRINITY_DN103395_c0_g1	NP_200879.1	43.3	762	346	23	1	742	1	696	8.8e-138	97.000000	NP_200879.1 Zinc finger (C3HC4-type RING finger) family protein [Arabidopsis thaliana]	Arabidopsis thaliana	arabidopsis_thaliana		No	4113.PGSC0003DMT400020896	3.2e-142	511.1		Viridiplantae	0IGY0@euNOG,1BCV9@strNOG,1DWFG@virNOG,COG2304@NOG	zinc finger		{"PFAM":[["VWA",43,"100","100"],["VWA_CoxE",40,"93","99.6"],["zf-C3HC4",39,"90.7","99.5"]],"SMART":[["VWA",43,"100","100"],["RING",39,"90.7","99.5"],["COIL",8,"18.6","90.9"],["SIGNAL",5,"11.6","88.3"],["PHD",3,"6.98","85.5"]]}		GO:0005575-cellular_component(L=0),GO:0005623-cell(L=1),GO:0005886-plasma membrane(L=3),GO:0016020-membrane(L=1),GO:0044464-cell part(L=2),GO:0071944-cell periphery(L=3),
Pnte25HS_TRINITY_DN103399_c0_g1	NP_001327849.1	77.4	545	122	1	1	544	1	545	9.3e-259	100.000000	NP_001327849.1 EPS15 homology domain 1 [Arabidopsis thaliana]	Arabidopsis thaliana	arabidopsis_thaliana		No	88036.EFJ29216	2.1e-260	903.3		Viridiplantae	0XYGB@NOG,1BJ8K@strNOG,1DX5Y@virNOG,KOG1954@euNOG	EH domain-containing protein	[["Endocytosis (04144)",23,"53.5","96.6"]]	{"PFAM":[["Dynamin_N",44,"102","100"],["GTP_EFTU",43,"100","100"]],"SMART":[["EFh",84,"195","104"],["COIL",23,"53.5","96.6"],["EH",12,"27.9","93.1"]]}	GO:0006810-transport(L=3),GO:0006897-endocytosis(L=5),GO:0006950-response to stress(L=2),GO:0006970-response to osmotic stress(L=3),GO:0006972-hyperosmotic response(L=4),GO:0008150-biological_process(L=0),GO:0009628-response to abiotic stimulus(L=2),GO:0009651-response to salt stress(L=4),GO:0009987-cellular process(L=1),GO:0016192-vesicle-mediated transport(L=4),GO:0016197-endosomal transport(L=…	GO:0005575-cellular_component(L=0),GO:0005622-intracellular(L=3),GO:0005623-cell(L=1),GO:0005737-cytoplasm(L=4),GO:0005768-endosome(L=5),GO:0005886-plasma membrane(L=3),GO:0005911-cell-cell junction(L=2),GO:0009506-plasmodesma(L=3),GO:0016020-membrane(L=1),GO:0030054-cell junction(L=1),GO:0043226-organelle(L=1),GO:0043227-membrane-bounded organelle(L=2),GO:0043229-intracellular organelle(L=3),GO:…
Pnte25HS_TRINITY_DN103417_c2_g1																	39947.LOC_Os11g42720.1	1.1e-18	98.2		Eukaryotes	COG2801@NOG,COG4886@NOG,KOG0017@euNOG,KOG4658@euNOG	resistance protein		{"PFAM":[["NB-ARC",5028,"101","100"],["LRR_1",1221,"24.5","92.4"],["WD40",587,"11.8","88.4"],["NACHT",366,"7.34","85.8"]],"SMART":[["LRR",1627,"32.7","93.9"],["COIL",1442,"28.9","93.3"],["WD40",881,"17.7","90.6"],["AAA",315,"6.32","85"]]}
Pnte25HS_TRINITY_DN103421_c0_g1	NP_180621.1	46.9	508	233	6	26	531	48	520	8.4e-122	90.500000	NP_180621.1 P-loop containing nucleoside triphosphate hydrolases superfamily protein [Arabidopsis thaliana]	Arabidopsis thaliana	arabidopsis_thaliana		No	29760.VIT_07s0141g00760.t01	4.6e-122	443.7		Viridiplantae	0IE2M@euNOG,11S2X@NOG,1BFY0@strNOG,1DTVI@virNOG	Zeta toxin		{"PFAM":[["Zeta_toxin",51,"100","100"]],"SMART":[["TRANS",21,"41.2","95.2"]]}
Pnte25HS_TRINITY_DN103424_c1_g1	NP_192425.1	57.5	544	227	2	1	540	1	544	6.5e-188	100.000000	NP_192425.1 AMP-dependent synthetase and ligase family protein [Arabidopsis thaliana]	Arabidopsis thaliana	arabidopsis_thaliana		No	4113.PGSC0003DMT400020978	4.4e-194	682.9		Viridiplantae	1BGKS@strNOG,1DQ4Q@virNOG,COG0318@NOG,KOG1176@euNOG	4-coumarate--CoA ligase-like	[["Phenylalanine metabolism (00360)",12,"42.9","95.4"],["Phenylpropanoid biosynthesis (00940)",12,"42.9","95.4"],["Ubiquinone and other terpenoid-quinone biosynthesis (00130)",12,"42.9","95.4"],["Biosynthesis of secondary metabolites (01110)",12,"42.9","95.4"],["Metabolic pathways (01100)",12,"42.9","95.4"]]	{"PFAM":[["AMP-binding",28,"100","100"]],"SMART":[["TRANS",13,"46.4","95.8"]]}	GO:0006082-organic acid metabolic process(L=3),GO:0008150-biological_process(L=0),GO:0008152-metabolic process(L=1),GO:0009058-biosynthetic process(L=2),GO:0009694-jasmonic acid metabolic process(L=7),GO:0009695-jasmonic acid biosynthetic process(L=7),GO:0009987-cellular process(L=1),GO:0016053-organic acid biosynthetic process(L=4),GO:0019752-carboxylic acid metabolic process(L=5),GO:0032787-mon…	GO:0005575-cellular_component(L=0),GO:0005622-intracellular(L=3),GO:0005623-cell(L=1),GO:0005737-cytoplasm(L=4),GO:0005777-peroxisome(L=6),GO:0042579-microbody(L=5),GO:0043226-organelle(L=1),GO:0043227-membrane-bounded organelle(L=2),GO:0043229-intracellular organelle(L=3),GO:0043231-intracellular membrane-bounded organelle(L=4),GO:0044424-intracellular part(L=3),GO:0044444-cytoplasmic part(L=4),…	GO:0003674-molecular_function(L=0),GO:0003824-catalytic activity(L=1),GO:0004321-fatty-acyl-CoA synthase activity(L=6),GO:0016408-C-acyltransferase activity(L=5),GO:0016740-transferase activity(L=2),GO:0016746-transferase activity, transferring acyl groups(L=3),GO:0016747-transferase activity, transferring acyl groups other than amino-acyl groups(L=4),
Pnte25HS_TRINITY_DN103427_c1_g2	NP_180191.1	60.0	295	103	3	17	296	10	304	1.9e-99	91.800000	NP_180191.1 uricase / urate oxidase / nodulin 35 [Arabidopsis thaliana]	Arabidopsis thaliana	arabidopsis_thaliana		No	4641.GSMUA_Achr3P22570_001	2.2e-105	387.5	UOX	Viridiplantae	0TNE9@lilNOG,1BF3W@strNOG,1DT23@virNOG,COG3648@NOG,KOG1599@euNOG	Catalyzes the oxidation of uric acid to 5- hydroxyisourate, which is further processed to form (S)-allantoin (By similarity)	[["Caffeine metabolism (00232)",13,"56.5","96.9"],["Microbial metabolism in diverse environments (01120)",13,"56.5","96.9"],["Purine metabolism (00230)",13,"56.5","96.9"],["Metabolic pathways (01100)",13,"56.5","96.9"]]	{"PFAM":[["Uricase",44,"191","104"]]}		GO:0005575-cellular_component(L=0),GO:0005622-intracellular(L=3),GO:0005623-cell(L=1),GO:0005737-cytoplasm(L=4),GO:0005777-peroxisome(L=6),GO:0042579-microbody(L=5),GO:0043226-organelle(L=1),GO:0043227-membrane-bounded organelle(L=2),GO:0043229-intracellular organelle(L=3),GO:0043231-intracellular membrane-bounded organelle(L=4),GO:0044424-intracellular part(L=3),GO:0044444-cytoplasmic part(L=4),…
Pnte25HS_TRINITY_DN103431_c1_g1	NP_566970.1	32.8	481	287	11	3	465	5	467	1e-56	98.100000	NP_566970.1 GATA zinc finger protein [Arabidopsis thaliana]	Arabidopsis thaliana	arabidopsis_thaliana		No	88036.EFJ33342	1.1e-79	302.8		Viridiplantae	0IF6N@euNOG,10M2B@NOG,1BHHJ@strNOG,1DVDA@virNOG	NA		{"PFAM":[["AATase",7,"29.2","93.3"],["Condensation",7,"29.2","93.3"]]}
Pnte25HS_TRINITY_DN103447_c0_g2	ref|XP_010279335.1|	61.7	371	141	1	1	371	1	370	2.5e-122	100.000000	ref|XP_010279335.1| PREDICTED: nicotinamide adenine dinucleotide transporter 1, chloroplastic-like [Nelumbo nucifera]	Nelumbo nucifera	complete.protein.faa.82		No	29760.VIT_07s0005g00950.t01	5.3e-122	443.0		Viridiplantae	0XS20@NOG,1BEHE@strNOG,1DXAW@virNOG,KOG0757@euNOG	mitochondrial substrate carrier family protein		{"PFAM":[["Mito_carr",84,"300","106"]],"SMART":[["TRANS",85,"304","106"]]}	GO:0006810-transport(L=3),GO:0006862-nucleotide transport(L=6),GO:0008150-biological_process(L=0),GO:0015748-organophosphate ester transport(L=4),GO:0015931-nucleobase-containing compound transport(L=5),GO:0043132-NAD transport(L=7),GO:0044699-single-organism process(L=1),GO:0044765-single-organism transport(L=3),GO:0051179-localization(L=1),GO:0051181-cofactor transport(L=4),GO:0051234-establish…	GO:0005575-cellular_component(L=0),GO:0005622-intracellular(L=3),GO:0005623-cell(L=1),GO:0005737-cytoplasm(L=4),GO:0005739-mitochondrion(L=5),GO:0009507-chloroplast(L=6),GO:0009526-plastid envelope(L=6),GO:0009536-plastid(L=5),GO:0009941-chloroplast envelope(L=7),GO:0016020-membrane(L=1),GO:0031090-organelle membrane(L=3),GO:0031967-organelle envelope(L=3),GO:0031969-chloroplast membrane(L=6),GO:…	GO:0003674-molecular_function(L=0),GO:0005215-transporter activity(L=1),GO:0051184-cofactor transporter activity(L=2),GO:0051724-NAD transporter activity(L=3),
Pnte25HS_TRINITY_DN103454_c2_g3	NP_196158.1	57.8	561	229	3	14	570	9	565	1.1e-196	97.700000	NP_196158.1 laccase 12 [Arabidopsis thaliana]	Arabidopsis thaliana	arabidopsis_thaliana		No	29760.VIT_13s0067g01970.t01	7.9e-202	708.8		Viridiplantae	1BNTI@strNOG,1E0MJ@virNOG,COG2132@NOG,KOG1263@euNOG	Lignin degradation and detoxification of lignin-derived products (By similarity)		{"PFAM":[["Cu-oxidase",43,"102","100"],["Cu-oxidase_3",42,"100","100"],["Cu-oxidase_2",42,"100","100"]],"SMART":[["SIGNAL",36,"85.7","99.2"],["TRANS",15,"35.7","94.4"]]}	GO:0008150-biological_process(L=0),GO:0010035-response to inorganic substance(L=3),GO:0010038-response to metal ion(L=4),GO:0042221-response to chemical(L=2),GO:0046688-response to copper ion(L=5),GO:0050896-response to stimulus(L=1),	GO:0005575-cellular_component(L=0),GO:0005576-extracellular region(L=1),GO:0048046-apoplast(L=2),
Pnte25HS_TRINITY_DN103474_c0_g1	ref|XP_006850446.1|	76.2	365	82	3	1	364	1	361	6.2e-153	98.600000	ref|XP_006850446.1| mitochondrial substrate carrier family protein B [Amborella trichopoda]	Amborella trichopoda	complete.protein.faa.82		No	4641.GSMUA_Achr8P02430_001	1.3e-133	481.5		Viridiplantae	0TX3E@lilNOG,0ZRF1@NOG,1BBUM@strNOG,1DPTB@virNOG,KOG0752@euNOG	mitochondrial substrate carrier family protein		{"PFAM":[["Mito_carr",137,"298","106"]]}		GO:0005575-cellular_component(L=0),GO:0005623-cell(L=1),GO:0005886-plasma membrane(L=3),GO:0016020-membrane(L=1),GO:0044464-cell part(L=2),GO:0071944-cell periphery(L=3),
Pnte25HS_TRINITY_DN103482_c0_g1	NP_568904.1	46.8	109	52	3	20	126	7	111	3.2e-21	84.300000	NP_568904.1 lipid transfer protein 4 [Arabidopsis thaliana]	Arabidopsis thaliana	arabidopsis_thaliana		No	3711.Bra006721.1-P	4.4e-20	102.8		Viridiplantae	0C6IX@braNOG,0J3BE@euNOG,0YT63@NOG,1BW43@strNOG,1E87N@virNOG	Plant non-specific lipid-transfer proteins transfer phospholipids as well as galactolipids across membranes. May play a role in wax or cutin deposition in the cell walls of expanding epidermal cells and certain secretory tissues (By similarity)		{"PFAM":[["Tryp_alpha_amyl",5,"100","100"]],"SMART":[["SIGNAL",5,"100","100"],["AAI",5,"100","100"],["TRANS",1,"20","91.3"]]}	GO:0006950-response to stress(L=2),GO:0008150-biological_process(L=0),GO:0009414-response to water deprivation(L=3),GO:0009415-response to water(L=3),GO:0009628-response to abiotic stimulus(L=2),GO:0009719-response to endogenous stimulus(L=2),GO:0009725-response to hormone(L=3),GO:0009737-response to abscisic acid(L=4),GO:0010033-response to organic substance(L=3),GO:0010035-response to inorganic…	GO:0005575-cellular_component(L=0),GO:0005576-extracellular region(L=1),GO:0005618-cell wall(L=4),GO:0005623-cell(L=1),GO:0030312-external encapsulating structure(L=3),GO:0044464-cell part(L=2),GO:0048046-apoplast(L=2),GO:0071944-cell periphery(L=3),
Pnte25HS_TRINITY_DN103491_c1_g2	NP_176448.1	56.6	445	181	5	6	442	7	447	1.2e-147	97.500000	NP_176448.1 Flavin-binding monooxygenase family protein [Arabidopsis thaliana]	Arabidopsis thaliana	arabidopsis_thaliana		No	3694.POPTR_0001s00330.1	8.8e-156	555.4	FMOGS-OX1	Viridiplantae	1BD5A@strNOG,1DXB0@virNOG,COG2072@NOG,KOG1399@euNOG	flavin-containing monooxygenase	[["Microbial metabolism in diverse environments (01120)",3,"6.82","85.4"],["Methane metabolism (00680)",3,"6.82","85.4"],["Drug metabolism - cytochrome P450 (00982)",3,"6.82","85.4"]]	{"PFAM":[["FMO-like",88,"200","104"],["Pyr_redox_2",40,"90.9","99.5"],["FAD_binding_2",40,"90.9","99.5"],["Thi4",33,"75","98.4"],["HI0933_like",32,"72.7","98.3"],["DAO",27,"61.4","97.3"],["Amino_oxidase",26,"59.1","97.1"],["FAD_binding_3",19,"43.2","95.4"],["GIDA",4,"9.09","87"]]}	GO:0000096-sulfur amino acid metabolic process(L=4),GO:0006082-organic acid metabolic process(L=3),GO:0006520-cellular amino acid metabolic process(L=3),GO:0006790-sulfur compound metabolic process(L=3),GO:0006807-nitrogen compound metabolic process(L=2),GO:0006950-response to stress(L=2),GO:0006952-defense response(L=3),GO:0008150-biological_process(L=0),GO:0008152-metabolic process(L=1),GO:0009…	GO:0005575-cellular_component(L=0),GO:0005622-intracellular(L=3),GO:0005623-cell(L=1),GO:0005737-cytoplasm(L=4),GO:0005773-vacuole(L=5),GO:0043226-organelle(L=1),GO:0043227-membrane-bounded organelle(L=2),GO:0043229-intracellular organelle(L=3),GO:0043231-intracellular membrane-bounded organelle(L=4),GO:0044424-intracellular part(L=3),GO:0044444-cytoplasmic part(L=4),GO:0044464-cell part(L=2),	GO:0003674-molecular_function(L=0),GO:0003824-catalytic activity(L=1),GO:0004497-monooxygenase activity(L=3),GO:0004499-N,N-dimethylaniline monooxygenase activity(L=5),GO:0016491-oxidoreductase activity(L=2),GO:0016705-oxidoreductase activity, acting on paired donors, with incorporation or reduction of molecular oxygen(L=3),GO:0016709-oxidoreductase activity, acting on paired donors, with incorpo…
Pnte25HS_TRINITY_DN103494_c0_g1	ref|XP_015901828.1|	42.1	375	178	8	58	394	12	385	3.6e-58	85.300000	ref|XP_015901828.1| PREDICTED: trihelix transcription factor ASIL2 [Ziziphus jujuba]	Ziziphus jujuba	complete.protein.faa.82		No	4081.Solyc03g122030.1.1	1.4e-59	235.7		Viridiplantae	0YYXY@NOG,1BDT6@strNOG,1DRQ7@virNOG,KOG4282@euNOG	Inherit from KOG: Transcription factor		{"PFAM":[["MADF_DNA_bdg",3,"21.4","91.6"]],"SMART":[["TRANS",2,"14.3","89.4"],["COIL",1,"7.14","85.7"]]}
Pnte25HS_TRINITY_DN103518_c0_g3	ref|XP_009358251.1|	48.1	181	81	3	7	176	35	213	1.5e-35	96.600000	ref|XP_009358251.1| PREDICTED: LOB domain-containing protein 1-like [Pyrus x bretschneideri]	Pyrus x bretschneideri	complete.protein.faa.82		No	4081.Solyc06g005090.2.1	1.4e-35	154.8		Viridiplantae	0IW2G@euNOG,0YHTF@NOG,1BQXR@strNOG,1E2RH@virNOG	lob domain-containing protein		{"PFAM":[["DUF260",45,"100","100"]],"SMART":[["COIL",45,"100","100"]]}		GO:0005575-cellular_component(L=0),GO:0005622-intracellular(L=3),GO:0005623-cell(L=1),GO:0005737-cytoplasm(L=4),GO:0005739-mitochondrion(L=5),GO:0043226-organelle(L=1),GO:0043227-membrane-bounded organelle(L=2),GO:0043229-intracellular organelle(L=3),GO:0043231-intracellular membrane-bounded organelle(L=4),GO:0044424-intracellular part(L=3),GO:0044444-cytoplasmic part(L=4),GO:0044464-cell part(L=…
Pnte25HS_TRINITY_DN103521_c1_g4	ref|XP_010692937.1|	64.1	245	86	2	48	292	26	268	8.2e-79	81.400000	ref|XP_010692937.1| PREDICTED: ferritin-3, chloroplastic [Beta vulgaris subsp. vulgaris]	Beta vulgaris subsp. vulgaris	complete.protein.faa.82		No	3694.POPTR_0010s19190.1	8.4e-78	295.8	FER1	Viridiplantae	1BF0X@strNOG,1DSZ2@virNOG,COG1528@NOG,KOG2332@euNOG	Stores iron in a soluble, non-toxic, readily available form. Important for iron homeostasis (By similarity)	[["Mineral absorption (04978)",21,"46.7","95.9"],["Porphyrin and chlorophyll metabolism (00860)",21,"46.7","95.9"]]	{"PFAM":[["Ferritin",45,"100","100"]],"SMART":[["SIGNAL",3,"6.67","85.3"]]}	GO:0006950-response to stress(L=2),GO:0006979-response to oxidative stress(L=3),GO:0008150-biological_process(L=0),GO:0009719-response to endogenous stimulus(L=2),GO:0009725-response to hormone(L=3),GO:0009737-response to abscisic acid(L=4),GO:0010033-response to organic substance(L=3),GO:0033993-response to lipid(L=4),GO:0042221-response to chemical(L=2),GO:0050896-response to stimulus(L=1),GO:0…	GO:0005575-cellular_component(L=0),GO:0005622-intracellular(L=3),GO:0005623-cell(L=1),GO:0005737-cytoplasm(L=4),GO:0009507-chloroplast(L=6),GO:0009536-plastid(L=5),GO:0043226-organelle(L=1),GO:0043227-membrane-bounded organelle(L=2),GO:0043229-intracellular organelle(L=3),GO:0043231-intracellular membrane-bounded organelle(L=4),GO:0044424-intracellular part(L=3),GO:0044444-cytoplasmic part(L=4),G…
Pnte25HS_TRINITY_DN103534_c0_g1	NP_849997.2	61.5	1499	509	22	91	1582	1	1438	0	94.200000	NP_849997.2 CLIP-associated protein [Arabidopsis thaliana]	Arabidopsis thaliana	arabidopsis_thaliana		No	3694.POPTR_0002s25450.1	0.0	1741.9		Viridiplantae	0ZMY0@NOG,1BJMI@strNOG,1DXJ7@virNOG,KOG2956@euNOG	CLASP N terminal		{"PFAM":[["CLASP_N",69,"197","104"],["HEAT",43,"123","101"]],"SMART":[["COIL",12,"34.3","94.2"]]}	GO:0000226-microtubule cytoskeleton organization(L=4),GO:0000278-mitotic cell cycle(L=4),GO:0000280-nuclear division(L=5),GO:0006996-organelle organization(L=3),GO:0007010-cytoskeleton organization(L=4),GO:0007017-microtubule-based process(L=3),GO:0007026-negative regulation of microtubule depolymerization(L=8),GO:0007049-cell cycle(L=3),GO:0007067-mitotic nuclear division(L=5),GO:0008150-biologi…	GO:0005575-cellular_component(L=0),GO:0005622-intracellular(L=3),GO:0005623-cell(L=1),GO:0005737-cytoplasm(L=4),GO:0005819-spindle(L=6),GO:0005856-cytoskeleton(L=5),GO:0005874-microtubule(L=6),GO:0005876-spindle microtubule(L=6),GO:0005886-plasma membrane(L=3),GO:0005911-cell-cell junction(L=2),GO:0005938-cell cortex(L=5),GO:0009506-plasmodesma(L=3),GO:0009524-phragmoplast(L=5),GO:0015630-microtu…	GO:0003674-molecular_function(L=0),GO:0005488-binding(L=1),GO:0005515-protein binding(L=2),GO:0008017-microtubule binding(L=5),GO:0008092-cytoskeletal protein binding(L=3),GO:0015631-tubulin binding(L=4),GO:0051010-microtubule plus-end binding(L=6),
Pnte25HS_TRINITY_DN103558_c1_g2	ref|XP_010037342.1|	35.6	132	79	3	13	143	7	133	1.8e-10	87.300000	ref|XP_010037342.1| PREDICTED: uncharacterized protein LOC104426098 [Eucalyptus grandis]	Eucalyptus grandis	complete.protein.faa.82		No	3694.POPTR_0010s14060.1	2.9e-10	70.5		Viridiplantae	0J3VG@euNOG,0Y32D@NOG,1BVQU@strNOG,1E7S6@virNOG	NA		{"SMART":[["TRANS",3,"100","100"]]}
Pnte25HS_TRINITY_DN103560_c3_g2	NP_190964.2	47.7	585	291	6	49	631	9	580	9.8e-159	91.800000	NP_190964.2 Major facilitator superfamily protein [Arabidopsis thaliana]	Arabidopsis thaliana	arabidopsis_thaliana		No	4081.Solyc10g084950.1.1	8.1e-163	579.3		Viridiplantae	1BGYX@strNOG,1DUVM@virNOG,COG3104@NOG,KOG1237@euNOG	transporter		{"PFAM":[["PTR2",32,"103","100"],["MFS_1",24,"77.4","98.6"]],"SMART":[["TRANS",317,"1.02e+03","113"]]}		GO:0005575-cellular_component(L=0),GO:0005622-intracellular(L=3),GO:0005623-cell(L=1),GO:0005634-nucleus(L=5),GO:0005886-plasma membrane(L=3),GO:0016020-membrane(L=1),GO:0043226-organelle(L=1),GO:0043227-membrane-bounded organelle(L=2),GO:0043229-intracellular organelle(L=3),GO:0043231-intracellular membrane-bounded organelle(L=4),GO:0044424-intracellular part(L=3),GO:0044464-cell part(L=2),GO:00…
Pnte25HS_TRINITY_DN103565_c2_g2																	29760.VIT_07s0031g02390.t01	2.2e-32	144.4	PAD4	Viridiplantae	0IJZD@euNOG,0Y7YA@NOG,1BJ5I@strNOG,1DSV9@virNOG	Lipase (class 3)		{"PFAM":[["Lipase_3",26,"100","100"]],"SMART":[["TRANS",7,"26.9","92.9"],["COIL",3,"11.5","88.3"]]}	GO:0001666-response to hypoxia(L=3),GO:0002213-defense response to insect(L=5),GO:0002376-immune system process(L=1),GO:0006950-response to stress(L=2),GO:0006952-defense response(L=3),GO:0006955-immune response(L=2),GO:0007154-cell communication(L=2),GO:0007165-signal transduction(L=3),GO:0007275-multicellular organism development(L=3),GO:0007568-aging(L=3),GO:0008150-biological_process(L=0),GO:…	GO:0005575-cellular_component(L=0),GO:0005622-intracellular(L=3),GO:0005623-cell(L=1),GO:0005634-nucleus(L=5),GO:0043226-organelle(L=1),GO:0043227-membrane-bounded organelle(L=2),GO:0043229-intracellular organelle(L=3),GO:0043231-intracellular membrane-bounded organelle(L=4),GO:0044424-intracellular part(L=3),GO:0044464-cell part(L=2),	GO:0003674-molecular_function(L=0),GO:0003824-catalytic activity(L=1),GO:0016298-lipase activity(L=4),GO:0016787-hydrolase activity(L=2),GO:0016788-hydrolase activity, acting on ester bonds(L=3),
Pnte25HS_TRINITY_DN103588_c0_g2	ref|XP_011048252.1|	68.4	453	134	1	9	461	1	444	9.8e-188	96.600000	ref|XP_011048252.1| PREDICTED: putative beta-glucosidase 41 isoform X1 [Populus euphratica]	Populus euphratica	complete.protein.faa.82		No	3711.Bra002978.1-P	3.6e-184	649.8		Viridiplantae	0BY3U@braNOG,1BMC8@strNOG,1E1UF@virNOG,COG2723@NOG,KOG0626@euNOG	beta-glucosidase	[["Starch and sucrose metabolism (00500)",10,"47.6","96"],["Phenylpropanoid biosynthesis (00940)",10,"47.6","96"],["Cyanoamino acid metabolism (00460)",10,"47.6","96"],["Biosynthesis of secondary metabolites (01110)",10,"47.6","96"],["Metabolic pathways (01100)",10,"47.6","96"]]	{"PFAM":[["Glyco_hydro_1",21,"100","100"],["Cellulase",8,"38.1","94.8"]],"SMART":[["SIGNAL",18,"85.7","99.2"],["TRANS",4,"19","91"]]}		GO:0005575-cellular_component(L=0),GO:0005618-cell wall(L=4),GO:0005623-cell(L=1),GO:0009505-plant-type cell wall(L=5),GO:0030312-external encapsulating structure(L=3),GO:0044464-cell part(L=2),GO:0071944-cell periphery(L=3),
Pnte25HS_TRINITY_DN103595_c0_g4	ref|XP_016504372.1|	58.0	157	55	2	6	162	4	149	4.6e-44	96.900000	ref|XP_016504372.1| PREDICTED: dual specificity phosphatase Cdc25-like isoform X1 [Nicotiana tabacum]	Nicotiana tabacum	complete.protein.faa.82		No	4081.Solyc01g097140.2.1	1.6e-43	181.0		Viridiplantae	0IQGT@euNOG,1C721@strNOG,1EKZ6@virNOG,COG0607@NOG	Rhodanese-like domain		{"PFAM":[["Rhodanese",3,"100","100"]],"SMART":[["RHOD",3,"100","100"]]}
Pnte25HS_TRINITY_DN103600_c0_g1	ref|XP_010268415.1|	67.0	491	154	3	1	488	1	486	2.8e-180	97.200000	ref|XP_010268415.1| PREDICTED: lactation elevated protein 1-like isoform X1 [Nelumbo nucifera]	Nelumbo nucifera	complete.protein.faa.82		No	3694.POPTR_0018s10990.1	9.8e-180	635.2		Viridiplantae	1BNEF@strNOG,1DYIH@virNOG,COG1485@NOG,KOG2383@euNOG	lactation elevated protein		{"PFAM":[["AFG1_ATPase",34,"100","100"]]}		GO:0005575-cellular_component(L=0),GO:0005622-intracellular(L=3),GO:0005623-cell(L=1),GO:0005737-cytoplasm(L=4),GO:0005739-mitochondrion(L=5),GO:0009507-chloroplast(L=6),GO:0009536-plastid(L=5),GO:0043226-organelle(L=1),GO:0043227-membrane-bounded organelle(L=2),GO:0043229-intracellular organelle(L=3),GO:0043231-intracellular membrane-bounded organelle(L=4),GO:0044424-intracellular part(L=3),GO:0…	GO:0003674-molecular_function(L=0),GO:0005488-binding(L=1),GO:0005515-protein binding(L=2),GO:0005516-calmodulin binding(L=3),
Pnte25HS_TRINITY_DN103618_c2_g1	NP_192117.1	75.2	125	31	0	3	127	68	192	2.5e-53	97.700000	NP_192117.1 secretion-associated RAS super family 2 [Arabidopsis thaliana]	Arabidopsis thaliana	arabidopsis_thaliana		No	4555.Si003006m	3.1e-53	213.0		Viridiplantae	0TRGV@lilNOG,0YIKI@NOG,15GZD@poaNOG,1BHG2@strNOG,1DUKP@virNOG,KOG0077@euNOG	gtp-binding protein	[["Legionellosis (05134)",42,"62.7","97.5"],["Protein processing in endoplasmic reticulum (04141)",42,"62.7","97.5"]]	{"PFAM":[["Ras",69,"103","100"],["SRPRB",67,"100","100"],["Miro",67,"100","100"],["Arf",67,"100","100"],["G-alpha",66,"98.5","99.9"],["Gtr1_RagA",59,"88.1","99.3"]],"SMART":[["SAR",67,"100","100"]]}		GO:0005575-cellular_component(L=0),GO:0005622-intracellular(L=3),GO:0005623-cell(L=1),GO:0005737-cytoplasm(L=4),GO:0005783-endoplasmic reticulum(L=4),GO:0005794-Golgi apparatus(L=4),GO:0005886-plasma membrane(L=3),GO:0016020-membrane(L=1),GO:0043226-organelle(L=1),GO:0043227-membrane-bounded organelle(L=2),GO:0043229-intracellular organelle(L=3),GO:0043231-intracellular membrane-bounded organelle…	GO:0000166-nucleotide binding(L=3),GO:0001882-nucleoside binding(L=3),GO:0001883-purine nucleoside binding(L=4),GO:0003674-molecular_function(L=0),GO:0005488-binding(L=1),GO:0005525-GTP binding(L=7),GO:0017076-purine nucleotide binding(L=4),GO:0019001-guanyl nucleotide binding(L=5),GO:0032549-ribonucleoside binding(L=4),GO:0032550-purine ribonucleoside binding(L=5),GO:0032553-ribonucleotide bindi…
Pnte25HS_TRINITY_DN103632_c0_g1	ref|XP_001777971.1|	32.7	456	286	9	12	451	38	488	1.9e-55	97.100000	ref|XP_001777971.1| predicted protein [Physcomitrella patens]	Physcomitrella patens	complete.protein.faa.82		No	3218.PP1S230_31V6.1	6.1e-56	223.8		Eukaryotes	0JJC6@euNOG,0ZSKD@NOG	NA		{"PFAM":[["SAPS",1,"33.3","94"]],"SMART":[["LRR",2,"66.7","97.8"],["COIL",1,"33.3","94"]]}
Pnte25HS_TRINITY_DN103634_c3_g1																	59689.fgenesh2_kg.6__1657__AT5G16640.1	2.4e-26	123.6		Eukaryotes	0Z7Z7@NOG,KOG4197@euNOG	Pentatricopeptide repeat-containing protein		{"PFAM":[["PPR",85831,"709","111"]]}		GO:0005575-cellular_component(L=0),GO:0005622-intracellular(L=3),GO:0005623-cell(L=1),GO:0005737-cytoplasm(L=4),GO:0005739-mitochondrion(L=5),GO:0043226-organelle(L=1),GO:0043227-membrane-bounded organelle(L=2),GO:0043229-intracellular organelle(L=3),GO:0043231-intracellular membrane-bounded organelle(L=4),GO:0044424-intracellular part(L=3),GO:0044444-cytoplasmic part(L=4),GO:0044464-cell part(L=…
Pnte25HS_TRINITY_DN103636_c1_g1	NP_001327625.1	55.5	164	70	2	1	162	1	163	8.7e-43	98.200000	NP_001327625.1 P53/DNA damage-regulated protein [Arabidopsis thaliana]	Arabidopsis thaliana	arabidopsis_thaliana		No	4641.GSMUA_Achr5P12570_001	2.6e-52	210.3		Viridiplantae	0IWQ3@euNOG,0TSXK@lilNOG,120I3@NOG,1BRKN@strNOG,1E3EY@virNOG	NA		{"SMART":[["COIL",13,"52","96.5"]]}
Pnte25HS_TRINITY_DN103639_c1_g1																	4558.Sb02g040600.1	3.9e-16	91.3		Viridiplantae	0IFUS@euNOG,0TIRW@lilNOG,0XQFX@NOG,15FM4@poaNOG,1BBWK@strNOG,1DPVD@virNOG	Pfam:DUF88		{"PFAM":[["DUF88",34,"97.1","99.8"],["Ank",2,"5.71","84.5"]],"SMART":[["ZnF_U1",15,"42.9","95.4"],["ZnF_C2H2",15,"42.9","95.4"],["ANK",3,"8.57","86.7"],["COIL",2,"5.71","84.5"]]}
Pnte25HS_TRINITY_DN103639_c1_g2																	4113.PGSC0003DMT400047132	3.6e-17	94.7		Viridiplantae	0IFUS@euNOG,0XQFX@NOG,1BBWK@strNOG,1DPVD@virNOG	Pfam:DUF88		{"PFAM":[["DUF88",34,"97.1","99.8"],["Ank",2,"5.71","84.5"]],"SMART":[["ZnF_U1",15,"42.9","95.4"],["ZnF_C2H2",15,"42.9","95.4"],["ANK",3,"8.57","86.7"],["COIL",2,"5.71","84.5"]]}
Pnte25HS_TRINITY_DN103642_c0_g1	NP_195169.3	34.0	1008	535	28	14	938	19	979	1.7e-109	95.300000	NP_195169.3 DNA-binding family protein [Arabidopsis thaliana]	Arabidopsis thaliana	arabidopsis_thaliana		No	4641.GSMUA_Achr7P26780_001	1.5e-131	476.1		Viridiplantae	0TNA1@lilNOG,1BF7J@strNOG,1DT5T@virNOG,COG5259@NOG,KOG1279@euNOG	SWI SNF complex subunit		{"PFAM":[["SWIRM",54,"96.4","99.8"],["Myb_DNA-binding",53,"94.6","99.7"],["ZZ",28,"50","96.2"]],"SMART":[["SANT",55,"98.2","99.9"],["COIL",45,"80.4","98.8"],["ZnF_ZZ",34,"60.7","97.3"]]}		GO:0005575-cellular_component(L=0),GO:0005622-intracellular(L=3),GO:0005623-cell(L=1),GO:0005634-nucleus(L=5),GO:0043226-organelle(L=1),GO:0043227-membrane-bounded organelle(L=2),GO:0043229-intracellular organelle(L=3),GO:0043231-intracellular membrane-bounded organelle(L=4),GO:0044424-intracellular part(L=3),GO:0044464-cell part(L=2),
Pnte25HS_TRINITY_DN103658_c2_g1	NP_194776.1	53.4	292	122	7	19	301	11	297	4.5e-80	90.100000	NP_194776.1 NAD(P)-binding Rossmann-fold superfamily protein [Arabidopsis thaliana]	Arabidopsis thaliana	arabidopsis_thaliana		No	4113.PGSC0003DMT400019823	1.4e-88	331.6		Viridiplantae	1BKS8@strNOG,1DQY9@virNOG,COG0451@NOG,KOG1502@euNOG	bifunctional dihydroflavonol 4-reductase flavanone		{"PFAM":[["3Beta_HSD",31,"100","100"],["Epimerase",30,"96.8","99.8"],["NmrA",11,"35.5","94.4"]],"SMART":[["COIL",2,"6.45","85.1"]]}
Pnte25HS_TRINITY_DN103670_c0_g1	ref|XP_011624987.1|	45.8	142	66	3	9	150	11	141	7.6e-17	94.000000	ref|XP_011624987.1| uncharacterized protein LOC18422998 [Amborella trichopoda]	Amborella trichopoda	complete.protein.faa.82		No	3847.GLYMA18G46716.1	3.5e-16	90.1		Viridiplantae	0J4K5@euNOG,0YYA5@NOG,1BUSE@strNOG,1E6QE@virNOG	Protein of unknown function (DUF3245)		{"PFAM":[["DUF3245",5,"100","100"]]}
Pnte25HS_TRINITY_DN103670_c1_g1	NP_197184.2	41.0	510	228	17	10	502	23	476	5.2e-70	97.400000	NP_197184.2 heat shock factor 3 [Arabidopsis thaliana]	Arabidopsis thaliana	arabidopsis_thaliana		No	3694.POPTR_0003s09370.1	8.6e-75	286.6		Viridiplantae	1BIAZ@strNOG,1DW7Y@virNOG,COG5169@NOG,KOG0627@euNOG	heat stress transcription factor		{"PFAM":[["HSF_DNA-bind",37,"97.4","99.9"]],"SMART":[["HSF",37,"97.4","99.9"],["COIL",31,"81.6","98.9"]]}	GO:0006355-regulation of transcription, DNA-templated(L=7),GO:0006950-response to stress(L=2),GO:0008150-biological_process(L=0),GO:0009266-response to temperature stimulus(L=3),GO:0009408-response to heat(L=3),GO:0009628-response to abiotic stimulus(L=2),GO:0009889-regulation of biosynthetic process(L=4),GO:0010468-regulation of gene expression(L=5),GO:0010556-regulation of macromolecule biosynt…	GO:0005575-cellular_component(L=0),GO:0005622-intracellular(L=3),GO:0005623-cell(L=1),GO:0005634-nucleus(L=5),GO:0005737-cytoplasm(L=4),GO:0043226-organelle(L=1),GO:0043227-membrane-bounded organelle(L=2),GO:0043229-intracellular organelle(L=3),GO:0043231-intracellular membrane-bounded organelle(L=4),GO:0044424-intracellular part(L=3),GO:0044464-cell part(L=2),	GO:0001071-nucleic acid binding transcription factor activity(L=1),GO:0003674-molecular_function(L=0),GO:0003700-transcription factor activity, sequence-specific DNA binding(L=2),
Pnte25HS_TRINITY_DN103682_c2_g1	ref|XP_010913248.1|	35.4	379	241	3	72	447	72	449	4e-61	83.600000	ref|XP_010913248.1| PREDICTED: pentatricopeptide repeat-containing protein At1g80150, mitochondrial [Elaeis guineensis]	Elaeis guineensis	complete.protein.faa.82		No	29760.VIT_10s0116g00030.t01	2.5e-57	228.4		Viridiplantae	0Z7Z7@NOG,1BE9Q@strNOG,1DS7C@virNOG,KOG4197@euNOG	Pentatricopeptide repeat-containing protein		{"PFAM":[["PPR",101,"532","109"]]}		GO:0005575-cellular_component(L=0),GO:0005622-intracellular(L=3),GO:0005623-cell(L=1),GO:0005737-cytoplasm(L=4),GO:0005739-mitochondrion(L=5),GO:0005740-mitochondrial envelope(L=6),GO:0005743-mitochondrial inner membrane(L=5),GO:0016020-membrane(L=1),GO:0019866-organelle inner membrane(L=4),GO:0031090-organelle membrane(L=3),GO:0031966-mitochondrial membrane(L=5),GO:0031967-organelle envelope(L=3…
Pnte25HS_TRINITY_DN103688_c0_g1	sp|P81295|PRR3_JUNAS	61.8	199	71	3	3	201	31	224	2e-69	98.500000	sp|P81295|PRR3_JUNAS Pathogenesis-related protein OS=Juniperus ashei PE=1 SV=1	Juniperus ashei	uniprot_sprot		No	4555.Si037366m	1.8e-76	290.8		Viridiplantae	0IIHC@euNOG,0TJ6K@lilNOG,0YD4X@NOG,15GT7@poaNOG,1BD09@strNOG,1DQXX@virNOG	thaumatin-like protein		{"PFAM":[["Thaumatin",56,"114","101"]],"SMART":[["THN",51,"104","100"],["SIGNAL",45,"91.8","99.5"],["TRANS",31,"63.3","97.5"]]}
Pnte25HS_TRINITY_DN103697_c0_g1	NP_974164.2	70.0	360	94	2	7	366	37	382	2.5e-150	85.500000	NP_974164.2 Galactosyltransferase family protein [Arabidopsis thaliana]	Arabidopsis thaliana	arabidopsis_thaliana		No	29760.VIT_18s0001g04150.t01	2.2e-156	557.4		Viridiplantae	0XV5H@NOG,1BK2G@strNOG,1DXII@virNOG,KOG2288@euNOG	beta-1,3-galactosyltransferase 7-like		{"PFAM":[["Galactosyl_T",28,"100","100"],["Fringe",2,"7.14","85.7"]],"SMART":[["TRANS",26,"92.9","99.6"],["COIL",2,"7.14","85.7"]]}	GO:0008150-biological_process(L=0),GO:0008152-metabolic process(L=1),	GO:0000139-Golgi membrane(L=5),GO:0005575-cellular_component(L=0),GO:0005622-intracellular(L=3),GO:0005623-cell(L=1),GO:0005737-cytoplasm(L=4),GO:0005794-Golgi apparatus(L=4),GO:0012505-endomembrane system(L=3),GO:0016020-membrane(L=1),GO:0031090-organelle membrane(L=3),GO:0043226-organelle(L=1),GO:0043227-membrane-bounded organelle(L=2),GO:0043229-intracellular organelle(L=3),GO:0043231-intracel…	GO:0003674-molecular_function(L=0),GO:0003824-catalytic activity(L=1),GO:0008378-galactosyltransferase activity(L=5),GO:0016740-transferase activity(L=2),GO:0016757-transferase activity, transferring glycosyl groups(L=3),GO:0016758-transferase activity, transferring hexosyl groups(L=4),GO:0048531-beta-1,3-galactosyltransferase activity(L=6),
Pnte25HS_TRINITY_DN103714_c0_g2																	4081.Solyc01g007630.2.1	6.3e-60	235.3	RPL2	Viridiplantae	1BK10@strNOG,1E1ZH@virNOG,COG0090@NOG,KOG0438@euNOG	Ribosomal protein L.2	[["Ribosome (03010)",8,"21.1","91.5"]]	{"PFAM":[["Ribosomal_L2_C",38,"100","100"],["Ribosomal_L2",24,"63.2","97.5"]]}		GO:0005575-cellular_component(L=0),GO:0005622-intracellular(L=3),GO:0005623-cell(L=1),GO:0005737-cytoplasm(L=4),GO:0009507-chloroplast(L=6),GO:0009536-plastid(L=5),GO:0043226-organelle(L=1),GO:0043227-membrane-bounded organelle(L=2),GO:0043229-intracellular organelle(L=3),GO:0043231-intracellular membrane-bounded organelle(L=4),GO:0044424-intracellular part(L=3),GO:0044444-cytoplasmic part(L=4),G…
Pnte25HS_TRINITY_DN103733_c10_g6	NP_187008.1	38.7	763	466	2	61	822	78	839	3.1e-165	92.700000	NP_187008.1 Tetratricopeptide repeat (TPR)-like superfamily protein [Arabidopsis thaliana]	Arabidopsis thaliana	arabidopsis_thaliana		No	3694.POPTR_0004s04740.1	2.3e-194	684.5		Viridiplantae	0Z7Z7@NOG,1BCQD@strNOG,1DQN5@virNOG,KOG4197@euNOG	Pentatricopeptide repeat-containing protein		{"PFAM":[["PPR",689,"1.15e+03","113"]]}
Pnte25HS_TRINITY_DN103744_c3_g3	NP_001328107.1	58.0	286	117	2	18	300	12	297	1.1e-99	92.800000	NP_001328107.1 endonuclease 4 [Arabidopsis thaliana]	Arabidopsis thaliana	arabidopsis_thaliana		No	29760.VIT_00s0301g00110.t01	1.5e-103	381.3		Viridiplantae	0IF74@euNOG,11UE2@NOG,1BCKG@strNOG,1DQI5@virNOG	nuclease		{"PFAM":[["S1-P1_nuclease",37,"103","100"]],"SMART":[["SIGNAL",33,"91.7","99.5"],["TRANS",17,"47.2","95.9"]]}
Pnte25HS_TRINITY_DN103753_c0_g1	NP_180123.1	57.5	569	231	4	30	597	95	653	1.8e-191	94.800000	NP_180123.1 AFG1-like ATPase family protein [Arabidopsis thaliana]	Arabidopsis thaliana	arabidopsis_thaliana		No	29760.VIT_04s0008g05270.t01	3.3e-198	696.8		Viridiplantae	1BE28@strNOG,1DS01@virNOG,COG1485@NOG,KOG2383@euNOG	lactation elevated protein		{"PFAM":[["AFG1_ATPase",21,"100","100"]],"SMART":[["COIL",18,"85.7","99.2"],["AAA",10,"47.6","96"]]}
Pnte25HS_TRINITY_DN103765_c0_g3	ref|XP_010447591.1|	63.1	225	81	2	1	225	1	223	2.5e-75	95.300000	ref|XP_010447591.1| PREDICTED: gamma-glutamylcyclotransferase 2-2 [Camelina sativa]	Camelina sativa	complete.protein.faa.82		No	4641.GSMUA_AchrUn_randomP04440_001	1.1e-77	295.0		Viridiplantae	0TIVK@lilNOG,1BBZW@strNOG,1DPYF@virNOG,COG3703@NOG,KOG3182@euNOG	cation transport regulator-like protein		{"PFAM":[["ChaC",58,"102","100"]]}	GO:0008150-biological_process(L=0),GO:0010035-response to inorganic substance(L=3),GO:0010038-response to metal ion(L=4),GO:0010288-response to lead ion(L=5),GO:0042221-response to chemical(L=2),GO:0046686-response to cadmium ion(L=5),GO:0050896-response to stimulus(L=1),
Pnte25HS_TRINITY_DN103797_c0_g1	NP_001185332.1	33.6	482	270	16	86	551	9	456	4.5e-59	84.100000	NP_001185332.1 Protein kinase superfamily protein [Arabidopsis thaliana]	Arabidopsis thaliana	arabidopsis_thaliana		No	29760.VIT_14s0006g02630.t01	3.8e-68	264.6		Viridiplantae	1BYNI@strNOG,1EB7H@virNOG,COG0515@NOG,KOG1187@euNOG	STYKc		{"PFAM":[["Pkinase_Tyr",2,"100","100"],["Pkinase",2,"100","100"]],"SMART":[["TRANS",3,"150","102"],["SIGNAL",2,"100","100"],["STYKc",2,"100","100"]]}
Pnte25HS_TRINITY_DN103822_c0_g6	NP_196908.1	64.8	284	100	0	6	289	77	360	1.1e-107	94.700000	NP_196908.1 phosphate transporter 3;1 [Arabidopsis thaliana]	Arabidopsis thaliana	arabidopsis_thaliana		No	4513.MLOC_53211.1	1e-107	395.2		Viridiplantae	0TJYV@lilNOG,0XPST@NOG,15R86@poaNOG,1BCZZ@strNOG,1DQXP@virNOG,KOG0767@euNOG	Phosphate carrier protein		{"PFAM":[["Mito_carr",130,"206","104"]]}	GO:0006950-response to stress(L=2),GO:0006970-response to osmotic stress(L=3),GO:0008150-biological_process(L=0),GO:0009628-response to abiotic stimulus(L=2),GO:0009651-response to salt stress(L=4),GO:0050896-response to stimulus(L=1),	GO:0005575-cellular_component(L=0),GO:0005618-cell wall(L=4),GO:0005622-intracellular(L=3),GO:0005623-cell(L=1),GO:0005737-cytoplasm(L=4),GO:0005739-mitochondrion(L=5),GO:0005740-mitochondrial envelope(L=6),GO:0005743-mitochondrial inner membrane(L=5),GO:0005773-vacuole(L=5),GO:0005774-vacuolar membrane(L=6),GO:0009507-chloroplast(L=6),GO:0009536-plastid(L=5),GO:0016020-membrane(L=1),GO:0019866-o…
Pnte25HS_TRINITY_DN103843_c0_g1	ref|XP_001773729.1|	26.0	346	217	10	4	322	21	354	2.4e-15	97.300000	ref|XP_001773729.1| predicted protein [Physcomitrella patens]	Physcomitrella patens	complete.protein.faa.82		No	3218.PP1S166_53V6.1	7.7e-16	90.1		Viridiplantae	0IFY4@euNOG,0YDX5@NOG,1BCKF@strNOG,1DQI4@virNOG	protein BPS1, chloroplastic-like		{"PFAM":[["DUF793",47,"138","102"],["DUF241",5,"14.7","89.6"],["DUF677",5,"14.7","89.6"]],"SMART":[["TRANS",9,"26.5","92.8"]]}	GO:0007275-multicellular organism development(L=3),GO:0008150-biological_process(L=0),GO:0009790-embryo development(L=4),GO:0032501-multicellular organismal process(L=1),GO:0032502-developmental process(L=1),GO:0044699-single-organism process(L=1),GO:0044707-single-multicellular organism process(L=2),GO:0044767-single-organism developmental process(L=2),GO:0048856-anatomical structure development…	GO:0005575-cellular_component(L=0),GO:0016020-membrane(L=1),
Pnte25HS_TRINITY_DN103854_c0_g1	NP_565817.2	64.7	408	139	2	1	407	68	471	4.3e-155	96.700000	NP_565817.2 Nucleotide-diphospho-sugar transferases superfamily protein [Arabidopsis thaliana]	Arabidopsis thaliana	arabidopsis_thaliana		No	3694.POPTR_0001s15820.1	4.8e-156	556.2		Viridiplantae	1BH08@strNOG,1DUWS@virNOG,COG5597@NOG,KOG1950@euNOG	glycosyl transferase 8 domain containing protein		{"PFAM":[["Glyco_transf_8",41,"100","100"],["Mannosyl_trans3",14,"34.1","94.2"]],"SMART":[["TRANS",228,"556","109"],["SIGNAL",26,"63.4","97.5"]]}		GO:0005575-cellular_component(L=0),GO:0016020-membrane(L=1),
Pnte25HS_TRINITY_DN103855_c0_g1	NP_001330855.1	36.9	672	372	17	9	663	5	641	1.3e-92	96.500000	NP_001330855.1 RNA-binding KH domain-containing protein [Arabidopsis thaliana]	Arabidopsis thaliana	arabidopsis_thaliana		No	29760.VIT_14s0006g02960.t01	6.9e-128	463.4		Viridiplantae	0XNN8@NOG,1BG6F@strNOG,1DWSA@virNOG,KOG2190@euNOG	KH domain-containing protein		{"PFAM":[["KH_1",60,"462","108"],["KH_2",4,"30.8","93.6"]],"SMART":[["KH",60,"462","108"]]}
Pnte25HS_TRINITY_DN103875_c0_g1	ref|XP_011627927.1|	41.4	2746	1303	84	1	2693	1	2493	0	100.000000	ref|XP_011627927.1| uncharacterized protein LOC18423745 isoform X1 [Amborella trichopoda]	Amborella trichopoda	complete.protein.faa.82		No	3694.POPTR_0007s11090.1	1.4e-309	1068.9		Viridiplantae	0IF7T@euNOG,0YFF6@NOG,1BEGC@strNOG,1DSE7@virNOG	NA		{"SMART":[["COIL",34,"131","101"]]}
Pnte25HS_TRINITY_DN103878_c0_g3	NP_568557.1	71.7	251	67	2	4	250	5	255	8.5e-93	95.000000	NP_568557.1 general regulatory factor 3 [Arabidopsis thaliana]	Arabidopsis thaliana	arabidopsis_thaliana		No	861557.XP_003297243.1	2.1e-117	427.2	BMH1	Fungi	03N0U@ascNOG,0H6WH@dotNOG,0PHTI@fuNOG,12PIV@opiNOG,157FR@pleNOG,COG5040@NOG,KOG0841@euNOG	14-3-3 protein	[["Oocyte meiosis (04114)",50,"40.7","95.1"],["Cell cycle (04110)",50,"40.7","95.1"],["Epstein-Barr virus infection (05169)",50,"40.7","95.1"],["PI3K-Akt signaling pathway (04151)",50,"40.7","95.1"],["Viral carcinogenesis (05203)",50,"40.7","95.1"],["Hippo signaling pathway - fly (04391)",50,"40.7","95.1"],["Hippo signaling pathway (04390)",50,"40.7","95.1"],["Neurotrophin signaling pathway (0472…	{"PFAM":[["14-3-3",123,"100","100"]],"SMART":[["14_3_3",121,"98.4","99.9"],["COIL",60,"48.8","96.1"]]}	GO:0000003-reproduction(L=1),GO:0000075-cell cycle checkpoint(L=5),GO:0000077-DNA damage checkpoint(L=7),GO:0000122-negative regulation of transcription from RNA polymerase II promoter(L=8),GO:0000271-polysaccharide biosynthetic process(L=5),GO:0000278-mitotic cell cycle(L=4),GO:0001402-signal transduction involved in filamentous growth(L=3),GO:0001932-regulation of protein phosphorylation(L=7),G…	GO:0000922-spindle pole(L=5),GO:0005575-cellular_component(L=0),GO:0005576-extracellular region(L=1),GO:0005622-intracellular(L=3),GO:0005623-cell(L=1),GO:0005634-nucleus(L=5),GO:0005737-cytoplasm(L=4),GO:0005815-microtubule organizing center(L=6),GO:0005816-spindle pole body(L=7),GO:0005819-spindle(L=6),GO:0005829-cytosol(L=4),GO:0005856-cytoskeleton(L=5),GO:0005886-plasma membrane(L=3),GO:00156…	GO:0003674-molecular_function(L=0),GO:0003676-nucleic acid binding(L=3),GO:0003677-DNA binding(L=4),GO:0003688-DNA replication origin binding(L=7),GO:0004857-enzyme inhibitor activity(L=3),GO:0004860-protein kinase inhibitor activity(L=5),GO:0004864-protein phosphatase inhibitor activity(L=5),GO:0005488-binding(L=1),GO:0005515-protein binding(L=2),GO:0016597-amino acid binding(L=5),GO:0019207-kin…
Pnte25HS_TRINITY_DN103889_c0_g2	ref|XP_008801186.1|	39.2	400	205	14	22	404	23	401	3.2e-60	89.700000	ref|XP_008801186.1| PREDICTED: uncharacterized protein LOC103715364 isoform X2 [Phoenix dactylifera]	Phoenix dactylifera	complete.protein.faa.82		No	4641.GSMUA_AchrUn_randomP05940_001	3.7e-55	221.1		Viridiplantae	0J9ZC@euNOG,0TXQJ@lilNOG,0Y9QY@NOG,1BP59@strNOG,1E0ZN@virNOG	zinc finger, C3HC4 type, domain containing protein, expressed		{"PFAM":[["zf-C3HC4",9,"81.8","98.9"]],"SMART":[["RING",9,"81.8","98.9"],["PHD",7,"63.6","97.5"]]}
Pnte25HS_TRINITY_DN103895_c1_g2	NP_001327317.1	61.4	526	187	8	5	522	84	601	2.9e-172	98.500000	NP_001327317.1 NAD kinase 1 [Arabidopsis thaliana]	Arabidopsis thaliana	arabidopsis_thaliana		No	4081.Solyc01g008560.2.1	7.1e-181	639.0		Viridiplantae	1BDPQ@strNOG,1DRKX@virNOG,COG0061@NOG,KOG2178@euNOG	nad kinase	[["Nicotinate and nicotinamide metabolism (00760)",16,"51.6","96.4"],["Metabolic pathways (01100)",16,"51.6","96.4"]]	{"PFAM":[["NAD_kinase",31,"100","100"],["Mito_carr",3,"9.68","87.3"]],"SMART":[["COIL",6,"19.4","91.1"]]}	GO:0006139-nucleobase-containing compound metabolic process(L=3),GO:0006725-cellular aromatic compound metabolic process(L=3),GO:0006732-coenzyme metabolic process(L=4),GO:0006733-oxidoreduction coenzyme metabolic process(L=5),GO:0006739-NADP metabolic process(L=8),GO:0006741-NADP biosynthetic process(L=8),GO:0006753-nucleoside phosphate metabolic process(L=4),GO:0006793-phosphorus metabolic proc…		GO:0003674-molecular_function(L=0),GO:0003824-catalytic activity(L=1),GO:0003951-NAD+ kinase activity(L=5),GO:0016301-kinase activity(L=4),GO:0016740-transferase activity(L=2),GO:0016772-transferase activity, transferring phosphorus-containing groups(L=3),GO:0016773-phosphotransferase activity, alcohol group as acceptor(L=4),GO:0042736-NADH kinase activity(L=5),
Pnte25HS_TRINITY_DN103909_c0_g8	ref|XP_019709236.1|	30.5	239	143	7	16	246	40	263	1.7e-13	93.100000	ref|XP_019709236.1| PREDICTED: F-box protein At4g35930-like [Elaeis guineensis]	Elaeis guineensis	complete.protein.faa.82		No	88036.EFJ38709	3e-12	77.8		Viridiplantae	0IIM0@euNOG,120GT@NOG,1BK85@strNOG,1DW9Y@virNOG	F-Box protein		{}
Pnte25HS_TRINITY_DN103917_c2_g1	NP_001328303.1	51.3	602	268	10	4	598	7	590	9.4e-167	97.100000	NP_001328303.1 MAC/Perforin domain-containing protein [Arabidopsis thaliana]	Arabidopsis thaliana	arabidopsis_thaliana		No	29760.VIT_05s0062g00790.t01	7.4e-222	775.4		Viridiplantae	0IJ02@euNOG,0YB07@NOG,1BBVH@strNOG,1DPU7@virNOG	MAC/Perforin domain		{"PFAM":[["MACPF",19,"100","100"]]}
Pnte25HS_TRINITY_DN103941_c0_g1	NP_190861.1	82.4	358	63	0	1	358	1	358	5e-168	100.000000	NP_190861.1 Aldolase superfamily protein [Arabidopsis thaliana]	Arabidopsis thaliana	arabidopsis_thaliana		No	4113.PGSC0003DMT400072632	8e-176	621.7	OSI_16195	Viridiplantae	1BEHA@strNOG,1DSF5@virNOG,COG3588@NOG,KOG1557@euNOG	fructose-bisphosphate aldolase	[["Biosynthesis of secondary metabolites (01110)",35,"53.8","96.6"],["Fructose and mannose metabolism (00051)",35,"53.8","96.6"],["Metabolic pathways (01100)",35,"53.8","96.6"],["Carbon fixation in photosynthetic organisms (00710)",35,"53.8","96.6"],["Biosynthesis of amino acids (01230)",35,"53.8","96.6"],["Glycolysis / Gluconeogenesis (00010)",35,"53.8","96.6"],["Microbial metabolism in diverse …	{"PFAM":[["Glycolytic",68,"105","100"]]}	GO:0005975-carbohydrate metabolic process(L=3),GO:0005996-monosaccharide metabolic process(L=4),GO:0006006-glucose metabolic process(L=7),GO:0006007-glucose catabolic process(L=7),GO:0006091-generation of precursor metabolites and energy(L=3),GO:0006096-glycolytic process(L=5),GO:0006950-response to stress(L=2),GO:0006970-response to osmotic stress(L=3),GO:0008150-biological_process(L=0),GO:00081…	GO:0005575-cellular_component(L=0),GO:0005576-extracellular region(L=1),GO:0005618-cell wall(L=4),GO:0005622-intracellular(L=3),GO:0005623-cell(L=1),GO:0005634-nucleus(L=5),GO:0005730-nucleolus(L=5),GO:0005737-cytoplasm(L=4),GO:0005739-mitochondrion(L=5),GO:0005740-mitochondrial envelope(L=6),GO:0005773-vacuole(L=5),GO:0005774-vacuolar membrane(L=6),GO:0005829-cytosol(L=4),GO:0005886-plasma membr…	GO:0003674-molecular_function(L=0),GO:0003824-catalytic activity(L=1),GO:0004332-fructose-bisphosphate aldolase activity(L=5),GO:0005488-binding(L=1),GO:0005507-copper ion binding(L=6),GO:0016829-lyase activity(L=2),GO:0016830-carbon-carbon lyase activity(L=3),GO:0016832-aldehyde-lyase activity(L=4),GO:0043167-ion binding(L=2),GO:0043169-cation binding(L=3),GO:0046872-metal ion binding(L=4),GO:00…
Pnte25HS_TRINITY_DN103943_c0_g1	NP_565469.1	66.0	397	133	2	1	396	1	396	7.3e-152	98.800000	NP_565469.1 NAD(P)-binding Rossmann-fold superfamily protein [Arabidopsis thaliana]	Arabidopsis thaliana	arabidopsis_thaliana		No	4641.GSMUA_Achr4P04460_001	3.9e-155	553.1		Viridiplantae	0TME1@lilNOG,1BC9Z@strNOG,1DQ82@virNOG,COG0702@NOG,KOG2865@euNOG	NADH dehydrogenase ubiquinone 1 alpha subcomplex subunit 9	[["Alzheimer's disease (05010)",15,"65.2","97.7"],["Huntington's disease (05016)",15,"65.2","97.7"],["Oxidative phosphorylation (00190)",15,"65.2","97.7"],["Parkinson's disease (05012)",15,"65.2","97.7"],["Metabolic pathways (01100)",15,"65.2","97.7"]]	{"PFAM":[["NmrA",21,"91.3","99.5"],["Epimerase",21,"91.3","99.5"],["3Beta_HSD",19,"82.6","99"],["RmlD_sub_bind",16,"69.6","98"],["adh_short",3,"13","88.9"]],"SMART":[["TRANS",7,"30.4","93.5"]]}	GO:0006950-response to stress(L=2),GO:0006970-response to osmotic stress(L=3),GO:0008150-biological_process(L=0),GO:0009628-response to abiotic stimulus(L=2),GO:0009651-response to salt stress(L=4),GO:0050896-response to stimulus(L=1),	GO:0005575-cellular_component(L=0),GO:0005622-intracellular(L=3),GO:0005623-cell(L=1),GO:0005737-cytoplasm(L=4),GO:0005739-mitochondrion(L=5),GO:0005740-mitochondrial envelope(L=6),GO:0005743-mitochondrial inner membrane(L=5),GO:0005746-mitochondrial respiratory chain(L=5),GO:0005747-mitochondrial respiratory chain complex I(L=5),GO:0005759-mitochondrial matrix(L=6),GO:0016020-membrane(L=1),GO:00…
Pnte25HS_TRINITY_DN103943_c2_g1																	4555.Si006927m	4.3e-57	226.9	MFDX1	Viridiplantae	0TW0I@lilNOG,15FSX@poaNOG,1BRF6@strNOG,1DYBU@virNOG,COG0633@NOG,KOG3309@euNOG	2Fe-2S ferredoxin-like		{"PFAM":[["Fer2",35,"100","100"]]}	GO:0000003-reproduction(L=1),GO:0003006-developmental process involved in reproduction(L=2),GO:0008150-biological_process(L=0),GO:0009856-pollination(L=4),GO:0022414-reproductive process(L=2),GO:0032501-multicellular organismal process(L=1),GO:0032502-developmental process(L=1),GO:0044703-multi-organism reproductive process(L=3),GO:0044706-multi-multicellular organism process(L=2),GO:0048856-anat…
Pnte25HS_TRINITY_DN103963_c0_g2																	88036.EFJ19933	5.1e-15	85.9	CAD	Viridiplantae	1BCGT@strNOG,1DQER@virNOG,COG1064@NOG,KOG0023@euNOG	Cinnamyl alcohol dehydrogenase	[["Phenylpropanoid biosynthesis (00940)",12,"44.4","95.6"],["Biosynthesis of secondary metabolites (01110)",12,"44.4","95.6"],["Metabolic pathways (01100)",12,"44.4","95.6"]]	{"PFAM":[["ADH_N",27,"100","100"],["ADH_zinc_N",27,"100","100"],["F420_oxidored",4,"14.8","89.6"]]}	GO:0006725-cellular aromatic compound metabolic process(L=3),GO:0008150-biological_process(L=0),GO:0008152-metabolic process(L=1),GO:0009058-biosynthetic process(L=2),GO:0009628-response to abiotic stimulus(L=2),GO:0009698-phenylpropanoid metabolic process(L=3),GO:0009699-phenylpropanoid biosynthetic process(L=4),GO:0009808-lignin metabolic process(L=4),GO:0009809-lignin biosynthetic process(L=6)…	GO:0005575-cellular_component(L=0),GO:0005622-intracellular(L=3),GO:0005623-cell(L=1),GO:0005737-cytoplasm(L=4),GO:0005829-cytosol(L=4),GO:0044424-intracellular part(L=3),GO:0044444-cytoplasmic part(L=4),GO:0044464-cell part(L=2),	GO:0003674-molecular_function(L=0),GO:0003824-catalytic activity(L=1),GO:0016491-oxidoreductase activity(L=2),GO:0016614-oxidoreductase activity, acting on CH-OH group of donors(L=3),GO:0016616-oxidoreductase activity, acting on the CH-OH group of donors, NAD or NADP as acceptor(L=4),GO:0045551-cinnamyl-alcohol dehydrogenase activity(L=5),
Pnte25HS_TRINITY_DN103965_c2_g2																	3847.GLYMA07G15620.1	1.6e-53	214.9		Viridiplantae	11HPQ@NOG,1BHX8@strNOG,1DUAX@virNOG,KOG4161@euNOG	methyl-CpG-binding domain-containing protein 2-like		{"PFAM":[["MBD",13,"100","100"],["zf-CW",13,"100","100"]]}		GO:0005575-cellular_component(L=0),GO:0005622-intracellular(L=3),GO:0005623-cell(L=1),GO:0005634-nucleus(L=5),GO:0043226-organelle(L=1),GO:0043227-membrane-bounded organelle(L=2),GO:0043229-intracellular organelle(L=3),GO:0043231-intracellular membrane-bounded organelle(L=4),GO:0044424-intracellular part(L=3),GO:0044464-cell part(L=2),
Pnte25HS_TRINITY_DN103977_c0_g2	NP_200151.2	32.1	486	310	7	19	503	13	479	2.5e-64	94.500000	NP_200151.2 O-acyltransferase (WSD1-like) family protein [Arabidopsis thaliana]	Arabidopsis thaliana	arabidopsis_thaliana		No	4641.GSMUA_Achr4P08310_001	1.4e-93	349.0		Viridiplantae	0IJ3U@euNOG,0YEI8@NOG,1BFBA@strNOG,1DT9R@virNOG	O-acyltransferase WSD1-like		{"PFAM":[["DUF1298",8,"100","100"],["UPF0089",8,"100","100"],["Condensation",1,"12.5","88.7"]]}
Pnte25HS_TRINITY_DN103979_c0_g1	NP_565315.1	64.7	190	67	0	2	191	8	197	7.6e-70	97.400000	NP_565315.1 Acyl-CoA N-acyltransferases (NAT) superfamily protein [Arabidopsis thaliana]	Arabidopsis thaliana	arabidopsis_thaliana		No	29760.VIT_12s0057g00440.t01	2.9e-71	273.5	OSI_10366	Viridiplantae	11P75@NOG,1BMCS@strNOG,1DS3Q@virNOG,KOG4135@euNOG	Acetyltransferase (GNAT) family		{"PFAM":[["Acetyltransf_1",21,"100","100"],["FR47",10,"47.6","96"]]}
Pnte25HS_TRINITY_DN103980_c0_g1	NP_568698.1	41.6	173	92	5	1	172	1	165	8e-23	99.400000	NP_568698.1 Lactoylglutathione lyase / glyoxalase I family protein [Arabidopsis thaliana]	Arabidopsis thaliana	arabidopsis_thaliana		No	88036.EFJ25838	4e-48	196.4		Viridiplantae	0J2F2@euNOG,0YUXH@NOG,1BUNX@strNOG,1E6KU@virNOG	NA		{"PFAM":[["Glyoxalase",6,"33.3","94"],["3-dmu-9_3-mt",4,"22.2","91.8"]]}		GO:0005575-cellular_component(L=0),GO:0005622-intracellular(L=3),GO:0005623-cell(L=1),GO:0005737-cytoplasm(L=4),GO:0005829-cytosol(L=4),GO:0044424-intracellular part(L=3),GO:0044444-cytoplasmic part(L=4),GO:0044464-cell part(L=2),
Pnte25HS_TRINITY_DN103993_c0_g6	ref|XP_002993296.1|	40.8	238	135	3	7	238	4	241	2e-43	93.900000	ref|XP_002993296.1| hypothetical protein SELMODRAFT_450883 [Selaginella moellendorffii]	Selaginella moellendorffii	complete.protein.faa.82		No	88036.EFJ05621	6.5e-44	183.0		Viridiplantae	1E7PY@virNOG,COG4122@NOG,KOG1663@euNOG	O-methyltransferase	[["Steroid hormone biosynthesis (00140)",5,"71.4","98.2"],["Tyrosine metabolism (00350)",5,"71.4","98.2"],["Metabolic pathways (01100)",5,"71.4","98.2"],["Dopaminergic synapse (04728)",5,"71.4","98.2"],["Betalain biosynthesis (00965)",5,"71.4","98.2"]]	{"PFAM":[["Methyltransf_3",7,"100","100"]]}
Pnte25HS_TRINITY_DN104011_c0_g3																	3711.Bra037796.1-P	1.9e-16	90.9		Viridiplantae	0IZA6@euNOG,0YQZM@NOG,1BQAA@strNOG,1E24E@virNOG	Transcription factor		{"PFAM":[["WRKY",11,"100","100"]],"SMART":[["WRKY",11,"100","100"]]}
Pnte25HS_TRINITY_DN104013_c0_g1	ref|XP_006844060.1|	34.1	381	183	9	7	386	1	314	1e-36	94.800000	ref|XP_006844060.1| uncharacterized protein LOC18433920 [Amborella trichopoda]	Amborella trichopoda	complete.protein.faa.82		No	29760.VIT_17s0000g04870.t01	5.3e-35	154.1		Viridiplantae	0IK57@euNOG,0XZR4@NOG,1BP24@strNOG,1E09V@virNOG	binding protein 2c		{"PFAM":[["Vps5",7,"30.4","93.5"]],"SMART":[["COIL",25,"109","100"]]}	GO:0000226-microtubule cytoskeleton organization(L=4),GO:0002252-immune effector process(L=2),GO:0002376-immune system process(L=1),GO:0003002-regionalization(L=5),GO:0006810-transport(L=3),GO:0006950-response to stress(L=2),GO:0006952-defense response(L=3),GO:0006996-organelle organization(L=3),GO:0007010-cytoskeleton organization(L=4),GO:0007017-microtubule-based process(L=3),GO:0007275-multice…	GO:0005575-cellular_component(L=0),GO:0005622-intracellular(L=3),GO:0005623-cell(L=1),GO:0005856-cytoskeleton(L=5),GO:0015630-microtubule cytoskeleton(L=6),GO:0043226-organelle(L=1),GO:0043228-non-membrane-bounded organelle(L=2),GO:0043229-intracellular organelle(L=3),GO:0043232-intracellular non-membrane-bounded organelle(L=3),GO:0044424-intracellular part(L=3),GO:0044464-cell part(L=2),
Pnte25HS_TRINITY_DN104035_c0_g1	NP_200543.1	72.8	313	82	2	1	311	1	312	3.2e-139	99.700000	NP_200543.1 Galactose mutarotase-like superfamily protein [Arabidopsis thaliana]	Arabidopsis thaliana	arabidopsis_thaliana		No	29760.VIT_11s0052g00660.t01	7e-152	542.0		Viridiplantae	1BH1Q@strNOG,1DUY0@virNOG,COG0676@NOG,KOG1594@euNOG	glucose-6-phosphate 1-epimerase-like	[["Biosynthesis of secondary metabolites (01110)",26,"59.1","97.1"],["Microbial metabolism in diverse environments (01120)",26,"59.1","97.1"],["Glycolysis / Gluconeogenesis (00010)",26,"59.1","97.1"],["Metabolic pathways (01100)",26,"59.1","97.1"]]	{"PFAM":[["Aldose_epim",44,"100","100"]]}	GO:0008150-biological_process(L=0),GO:0009719-response to endogenous stimulus(L=2),GO:0009725-response to hormone(L=3),GO:0009737-response to abscisic acid(L=4),GO:0010033-response to organic substance(L=3),GO:0033993-response to lipid(L=4),GO:0042221-response to chemical(L=2),GO:0050896-response to stimulus(L=1),GO:0097305-response to alcohol(L=4),GO:1901700-response to oxygen-containing compoun…	GO:0005575-cellular_component(L=0),GO:0005622-intracellular(L=3),GO:0005623-cell(L=1),GO:0005737-cytoplasm(L=4),GO:0005829-cytosol(L=4),GO:0044424-intracellular part(L=3),GO:0044444-cytoplasmic part(L=4),GO:0044464-cell part(L=2),
Pnte25HS_TRINITY_DN104041_c0_g1	ref|XP_009768290.1|	31.9	207	133	4	1	205	50	250	5.5e-18	100.000000	ref|XP_009768290.1| PREDICTED: uncharacterized protein LOC104219325 [Nicotiana sylvestris]	Nicotiana sylvestris	complete.protein.faa.82		No	4113.PGSC0003DMT400041222	4.3e-17	93.6		Viridiplantae	0Y65V@NOG,1BXIC@strNOG,1E9YI@virNOG,KOG1075@euNOG	Conserved gene of		{"PFAM":[["Exo_endo_phos",5,"100","100"],["RVT_1",3,"60","97.2"]],"SMART":[["COIL",1,"20","91.3"]]}
Pnte25HS_TRINITY_DN104042_c3_g4	NP_196644.1	49.8	261	127	2	1	260	1	258	1.9e-71	98.900000	NP_196644.1 S-adenosyl-L-methionine-dependent methyltransferases superfamily protein [Arabidopsis thaliana]	Arabidopsis thaliana	arabidopsis_thaliana		No	4113.PGSC0003DMT400097427	5.5e-73	279.6	OSI_02636	Viridiplantae	11IQH@NOG,1BDY9@strNOG,1DRVY@virNOG,KOG3010@euNOG	Methyltransferase domain		{"PFAM":[["Methyltransf_11",17,"89.5","99.4"]]}		GO:0005575-cellular_component(L=0),GO:0005622-intracellular(L=3),GO:0005623-cell(L=1),GO:0005634-nucleus(L=5),GO:0005737-cytoplasm(L=4),GO:0005829-cytosol(L=4),GO:0043226-organelle(L=1),GO:0043227-membrane-bounded organelle(L=2),GO:0043229-intracellular organelle(L=3),GO:0043231-intracellular membrane-bounded organelle(L=4),GO:0044424-intracellular part(L=3),GO:0044444-cytoplasmic part(L=4),GO:00…
Pnte25HS_TRINITY_DN104051_c0_g1	sp|Q40762|PHY_PICAB	92.1	1137	88	1	3	1139	2	1136	0	99.800000	sp|Q40762|PHY_PICAB Phytochrome OS=Picea abies PE=2 SV=1	Picea abies	uniprot_sprot		No	3218.PP1S164_65V6.1	0.0	1645.9	PHYB	Viridiplantae	0IJ3B@euNOG,1BHQR@strNOG,1DVMB@virNOG,COG4251@NOG	Regulatory photoreceptor which exists in two forms that are reversibly interconvertible by light the Pr form that absorbs maximally in the red region of the spectrum and the Pfr form that absorbs maximally in the far-red region	[["Circadian rhythm - plant (04712)",12,"52.2","96.5"]]	{"PFAM":[["PAS",46,"200","104"],["HisKA",23,"100","100"],["PAS_2",23,"100","100"],["GAF",23,"100","100"],["Phytochrome",23,"100","100"],["HATPase_c",22,"95.7","99.8"],["PAS_4",19,"82.6","99"]],"SMART":[["PAS",47,"204","104"],["GAF",23,"100","100"],["HisKA",23,"100","100"],["HATPase_c",22,"95.7","99.8"]]}	GO:0006066-alcohol metabolic process(L=4),GO:0006082-organic acid metabolic process(L=3),GO:0006325-chromatin organization(L=4),GO:0006629-lipid metabolic process(L=3),GO:0006714-sesquiterpenoid metabolic process(L=7),GO:0006720-isoprenoid metabolic process(L=4),GO:0006721-terpenoid metabolic process(L=5),GO:0006810-transport(L=3),GO:0006833-water transport(L=6),GO:0006873-cellular ion homeostasi…	GO:0005575-cellular_component(L=0),GO:0005622-intracellular(L=3),GO:0005623-cell(L=1),GO:0005634-nucleus(L=5),GO:0005654-nucleoplasm(L=5),GO:0005737-cytoplasm(L=4),GO:0016604-nuclear body(L=7),GO:0016607-nuclear speck(L=8),GO:0031974-membrane-enclosed lumen(L=1),GO:0031981-nuclear lumen(L=6),GO:0043226-organelle(L=1),GO:0043227-membrane-bounded organelle(L=2),GO:0043229-intracellular organelle(L=…	GO:0003674-molecular_function(L=0),GO:0004871-signal transducer activity(L=1),GO:0004872-receptor activity(L=2),GO:0009881-photoreceptor activity(L=3),GO:0009883-red or far-red light photoreceptor activity(L=4),GO:0038023-signaling receptor activity(L=2),GO:0060089-molecular transducer activity(L=1),
Pnte25HS_TRINITY_DN104052_c1_g1	NP_188285.1	60.7	804	280	13	4	794	11	791	1.2e-251	99.000000	NP_188285.1 P-loop containing nucleoside triphosphate hydrolases superfamily protein [Arabidopsis thaliana]	Arabidopsis thaliana	arabidopsis_thaliana		No	29760.VIT_05s0020g01200.t01	1.1e-286	991.1		Viridiplantae	1BFPC@strNOG,1DRFQ@virNOG,COG5059@NOG,KOG0246@euNOG	kinesin-like protein		{"PFAM":[["Kinesin",70,"100","100"],["RRM_1",4,"5.71","84.5"]],"SMART":[["KISc",70,"100","100"],["COIL",59,"84.3","99.1"],["RRM",4,"5.71","84.5"]]}	GO:0000902-cell morphogenesis(L=5),GO:0000904-cell morphogenesis involved in differentiation(L=5),GO:0007275-multicellular organism development(L=3),GO:0008150-biological_process(L=0),GO:0008544-epidermis development(L=4),GO:0009653-anatomical structure morphogenesis(L=3),GO:0009888-tissue development(L=3),GO:0009913-epidermal cell differentiation(L=6),GO:0009987-cellular process(L=1),GO:0010026-…	GO:0005575-cellular_component(L=0),GO:0005622-intracellular(L=3),GO:0005623-cell(L=1),GO:0005634-nucleus(L=5),GO:0005685-U1 snRNP(L=8),GO:0005730-nucleolus(L=5),GO:0005737-cytoplasm(L=4),GO:0005794-Golgi apparatus(L=4),GO:0005795-Golgi stack(L=5),GO:0005856-cytoskeleton(L=5),GO:0005874-microtubule(L=6),GO:0005886-plasma membrane(L=3),GO:0015630-microtubule cytoskeleton(L=6),GO:0016020-membrane(L=…
Pnte25HS_TRINITY_DN104063_c0_g1	NP_567150.1	61.5	431	156	2	16	446	9	429	8.4e-157	96.400000	NP_567150.1 Transducin/WD40 repeat-like superfamily protein [Arabidopsis thaliana]	Arabidopsis thaliana	arabidopsis_thaliana		No	3694.POPTR_0014s06500.1	3.1e-161	573.5		Viridiplantae	1BF1G@strNOG,1DSZE@virNOG,COG2319@NOG,KOG2096@euNOG	WD domain, G-beta repeat		{"PFAM":[["WD40",9,"225","104"]],"SMART":[["WD40",14,"350","107"],["TRANS",2,"50","96.2"]]}
Pnte25HS_TRINITY_DN104071_c1_g2	NP_565238.1	44.0	282	151	5	1	277	1	280	1.1e-61	97.900000	NP_565238.1 Galactose oxidase/kelch repeat superfamily protein [Arabidopsis thaliana]	Arabidopsis thaliana	arabidopsis_thaliana		No	4113.PGSC0003DMT400060940	9.4e-71	272.3		Viridiplantae	10X8D@NOG,1BQ34@strNOG,1E1X9@virNOG,KOG1072@euNOG	F-box kelch-repeat protein		{"PFAM":[["Kelch_1",14,"200","104"],["Kelch_2",5,"71.4","98.2"],["F-box",5,"71.4","98.2"]],"SMART":[["Kelch",14,"200","104"],["FBOX",6,"85.7","99.2"]]}
Pnte25HS_TRINITY_DN104085_c1_g2	ref|XP_002883149.1|	41.7	187	100	4	11	191	25	208	8.3e-36	81.200000	ref|XP_002883149.1| hypothetical protein ARALYDRAFT_479387 [Arabidopsis lyrata subsp. lyrata]	Arabidopsis lyrata subsp. lyrata	complete.protein.faa.82		No	29760.VIT_13s0067g02880.t01	5.3e-37	159.8		Viridiplantae	121N2@NOG,1BRJY@strNOG,1E3EA@virNOG,KOG0800@euNOG	RING-H2 finger protein		{"PFAM":[["zf-C3HC4",25,"100","100"]],"SMART":[["RING",25,"100","100"],["TRANS",25,"100","100"]]}		GO:0005575-cellular_component(L=0),GO:0016020-membrane(L=1),
Pnte25HS_TRINITY_DN104093_c0_g1	NP_001327608.1	71.2	330	94	1	12	341	102	430	1.9e-143	93.200000	NP_001327608.1 serine/threonine-protein kinase AFC1 [Arabidopsis thaliana]	Arabidopsis thaliana	arabidopsis_thaliana		No	3694.POPTR_0016s08080.1	1.1e-145	521.5	AFC1	Viridiplantae	0XQF2@NOG,1BIZS@strNOG,1DUZE@virNOG,KOG0671@euNOG	Serine threonine-protein kinase		{"PFAM":[["Pkinase_Tyr",73,"103","100"],["Pkinase",71,"100","100"]],"SMART":[["S_TKc",65,"91.5","99.5"],["STYKc",6,"8.45","86.6"]]}	GO:0006355-regulation of transcription, DNA-templated(L=7),GO:0008150-biological_process(L=0),GO:0009889-regulation of biosynthetic process(L=4),GO:0010468-regulation of gene expression(L=5),GO:0010556-regulation of macromolecule biosynthetic process(L=5),GO:0019219-regulation of nucleobase-containing compound metabolic process(L=5),GO:0019222-regulation of metabolic process(L=3),GO:0031323-regul…
Pnte25HS_TRINITY_DN104094_c0_g1	ref|XP_006827628.2|	42.0	1038	514	22	11	1026	33	1004	5.7e-172	98.900000	ref|XP_006827628.2| uncharacterized protein LOC18422877 isoform X1 [Amborella trichopoda]	Amborella trichopoda	complete.protein.faa.82		No	29760.VIT_16s0050g00600.t01	1.3e-159	569.3		Viridiplantae	0IGNC@euNOG,10AAG@NOG,1BGSF@strNOG,1DUP5@virNOG	Inherit from NOG: s-layer protein		{"SMART":[["COIL",36,"129","101"],["TRANS",18,"64.3","97.6"]]}		GO:0005575-cellular_component(L=0),GO:0005622-intracellular(L=3),GO:0005623-cell(L=1),GO:0005737-cytoplasm(L=4),GO:0005739-mitochondrion(L=5),GO:0009507-chloroplast(L=6),GO:0009526-plastid envelope(L=6),GO:0009534-chloroplast thylakoid(L=6),GO:0009535-chloroplast thylakoid membrane(L=6),GO:0009536-plastid(L=5),GO:0009579-thylakoid(L=4),GO:0009941-chloroplast envelope(L=7),GO:0016020-membrane(L=1)…
Pnte25HS_TRINITY_DN104104_c1_g1	ref|XP_011650563.1|	39.7	131	74	2	16	142	35	164	6.9e-20	89.400000	ref|XP_011650563.1| PREDICTED: vesicle-associated protein 1-4 [Cucumis sativus]	Cucumis sativus	complete.protein.faa.82		No	15368.BRADI1G24377.1	2.2e-20	104.0		Viridiplantae	0IWY9@euNOG,0TZXU@lilNOG,11THG@NOG,15ZZQ@poaNOG,1BRNJ@strNOG,1E3HD@virNOG	resistance protein		{"PFAM":[["TIR",38,"100","100"],["NB-ARC",19,"50","96.2"],["LRR_1",17,"44.7","95.6"],["LRR_3",9,"23.7","92.2"],["NACHT",2,"5.26","84"]],"SMART":[["TIR",36,"94.7","99.7"],["LRR_TYP",7,"18.4","90.8"],["AAA",2,"5.26","84"]]}
Pnte25HS_TRINITY_DN104108_c2_g1																	3694.POPTR_0005s04770.1	4.7e-25	119.8		Viridiplantae	0Z7Z7@NOG,1BF7K@strNOG,1DT5U@virNOG,KOG4197@euNOG	Pentatricopeptide repeat-containing protein		{"PFAM":[["PPR",877,"1.24e+03","114"]]}
Pnte25HS_TRINITY_DN104121_c1_g2																	3847.GLYMA08G06470.1	8.6e-51	207.2		Viridiplantae	0IVE1@euNOG,0YH0S@NOG,1BKHS@strNOG,1DYDR@virNOG	Octicosapeptide Phox Bem1p		{"PFAM":[["PB1",24,"100","100"]],"SMART":[["PB1",23,"95.8","99.8"],["COIL",2,"8.33","86.5"]]}	GO:0006464-cellular protein modification process(L=5),GO:0006468-protein phosphorylation(L=6),GO:0006793-phosphorus metabolic process(L=3),GO:0006796-phosphate-containing compound metabolic process(L=4),GO:0008150-biological_process(L=0),GO:0008152-metabolic process(L=1),GO:0009987-cellular process(L=1),GO:0016310-phosphorylation(L=5),GO:0019538-protein metabolic process(L=3),GO:0036211-protein m…		GO:0003674-molecular_function(L=0),GO:0003824-catalytic activity(L=1),GO:0004672-protein kinase activity(L=5),GO:0004674-protein serine/threonine kinase activity(L=6),GO:0016301-kinase activity(L=4),GO:0016740-transferase activity(L=2),GO:0016772-transferase activity, transferring phosphorus-containing groups(L=3),GO:0016773-phosphotransferase activity, alcohol group as acceptor(L=4),
Pnte25HS_TRINITY_DN104124_c0_g9																	4081.Solyc01g102660.2.1	1.1e-68	265.8	OSI_35674	Viridiplantae	1BEK1@strNOG,1DSHV@virNOG,COG0625@NOG,KOG0868@euNOG	Glutathione S-transferase	[["Tyrosine metabolism (00350)",13,"38.2","94.8"],["Microbial metabolism in diverse environments (01120)",13,"38.2","94.8"],["Styrene degradation (00643)",13,"38.2","94.8"],["Metabolic pathways (01100)",13,"38.2","94.8"]]	{"PFAM":[["GST_N",34,"100","100"],["GST_C",32,"94.1","99.7"]],"SMART":[["SIGNAL",3,"8.82","86.8"]]}	GO:0008150-biological_process(L=0),GO:0008152-metabolic process(L=1),GO:0009056-catabolic process(L=2),GO:0009404-toxin metabolic process(L=3),GO:0009407-toxin catabolic process(L=4),GO:0009987-cellular process(L=1),GO:0019748-secondary metabolic process(L=3),GO:0044237-cellular metabolic process(L=2),GO:0044248-cellular catabolic process(L=3),GO:0044710-single-organism metabolic process(L=2),	GO:0005575-cellular_component(L=0),GO:0005622-intracellular(L=3),GO:0005623-cell(L=1),GO:0005737-cytoplasm(L=4),GO:0005829-cytosol(L=4),GO:0044424-intracellular part(L=3),GO:0044444-cytoplasmic part(L=4),GO:0044464-cell part(L=2),
Pnte25HS_TRINITY_DN104153_c3_g1	NP_001318930.1	70.2	215	61	1	2	216	4	215	4.3e-82	99.500000	NP_001318930.1 Rab GTPase-like A5A protein [Arabidopsis thaliana]	Arabidopsis thaliana	arabidopsis_thaliana		No	29760.VIT_05s0062g00840.t01	4.6e-86	322.8		Viridiplantae	1BDEF@strNOG,1DRBS@virNOG,COG1100@NOG,KOG0087@euNOG	ras-related protein	[["Endocytosis (04144)",16,"24.2","92.3"],["Pancreatic secretion (04972)",16,"24.2","92.3"],["Vasopressin-regulated water reabsorption (04962)",16,"24.2","92.3"],["Endocrine and other factor-regulated calcium reabsorption (04961)",16,"24.2","92.3"]]	{"PFAM":[["Miro",66,"100","100"],["Ras",66,"100","100"],["Arf",66,"100","100"],["GTP_EFTU",35,"53","96.6"],["Gtr1_RagA",33,"50","96.2"]],"SMART":[["RAB",66,"100","100"],["small_GTPase",4,"6.06","84.8"]]}
Pnte25HS_TRINITY_DN104164_c1_g2	ref|XP_017219649.1|	43.9	615	280	15	53	628	14	602	2.6e-127	91.700000	ref|XP_017219649.1| PREDICTED: glycosyltransferase family 92 protein RCOM_0530710-like [Daucus carota subsp. sativus]	Daucus carota subsp. sativus	complete.protein.faa.82		No	3694.POPTR_0001s36210.1	2.5e-124	451.4		Viridiplantae	0INBB@euNOG,1C6NG@strNOG,1EKJ7@virNOG,COG0463@NOG	zinc finger		{"PFAM":[["DUF23",12,"100","100"]],"SMART":[["TRANS",10,"83.3","99"],["RING",3,"25","92.5"],["COIL",2,"16.7","90.3"]]}		GO:0005575-cellular_component(L=0),GO:0016020-membrane(L=1),
Pnte25HS_TRINITY_DN104166_c0_g1	NP_001332745.1	59.9	897	271	11	1	891	1	814	2.9e-292	95.400000	NP_001332745.1 Patatin-like phospholipase family protein [Arabidopsis thaliana]	Arabidopsis thaliana	arabidopsis_thaliana		No	29760.VIT_08s0007g05800.t01	6.9e-304	1048.5	SDP1	Viridiplantae	1BFVC@strNOG,1DTT1@virNOG,COG1752@NOG,KOG2214@euNOG	Triacylglycerol lipase	[["alpha-Linolenic acid metabolism (00592)",22,"55","96.8"],["Linoleic acid metabolism (00591)",22,"55","96.8"],["Arachidonic acid metabolism (00590)",22,"55","96.8"],["Glycerophospholipid metabolism (00564)",22,"55","96.8"],["Ether lipid metabolism (00565)",22,"55","96.8"],["Glycerolipid metabolism (00561)",22,"55","96.8"],["Metabolic pathways (01100)",22,"55","96.8"],["Steroid biosynthesis (001…	{"PFAM":[["Patatin",40,"100","100"],["DUF3336",40,"100","100"]],"SMART":[["TRANS",17,"42.5","95.4"]]}	GO:0006629-lipid metabolic process(L=3),GO:0006638-neutral lipid metabolic process(L=4),GO:0006639-acylglycerol metabolic process(L=5),GO:0006641-triglyceride metabolic process(L=7),GO:0008150-biological_process(L=0),GO:0008152-metabolic process(L=1),GO:0009056-catabolic process(L=2),GO:0009987-cellular process(L=1),GO:0016042-lipid catabolic process(L=4),GO:0019433-triglyceride catabolic process…	GO:0005575-cellular_component(L=0),GO:0005622-intracellular(L=3),GO:0005623-cell(L=1),GO:0005737-cytoplasm(L=4),GO:0005811-lipid particle(L=5),GO:0012511-monolayer-surrounded lipid storage body(L=6),GO:0016020-membrane(L=1),GO:0043226-organelle(L=1),GO:0043227-membrane-bounded organelle(L=2),GO:0043229-intracellular organelle(L=3),GO:0043231-intracellular membrane-bounded organelle(L=4),GO:004442…	GO:0003674-molecular_function(L=0),GO:0003824-catalytic activity(L=1),GO:0004806-triglyceride lipase activity(L=5),GO:0016298-lipase activity(L=4),GO:0016787-hydrolase activity(L=2),GO:0016788-hydrolase activity, acting on ester bonds(L=3),GO:0052689-carboxylic ester hydrolase activity(L=4),
Pnte25HS_TRINITY_DN104168_c0_g2	NP_566220.1	53.0	264	123	1	4	267	3	265	4e-80	94.000000	NP_566220.1 alpha/beta-Hydrolases superfamily protein [Arabidopsis thaliana]	Arabidopsis thaliana	arabidopsis_thaliana		No	29760.VIT_18s0001g09140.t01	1.3e-83	315.1		Viridiplantae	0IJKB@euNOG,1BC1I@strNOG,1DZM5@virNOG,COG0596@NOG	Sigma factor sigB regulation protein		{"PFAM":[["Abhydrolase_1",19,"95","99.7"]]}
Pnte25HS_TRINITY_DN104169_c0_g2	ref|XP_020576239.1|	41.7	719	317	20	45	745	28	662	7.2e-116	92.700000	ref|XP_020576239.1| two-component response regulator ORR21-like isoform X2 [Phalaenopsis equestris]	Phalaenopsis equestris	complete.protein.faa.82		No	3694.POPTR_0010s11600.1	2.8e-114	418.3		Viridiplantae	1BC7W@strNOG,1DQ64@virNOG,COG5641@NOG,KOG1601@euNOG	response regulator	[["Plant hormone signal transduction (04075)",4,"30.8","93.6"]]	{"PFAM":[["Myb_DNA-binding",12,"92.3","99.6"],["Response_reg",12,"92.3","99.6"]],"SMART":[["REC",12,"92.3","99.6"]]}
Pnte25HS_TRINITY_DN104174_c0_g1	NP_191253.1	82.9	375	64	0	54	428	35	409	8.2e-186	87.600000	NP_191253.1 dicarboxylate diiron protein, putative (Crd1) [Arabidopsis thaliana]	Arabidopsis thaliana	arabidopsis_thaliana		No	3694.POPTR_0016s02570.1	1.4e-190	671.0	CRD1	Viridiplantae	0IFW2@euNOG,0XPVQ@NOG,1BD5P@strNOG,1DR3A@virNOG	Magnesium-protoporphyrin IX monomethyl ester oxidative cyclase	[["Biosynthesis of secondary metabolites (01110)",13,"48.1","96"],["Metabolic pathways (01100)",13,"48.1","96"],["Porphyrin and chlorophyll metabolism (00860)",13,"48.1","96"]]	{"PFAM":[["Rubrerythrin",27,"100","100"]],"SMART":[["TRANS",2,"7.41","85.9"]]}	GO:0008150-biological_process(L=0),GO:0008152-metabolic process(L=1),GO:0044710-single-organism metabolic process(L=2),GO:0055114-oxidation-reduction process(L=3),	GO:0005575-cellular_component(L=0),GO:0005622-intracellular(L=3),GO:0005623-cell(L=1),GO:0005737-cytoplasm(L=4),GO:0009507-chloroplast(L=6),GO:0009526-plastid envelope(L=6),GO:0009528-plastid inner membrane(L=5),GO:0009534-chloroplast thylakoid(L=6),GO:0009535-chloroplast thylakoid membrane(L=6),GO:0009536-plastid(L=5),GO:0009579-thylakoid(L=4),GO:0009706-chloroplast inner membrane(L=6),GO:000994…	GO:0003674-molecular_function(L=0),GO:0003676-nucleic acid binding(L=3),GO:0003677-DNA binding(L=4),GO:0003824-catalytic activity(L=1),GO:0004497-monooxygenase activity(L=3),GO:0005488-binding(L=1),GO:0016491-oxidoreductase activity(L=2),GO:0016705-oxidoreductase activity, acting on paired donors, with incorporation or reduction of molecular oxygen(L=3),GO:0016709-oxidoreductase activity, acting …
Pnte25HS_TRINITY_DN104175_c0_g1	NP_188746.2	31.7	624	386	9	25	627	27	631	5.2e-80	96.000000	NP_188746.2 ABC-2 type transporter family protein [Arabidopsis thaliana]	Arabidopsis thaliana	arabidopsis_thaliana		No	5022.CBY00968	1.8e-231	807.4	FG05589.1	Fungi	03PA3@ascNOG,0H6P1@dotNOG,0PFGP@fuNOG,12NWX@opiNOG,1594C@pleNOG,COG1131@NOG,KOG0061@euNOG	transporter		{"PFAM":[["ABC2_membrane",43,"100","100"],["ABC_tran",40,"93","99.6"],["DUF258",4,"9.3","87.1"]],"SMART":[["TRANS",251,"584","110"],["AAA",41,"95.3","99.7"]]}
Pnte25HS_TRINITY_DN104177_c0_g1	NP_180239.1	48.0	508	248	7	11	513	20	516	3.5e-138	97.700000	NP_180239.1 Cytochrome P450 superfamily protein [Arabidopsis thaliana]	Arabidopsis thaliana	arabidopsis_thaliana		No	29760.VIT_11s0016g04810.t01	1.7e-139	501.5		Viridiplantae	1BFMU@strNOG,1DTJU@virNOG,COG2124@NOG,KOG0157@euNOG	cytochrome P450	[["Brassinosteroid biosynthesis (00905)",7,"31.8","93.8"]]	{"PFAM":[["p450",22,"100","100"]],"SMART":[["TRANS",29,"132","101"]]}	GO:0006066-alcohol metabolic process(L=4),GO:0006629-lipid metabolic process(L=3),GO:0008150-biological_process(L=0),GO:0008152-metabolic process(L=1),GO:0008202-steroid metabolic process(L=4),GO:0009314-response to radiation(L=3),GO:0009416-response to light stimulus(L=4),GO:0009628-response to abiotic stimulus(L=2),GO:0009719-response to endogenous stimulus(L=2),GO:0009725-response to hormone(L…	GO:0005575-cellular_component(L=0),GO:0016020-membrane(L=1),	GO:0003674-molecular_function(L=0),GO:0003824-catalytic activity(L=1),GO:0004497-monooxygenase activity(L=3),GO:0008395-steroid hydroxylase activity(L=4),GO:0016491-oxidoreductase activity(L=2),
Pnte25HS_TRINITY_DN104193_c1_g1																	4081.Solyc06g066060.2.1	1.2e-55	221.1	DDX39B	Eukaryotes	COG0513@NOG,KOG0329@euNOG	(RNA) helicase	[["RNA transport (03013)",156,"43.2","95.4"],["Spliceosome (03040)",156,"43.2","95.4"],["Influenza A (05164)",156,"43.2","95.4"],["mRNA surveillance pathway (03015)",156,"43.2","95.4"]]	{"PFAM":[["DEAD",338,"93.6","99.6"],["Helicase_C",326,"90.3","99.4"],["ResIII",147,"40.7","95.1"]],"SMART":[["HELICc",325,"90","99.4"],["DEXDc",322,"89.2","99.4"]]}	GO:0000003-reproduction(L=1),GO:0000226-microtubule cytoskeleton organization(L=4),GO:0000245-spliceosomal complex assembly(L=8),GO:0000278-mitotic cell cycle(L=4),GO:0000348-mRNA branch site recognition(L=8),GO:0000375-RNA splicing, via transesterification reactions(L=7),GO:0000377-RNA splicing, via transesterification reactions with bulged adenosine as nucleophile(L=8),GO:0000381-regulation of …	GO:0000346-transcription export complex(L=6),GO:0005575-cellular_component(L=0),GO:0005618-cell wall(L=4),GO:0005622-intracellular(L=3),GO:0005623-cell(L=1),GO:0005634-nucleus(L=5),GO:0005654-nucleoplasm(L=5),GO:0005681-spliceosomal complex(L=6),GO:0005730-nucleolus(L=5),GO:0005737-cytoplasm(L=4),GO:0005856-cytoskeleton(L=5),GO:0005875-microtubule associated complex(L=6),GO:0005911-cell-cell junc…	GO:0003674-molecular_function(L=0),GO:0003676-nucleic acid binding(L=3),GO:0003723-RNA binding(L=4),GO:0003724-RNA helicase activity(L=8),GO:0003824-catalytic activity(L=1),GO:0004004-ATP-dependent RNA helicase activity(L=9),GO:0004386-helicase activity(L=7),GO:0005488-binding(L=1),GO:0005515-protein binding(L=2),GO:0008026-ATP-dependent helicase activity(L=9),GO:0008186-RNA-dependent ATPase acti…
Pnte25HS_TRINITY_DN104217_c2_g4																	3847.GLYMA05G17460.1	3.5e-19	100.9		Viridiplantae	0IK3A@euNOG,1BNDA@strNOG,1E07Q@virNOG,COG4886@NOG	disease resistance protein At5g66900-like		{"PFAM":[["NB-ARC",29,"104","100"],["LRR_1",19,"67.9","97.9"],["RPW8",18,"64.3","97.6"],["NACHT",2,"7.14","85.7"]],"SMART":[["COIL",12,"42.9","95.4"],["AAA",3,"10.7","87.9"]]}
Pnte25HS_TRINITY_DN104222_c0_g1	NP_568718.1	63.2	573	203	3	21	585	47	619	3.8e-218	96.600000	NP_568718.1 auxin F-box protein 5 [Arabidopsis thaliana]	Arabidopsis thaliana	arabidopsis_thaliana		No	29760.VIT_18s0001g07120.t01	4.3e-235	819.3		Viridiplantae	0IT1E@euNOG,0YDP8@NOG,1C7GE@strNOG,1EME3@virNOG	LRR		{"SMART":[["LRR",73,"487","109"]]}	GO:0007154-cell communication(L=2),GO:0007165-signal transduction(L=3),GO:0008150-biological_process(L=0),GO:0009719-response to endogenous stimulus(L=2),GO:0009725-response to hormone(L=3),GO:0009733-response to auxin(L=4),GO:0009734-auxin-activated signaling pathway(L=6),GO:0009755-hormone-mediated signaling pathway(L=5),GO:0009987-cellular process(L=1),GO:0010033-response to organic substance(…		GO:0000822-inositol hexakisphosphate binding(L=4),GO:0003674-molecular_function(L=0),GO:0005488-binding(L=1),GO:0036094-small molecule binding(L=2),GO:0043167-ion binding(L=2),GO:0043168-anion binding(L=3),GO:0043178-alcohol binding(L=3),
Pnte25HS_TRINITY_DN104230_c2_g3	NP_564195.1	87.9	116	14	0	1	116	62	177	5.4e-58	95.100000	NP_564195.1 ADP-ribosylation factor 1 [Arabidopsis thaliana]	Arabidopsis thaliana	arabidopsis_thaliana		No	148305.A4RMZ8	2e-62	243.4	ARF	Fungi	03JUM@ascNOG,0PGWR@fuNOG,12NNP@opiNOG,19P4B@sordNOG,COG1100@NOG,KOG0070@euNOG	adp-ribosylation factor	[["Legionellosis (05134)",6,"6.59","85.2"],["Vibrio cholerae infection (05110)",6,"6.59","85.2"]]	{"PFAM":[["SRPRB",90,"98.9","99.9"],["Gtr1_RagA",90,"98.9","99.9"],["Miro",90,"98.9","99.9"],["Arf",90,"98.9","99.9"],["Ras",90,"98.9","99.9"],["G-alpha",86,"94.5","99.7"],["GTP_EFTU",5,"5.49","84.2"]],"SMART":[["ARF",86,"94.5","99.7"],["small_GTPase",19,"20.9","91.5"],["PAS",8,"8.79","86.8"]]}	GO:0006139-nucleobase-containing compound metabolic process(L=3),GO:0006152-purine nucleoside catabolic process(L=7),GO:0006163-purine nucleotide metabolic process(L=5),GO:0006184-obsolete GTP catabolic process(L=),GO:0006195-purine nucleotide catabolic process(L=7),GO:0006725-cellular aromatic compound metabolic process(L=3),GO:0006753-nucleoside phosphate metabolic process(L=4),GO:0006793-phosp…	GO:0005575-cellular_component(L=0),GO:0005622-intracellular(L=3),GO:0005623-cell(L=1),GO:0005737-cytoplasm(L=4),GO:0005794-Golgi apparatus(L=4),GO:0043226-organelle(L=1),GO:0043227-membrane-bounded organelle(L=2),GO:0043229-intracellular organelle(L=3),GO:0043231-intracellular membrane-bounded organelle(L=4),GO:0044424-intracellular part(L=3),GO:0044444-cytoplasmic part(L=4),GO:0044464-cell part(…	GO:0000166-nucleotide binding(L=3),GO:0001882-nucleoside binding(L=3),GO:0001883-purine nucleoside binding(L=4),GO:0003674-molecular_function(L=0),GO:0003824-catalytic activity(L=1),GO:0003924-GTPase activity(L=7),GO:0005488-binding(L=1),GO:0005525-GTP binding(L=7),GO:0016462-pyrophosphatase activity(L=5),GO:0016787-hydrolase activity(L=2),GO:0016817-hydrolase activity, acting on acid anhydrides(…
Pnte25HS_TRINITY_DN104251_c2_g2	ref|XP_002984388.1|	44.4	426	220	6	19	438	4	418	1.3e-85	95.900000	ref|XP_002984388.1| hypothetical protein SELMODRAFT_445903 [Selaginella moellendorffii]	Selaginella moellendorffii	complete.protein.faa.82		No	88036.EFJ14438	4.2e-86	323.9		Viridiplantae	0J7TG@euNOG,0XNX1@NOG,1C056@strNOG,1ECX7@virNOG	FAD binding domain		{"PFAM":[["FAD_binding_3",4,"133","102"],["FAD_binding_2",1,"33.3","94"]]}
Pnte25HS_TRINITY_DN104252_c0_g1	ref|XP_012073785.1|	37.8	164	98	2	14	177	8	167	1.6e-18	92.700000	ref|XP_012073785.1| chaperone protein dnaJ 11, chloroplastic [Jatropha curcas]	Jatropha curcas	complete.protein.faa.82		No	3711.Bra017744.1-P	1.2e-18	98.6		Viridiplantae	0IQSR@euNOG,1C73C@strNOG,1EM0I@virNOG,COG2214@NOG	DnaJ domain		{"PFAM":[["DnaJ",2,"100","100"]],"SMART":[["DnaJ",2,"100","100"]]}
Pnte25HS_TRINITY_DN104255_c0_g5	NP_001325766.1	66.9	178	40	2	11	186	47	207	6.8e-60	94.600000	NP_001325766.1 DUTP-PYROPHOSPHATASE-LIKE 1 [Arabidopsis thaliana]	Arabidopsis thaliana	arabidopsis_thaliana		No	29760.VIT_18s0001g12360.t01	7.6e-61	238.8		Viridiplantae	1BKEU@strNOG,1E0G5@virNOG,COG0756@NOG,KOG3370@euNOG	Deoxyuridine 5'-triphosphate	[["Pyrimidine metabolism (00240)",11,"40.7","95.1"],["Metabolic pathways (01100)",11,"40.7","95.1"]]	{"PFAM":[["dUTPase",27,"100","100"]]}	GO:0006139-nucleobase-containing compound metabolic process(L=3),GO:0006259-DNA metabolic process(L=4),GO:0006281-DNA repair(L=5),GO:0006725-cellular aromatic compound metabolic process(L=3),GO:0006807-nitrogen compound metabolic process(L=2),GO:0006950-response to stress(L=2),GO:0006974-cellular response to DNA damage stimulus(L=4),GO:0008150-biological_process(L=0),GO:0008152-metabolic process(…	GO:0005575-cellular_component(L=0),GO:0005622-intracellular(L=3),GO:0005623-cell(L=1),GO:0005737-cytoplasm(L=4),GO:0005829-cytosol(L=4),GO:0044424-intracellular part(L=3),GO:0044444-cytoplasmic part(L=4),GO:0044464-cell part(L=2),	GO:0000287-magnesium ion binding(L=5),GO:0003674-molecular_function(L=0),GO:0005488-binding(L=1),GO:0043167-ion binding(L=2),GO:0043169-cation binding(L=3),GO:0046872-metal ion binding(L=4),
Pnte25HS_TRINITY_DN104259_c0_g1	NP_199009.2	51.0	582	240	8	7	583	8	549	4e-143	99.000000	NP_199009.2 Ypt/Rab-GAP domain of gyp1p superfamily protein [Arabidopsis thaliana]	Arabidopsis thaliana	arabidopsis_thaliana		No	3694.POPTR_0015s00980.1	1.4e-150	538.5		Viridiplantae	1BE00@strNOG,1DRXS@virNOG,COG5210@NOG,KOG2197@euNOG	RabGAP TBC domain-containing protein		{"PFAM":[["TBC",56,"100","100"]],"SMART":[["TBC",56,"100","100"],["TRANS",19,"33.9","94.1"],["COIL",12,"21.4","91.6"]]}
Pnte25HS_TRINITY_DN104275_c1_g1	NP_195095.2	32.9	319	139	7	1	319	1	244	2.1e-21	100.000000	NP_195095.2 G patch domain protein [Arabidopsis thaliana]	Arabidopsis thaliana	arabidopsis_thaliana		No	3847.GLYMA15G06740.2	4.3e-32	144.1		Viridiplantae	0IXST@euNOG,11VZA@NOG,1BQ3Y@strNOG,1E49S@virNOG	NA		{"SMART":[["COIL",11,"36.7","94.6"]]}		GO:0005575-cellular_component(L=0),GO:0005622-intracellular(L=3),GO:0005623-cell(L=1),GO:0005737-cytoplasm(L=4),GO:0009507-chloroplast(L=6),GO:0009536-plastid(L=5),GO:0043226-organelle(L=1),GO:0043227-membrane-bounded organelle(L=2),GO:0043229-intracellular organelle(L=3),GO:0043231-intracellular membrane-bounded organelle(L=4),GO:0044424-intracellular part(L=3),GO:0044444-cytoplasmic part(L=4),G…
Pnte25HS_TRINITY_DN104285_c0_g1	ref|XP_008811864.1|	51.5	452	199	3	9	459	20	452	1.5e-124	97.000000	ref|XP_008811864.1| PREDICTED: probable polygalacturonase At1g80170 [Phoenix dactylifera]	Phoenix dactylifera	complete.protein.faa.82		No	29760.VIT_01s0127g00390.t01	2.5e-121	441.0		Viridiplantae	0IF8F@euNOG,1BC43@strNOG,1DQ2N@virNOG,COG5434@NOG	polygalacturonase		{"PFAM":[["Glyco_hydro_28",107,"104","100"],["PPR",21,"20.4","91.4"]],"SMART":[["PbH1",476,"462","108"],["SIGNAL",75,"72.8","98.3"],["TRANS",47,"45.6","95.7"]]}
Pnte25HS_TRINITY_DN104305_c3_g4	NP_173433.1	63.1	203	73	1	4	206	6	206	7.1e-72	90.600000	NP_173433.1 C-8,7 sterol isomerase [Arabidopsis thaliana]	Arabidopsis thaliana	arabidopsis_thaliana		No	29760.VIT_06s0004g02100.t01	1.8e-80	304.3		Viridiplantae	101ES@NOG,1BDF7@strNOG,1DRCK@virNOG,KOG4826@euNOG	cholestenol delta-isomerase activity	[["Biosynthesis of secondary metabolites (01110)",16,"57.1","97"],["Steroid biosynthesis (00100)",16,"57.1","97"],["Metabolic pathways (01100)",16,"57.1","97"]]	{"PFAM":[["EBP",28,"100","100"]],"SMART":[["TRANS",140,"500","109"]]}	GO:0006066-alcohol metabolic process(L=4),GO:0006629-lipid metabolic process(L=3),GO:0006694-steroid biosynthetic process(L=5),GO:0008150-biological_process(L=0),GO:0008152-metabolic process(L=1),GO:0008202-steroid metabolic process(L=4),GO:0008610-lipid biosynthetic process(L=4),GO:0009058-biosynthetic process(L=2),GO:0016125-sterol metabolic process(L=4),GO:0016126-sterol biosynthetic process(L…	GO:0005575-cellular_component(L=0),GO:0005622-intracellular(L=3),GO:0005623-cell(L=1),GO:0005737-cytoplasm(L=4),GO:0005783-endoplasmic reticulum(L=4),GO:0005789-endoplasmic reticulum membrane(L=3),GO:0005886-plasma membrane(L=3),GO:0012505-endomembrane system(L=3),GO:0016020-membrane(L=1),GO:0031090-organelle membrane(L=3),GO:0042175-nuclear outer membrane-endoplasmic reticulum membrane network(L…	GO:0000247-C-8 sterol isomerase activity(L=5),GO:0003674-molecular_function(L=0),GO:0003824-catalytic activity(L=1),GO:0016853-isomerase activity(L=2),GO:0016860-intramolecular oxidoreductase activity(L=3),GO:0016863-intramolecular oxidoreductase activity, transposing C=C bonds(L=4),
Pnte25HS_TRINITY_DN104338_c0_g3	NP_001185070.1	46.9	573	276	10	27	576	16	583	2.1e-123	92.100000	NP_001185070.1 transmembrane protein (Protein of unknown function DUF2359, transmembrane) [Arabidopsis thaliana]	Arabidopsis thaliana	arabidopsis_thaliana		No	29760.VIT_01s0011g05280.t01	1.1e-137	495.7		Viridiplantae	0ZR2A@NOG,1BE5V@strNOG,1DS3S@virNOG,KOG4467@euNOG	Uncharacterised conserved protein (DUF2359)		{"PFAM":[["DUF2359",31,"91.2","99.5"]],"SMART":[["COIL",6,"17.6","90.6"],["TRANS",6,"17.6","90.6"]]}
Pnte25HS_TRINITY_DN104352_c1_g1																	3847.GLYMA08G10640.1	3e-15	87.0		Viridiplantae	0IIJD@euNOG,0XT2C@NOG,1BD74@strNOG,1DR4M@virNOG	LRR receptor-like serine threonine-protein kinase		{"PFAM":[["Pkinase_Tyr",11,"100","100"],["Pkinase",11,"100","100"],["LRR_1",7,"63.6","97.5"]],"SMART":[["TRANS",11,"100","100"],["STYKc",11,"100","100"],["SIGNAL",9,"81.8","98.9"]]}		GO:0005575-cellular_component(L=0),GO:0016020-membrane(L=1),
Pnte25HS_TRINITY_DN104363_c0_g1																	3847.GLYMA03G04970.1	1.1e-21	109.0		Viridiplantae	0IYQ6@euNOG,0YJUZ@NOG,1BTBI@strNOG,1E4VR@virNOG	Transcription factor		{"SMART":[["COIL",24,"70.6","98.1"],["HLH",10,"29.4","93.4"]]}
Pnte25HS_TRINITY_DN104373_c1_g1	NP_196927.4	52.0	740	341	7	3	733	7	741	9.5e-214	98.300000	NP_196927.4 ankyrin [Arabidopsis thaliana]	Arabidopsis thaliana	arabidopsis_thaliana		No	29760.VIT_02s0025g02840.t01	9.2e-235	818.5		Viridiplantae	1BQ1V@strNOG,1E2FD@virNOG,COG0666@NOG,KOG0504@euNOG	Ankyrin repeat		{"PFAM":[["Ank",7,"350","107"]],"SMART":[["ANK",19,"950","112"]]}
Pnte25HS_TRINITY_DN104373_c1_g2	NP_196927.4	49.1	742	364	7	5	739	7	741	3.3e-198	98.000000	NP_196927.4 ankyrin [Arabidopsis thaliana]	Arabidopsis thaliana	arabidopsis_thaliana		No	3694.POPTR_0011s15450.1	1.1e-243	848.2		Viridiplantae	1BQ1V@strNOG,1E2FD@virNOG,COG0666@NOG,KOG0504@euNOG	Ankyrin repeat		{"PFAM":[["Ank",7,"350","107"]],"SMART":[["ANK",19,"950","112"]]}
Pnte25HS_TRINITY_DN104374_c0_g1	NP_567942.1	54.5	123	56	0	8	130	9	131	2.2e-36	93.900000	NP_567942.1 zinc finger SWIM domain protein [Arabidopsis thaliana]	Arabidopsis thaliana	arabidopsis_thaliana		No	29760.VIT_03s0091g00460.t01	8e-41	171.8		Viridiplantae	0IQ1K@euNOG,1279M@NOG,1C6YN@strNOG,1EKVU@virNOG	zinc finger SWIM domain-containing protein		{"PFAM":[["SWIM",2,"18.2","90.7"]]}
Pnte25HS_TRINITY_DN104386_c0_g1	ref|XP_010090273.1|	22.0	372	229	13	80	443	83	401	8.1e-06	80.900000	ref|XP_010090273.1| hypothetical protein L484_006180 [Morus notabilis]	Morus notabilis	complete.protein.faa.82		No
Pnte25HS_TRINITY_DN104401_c0_g1	sp|Q655S1|FTSH2_ORYSJ	82.6	696	99	3	1	695	1	675	0	99.900000	sp|Q655S1|FTSH2_ORYSJ ATP-dependent zinc metalloprotease FTSH 2, chloroplastic OS=Oryza sativa subsp. japonica GN=FTSH2 PE=3 SV=1	Oryza sativa subsp. japonica	uniprot_sprot		No	29760.VIT_12s0028g01600.t01	0.0	1137.5	FTSH2	Viridiplantae	1BEQK@strNOG,1DSN5@virNOG,COG0465@NOG,KOG0731@euNOG	ATP-dependent zinc metalloprotease FtsH		{"PFAM":[["AAA",37,"100","100"],["Peptidase_M41",37,"100","100"],["AAA_5",35,"94.6","99.7"],["FtsH_ext",18,"48.6","96.1"]],"SMART":[["AAA",37,"100","100"],["TRANS",20,"54.1","96.7"]]}	GO:0006091-generation of precursor metabolites and energy(L=3),GO:0006139-nucleobase-containing compound metabolic process(L=3),GO:0006152-purine nucleoside catabolic process(L=7),GO:0006163-purine nucleotide metabolic process(L=5),GO:0006195-purine nucleotide catabolic process(L=7),GO:0006200-obsolete ATP catabolic process(L=),GO:0006725-cellular aromatic compound metabolic process(L=3),GO:00067…	GO:0005575-cellular_component(L=0),GO:0005622-intracellular(L=3),GO:0005623-cell(L=1),GO:0005737-cytoplasm(L=4),GO:0009507-chloroplast(L=6),GO:0009526-plastid envelope(L=6),GO:0009534-chloroplast thylakoid(L=6),GO:0009535-chloroplast thylakoid membrane(L=6),GO:0009536-plastid(L=5),GO:0009579-thylakoid(L=4),GO:0009941-chloroplast envelope(L=7),GO:0016020-membrane(L=1),GO:0031967-organelle envelope…	GO:0003674-molecular_function(L=0),GO:0003824-catalytic activity(L=1),GO:0004176-ATP-dependent peptidase activity(L=5),GO:0008233-peptidase activity(L=3),GO:0008237-metallopeptidase activity(L=5),GO:0016462-pyrophosphatase activity(L=5),GO:0016787-hydrolase activity(L=2),GO:0016817-hydrolase activity, acting on acid anhydrides(L=3),GO:0016818-hydrolase activity, acting on acid anhydrides, in phos…
Pnte25HS_TRINITY_DN104403_c0_g1	NP_179151.2	35.5	501	292	8	1	491	1	480	2.9e-89	98.800000	NP_179151.2 UDP-glycosyltransferase 73B4 [Arabidopsis thaliana]	Arabidopsis thaliana	arabidopsis_thaliana		No	3694.POPTR_0001s31040.1	2.6e-92	344.7	UGT73B5	Viridiplantae	1BHEQ@strNOG,1DVAV@virNOG,COG1819@NOG,KOG1192@euNOG	flavonol 3-O-glucosyltransferase activity		{"PFAM":[["UDPGT",52,"102","100"]],"SMART":[["TRANS",16,"31.4","93.7"],["COIL",3,"5.88","84.6"]]}	GO:0008150-biological_process(L=0),GO:0008152-metabolic process(L=1),GO:0009607-response to biotic stimulus(L=2),GO:0050896-response to stimulus(L=1),GO:0051704-multi-organism process(L=1),GO:0051707-response to other organism(L=4),	GO:0005575-cellular_component(L=0),GO:0005622-intracellular(L=3),GO:0005623-cell(L=1),GO:0005737-cytoplasm(L=4),GO:0005829-cytosol(L=4),GO:0044424-intracellular part(L=3),GO:0044444-cytoplasmic part(L=4),GO:0044464-cell part(L=2),	GO:0003674-molecular_function(L=0),GO:0003824-catalytic activity(L=1),GO:0008194-UDP-glycosyltransferase activity(L=4),GO:0016740-transferase activity(L=2),GO:0016757-transferase activity, transferring glycosyl groups(L=3),GO:0016758-transferase activity, transferring hexosyl groups(L=4),GO:0035251-UDP-glucosyltransferase activity(L=5),GO:0046527-glucosyltransferase activity(L=5),GO:0080043-querc…
Pnte25HS_TRINITY_DN104438_c0_g1	ref|XP_020154894.1|	39.5	486	190	13	3	487	15	397	4.9e-81	98.600000	ref|XP_020154894.1| uncharacterized protein LOC109740267 [Aegilops tauschii subsp. tauschii]	Aegilops tauschii subsp. tauschii	complete.protein.faa.82		No	3218.PP1S164_52V6.1	1.9e-87	328.6		Viridiplantae	0IQZG@euNOG,0XSBB@NOG,1C762@strNOG,1EM3A@virNOG	P4Hc		{"SMART":[["P4Hc",9,"100","100"]]}
Pnte25HS_TRINITY_DN104444_c1_g1	NP_568186.1	42.6	291	150	6	4	288	23	302	3.6e-52	98.300000	NP_568186.1 hypothetical protein AT5G07950 [Arabidopsis thaliana]	Arabidopsis thaliana	arabidopsis_thaliana		No	29760.VIT_17s0000g07130.t01	4.6e-57	226.9	OSI_10509	Viridiplantae	0IH1Z@euNOG,11NV9@NOG,1BDA0@strNOG,1DR7E@virNOG	NA		{}
Pnte25HS_TRINITY_DN104456_c0_g1																	29760.VIT_06s0004g01100.t01	3.5e-47	193.7		Viridiplantae	0IY2B@euNOG,11XYA@NOG,1BS5S@strNOG,1E314@virNOG	NA		{}	GO:0007275-multicellular organism development(L=3),GO:0008150-biological_process(L=0),GO:0009553-embryo sac development(L=5),GO:0009561-megagametogenesis(L=6),GO:0032501-multicellular organismal process(L=1),GO:0032502-developmental process(L=1),GO:0044699-single-organism process(L=1),GO:0044707-single-multicellular organism process(L=2),GO:0048229-gametophyte development(L=4),GO:0048856-anatomic…	GO:0005575-cellular_component(L=0),GO:0005622-intracellular(L=3),GO:0005623-cell(L=1),GO:0005737-cytoplasm(L=4),GO:0009507-chloroplast(L=6),GO:0009534-chloroplast thylakoid(L=6),GO:0009535-chloroplast thylakoid membrane(L=6),GO:0009536-plastid(L=5),GO:0009579-thylakoid(L=4),GO:0016020-membrane(L=1),GO:0031976-plastid thylakoid(L=5),GO:0031984-organelle subcompartment(L=3),GO:0034357-photosyntheti…
Pnte25HS_TRINITY_DN104459_c1_g1	NP_178129.1	48.0	204	88	4	17	214	5	196	2.2e-42	81.500000	NP_178129.1 LURP-one-like protein (DUF567) [Arabidopsis thaliana]	Arabidopsis thaliana	arabidopsis_thaliana		No	4081.Solyc03g116710.2.1	4.2e-43	180.3		Viridiplantae	0IUDK@euNOG,0YKW3@NOG,1BQC0@strNOG,1E030@virNOG	Pfam:DUF567		{"PFAM":[["DUF567",13,"100","100"]]}
Pnte25HS_TRINITY_DN104475_c0_g2	NP_001330186.1	26.7	558	338	12	39	587	12	507	1.1e-13	90.100000	NP_001330186.1 Plant calmodulin-binding protein-like protein [Arabidopsis thaliana]	Arabidopsis thaliana	arabidopsis_thaliana		No	29760.VIT_14s0108g01450.t01	1.2e-14	87.0		Viridiplantae	0J00X@euNOG,0YK8I@NOG,1BSNK@strNOG,1E4HI@virNOG	Plant calmodulin-binding domain		{"PFAM":[["CaM_binding",20,"95.2","99.7"]],"SMART":[["COIL",3,"14.3","89.4"]]}		GO:0005575-cellular_component(L=0),GO:0005622-intracellular(L=3),GO:0005623-cell(L=1),GO:0005737-cytoplasm(L=4),GO:0005773-vacuole(L=5),GO:0005774-vacuolar membrane(L=6),GO:0016020-membrane(L=1),GO:0031090-organelle membrane(L=3),GO:0043226-organelle(L=1),GO:0043227-membrane-bounded organelle(L=2),GO:0043229-intracellular organelle(L=3),GO:0043231-intracellular membrane-bounded organelle(L=4),GO:…
Pnte25HS_TRINITY_DN104484_c0_g1																	4641.GSMUA_Achr6P04770_001	2.3e-16	91.3		Viridiplantae	0J398@euNOG,0U0ZY@lilNOG,0YT9T@NOG,1BV5D@strNOG,1E74D@virNOG	NA		{"SMART":[["TRANS",31,"194","104"]]}		GO:0005575-cellular_component(L=0),GO:0005622-intracellular(L=3),GO:0005623-cell(L=1),GO:0005737-cytoplasm(L=4),GO:0005739-mitochondrion(L=5),GO:0005740-mitochondrial envelope(L=6),GO:0005743-mitochondrial inner membrane(L=5),GO:0005746-mitochondrial respiratory chain(L=5),GO:0005747-mitochondrial respiratory chain complex I(L=5),GO:0009507-chloroplast(L=6),GO:0009536-plastid(L=5),GO:0016020-memb…
Pnte25HS_TRINITY_DN104485_c0_g1	NP_189967.1	94.0	149	9	0	1	149	1	149	1.1e-76	100.000000	NP_189967.1 calmodulin 7 [Arabidopsis thaliana]	Arabidopsis thaliana	arabidopsis_thaliana		No	4081.Solyc03g098050.2.1	6.7e-76	288.5	CAM1	Viridiplantae	1BQ3F@strNOG,1DQAN@virNOG,COG5126@NOG,KOG0027@euNOG	Calmodulin mediates the control of a large number of enzymes, ion channels and other proteins by Ca(2 ). Among the enzymes to be stimulated by the calmodulin-Ca(2 ) complex are a number of protein kinases and phosphatases	[["Oocyte meiosis (04114)",14,"29.2","93.3"],["Plant-pathogen interaction (04626)",14,"29.2","93.3"],["Circadian entrainment (04713)",14,"29.2","93.3"],["Melanogenesis (04916)",14,"29.2","93.3"],["Estrogen signaling pathway (04915)",14,"29.2","93.3"],["Phosphatidylinositol signaling system (04070)",14,"29.2","93.3"],["GnRH signaling pathway (04912)",14,"29.2","93.3"],["Insulin signaling pathway (…	{"PFAM":[["efhand",192,"400","108"],["efhand_Ca_insen",37,"77.1","98.6"],["SPARC_Ca_bdg",24,"50","96.2"],["FSH1",4,"8.33","86.5"]],"SMART":[["EFh",192,"400","108"]]}
Pnte25HS_TRINITY_DN104490_c0_g5	NP_177209.1	38.4	636	335	15	13	623	15	618	2.9e-105	91.700000	NP_177209.1 cysteine-rich RLK (RECEPTOR-like protein kinase) 2 [Arabidopsis thaliana]	Arabidopsis thaliana	arabidopsis_thaliana		No	4555.Si021410m	3.3e-114	417.9	OSI_18315	Viridiplantae	0IHAJ@euNOG,0TW6G@lilNOG,15T8Z@poaNOG,1BIUJ@strNOG,1DWRQ@virNOG,COG0515@NOG	Cysteine-rich receptor-like protein kinase		{"PFAM":[["DUF26",73,"182","103"],["Pkinase_Tyr",40,"100","100"],["Pkinase",40,"100","100"]],"SMART":[["TRANS",50,"125","101"],["STYKc",40,"100","100"],["SIGNAL",26,"65","97.7"]]}
Pnte25HS_TRINITY_DN104501_c0_g1	NP_566941.1	32.1	495	283	15	1	493	1	444	6.3e-44	97.800000	NP_566941.1 netrin receptor DCC [Arabidopsis thaliana]	Arabidopsis thaliana	arabidopsis_thaliana		No	29760.VIT_04s0023g02110.t01	2.7e-52	211.8		Viridiplantae	0IIEB@euNOG,0XWA7@NOG,1BHKT@strNOG,1DVGX@virNOG	NA		{"SMART":[["COIL",27,"129","101"],["TRANS",20,"95.2","99.7"]]}
Pnte25HS_TRINITY_DN104510_c0_g2	NP_194404.1	54.1	181	83	0	5	185	59	239	1.2e-51	95.800000	NP_194404.1 peroxygenase 1 [Arabidopsis thaliana]	Arabidopsis thaliana	arabidopsis_thaliana		No	4577.GRMZM2G139797_P03	1.8e-54	217.6		Viridiplantae	0IVG5@euNOG,0TK0S@lilNOG,11R51@NOG,15GUM@poaNOG,1BD1Z@strNOG,1DQZE@virNOG	Calcium-binding peroxygenase involved in the degradation of storage lipid in oil bodies. May be involved in the interaction between oil bodies and vacuoles during seed germination and in the oxylipin signaling pathways and plant defense responses. Can catalyze sulfoxidation of thiobenzamide, hydroxylation of aniline		{"PFAM":[["Caleosin",44,"102","100"]],"SMART":[["TRANS",32,"74.4","98.4"]]}	GO:0000003-reproduction(L=1),GO:0003006-developmental process involved in reproduction(L=2),GO:0006082-organic acid metabolic process(L=3),GO:0006629-lipid metabolic process(L=3),GO:0006631-fatty acid metabolic process(L=4),GO:0006633-fatty acid biosynthetic process(L=5),GO:0006950-response to stress(L=2),GO:0006952-defense response(L=3),GO:0006996-organelle organization(L=3),GO:0007275-multicell…	GO:0005575-cellular_component(L=0),GO:0005622-intracellular(L=3),GO:0005623-cell(L=1),GO:0005737-cytoplasm(L=4),GO:0005811-lipid particle(L=5),GO:0016020-membrane(L=1),GO:0016021-integral component of membrane(L=4),GO:0031224-intrinsic component of membrane(L=3),GO:0044424-intracellular part(L=3),GO:0044425-membrane part(L=2),GO:0044444-cytoplasmic part(L=4),GO:0044464-cell part(L=2),	GO:0003674-molecular_function(L=0),GO:0003824-catalytic activity(L=1),GO:0004392-heme oxygenase (decyclizing) activity(L=4),GO:0004497-monooxygenase activity(L=3),GO:0005488-binding(L=1),GO:0005509-calcium ion binding(L=5),GO:0016491-oxidoreductase activity(L=2),GO:0016705-oxidoreductase activity, acting on paired donors, with incorporation or reduction of molecular oxygen(L=3),GO:0043167-ion bin…
Pnte25HS_TRINITY_DN104526_c0_g1	NP_564685.4	53.6	224	76	9	1	223	1	197	4.8e-44	100.000000	NP_564685.4 SC35-like splicing factor 33 [Arabidopsis thaliana]	Arabidopsis thaliana	arabidopsis_thaliana		No	3694.POPTR_0016s06240.1	2.4e-45	187.6		Viridiplantae	0IQWW@euNOG,0YDCS@NOG,1C74Y@strNOG,1EM25@virNOG	RNA recognition motif. (a.k.a. RRM, RBD, or RNP domain)	[["Spliceosome (03040)",3,"75","98.4"]]	{"PFAM":[["RRM_1",4,"100","100"]],"SMART":[["RRM",4,"100","100"]]}
Pnte25HS_TRINITY_DN104527_c0_g1																	4558.Sb0010s017130.1	6.7e-29	133.7	OSI_02617	Viridiplantae	0JV5J@euNOG,0TREQ@lilNOG,1067R@NOG,15R46@poaNOG,1BP1W@strNOG,1E0WC@virNOG	HLH		{"PFAM":[["HLH",4,"50","96.2"]],"SMART":[["HLH",7,"87.5","99.3"]]}
Pnte25HS_TRINITY_DN104533_c2_g1	NP_177743.1	71.7	515	144	2	24	537	20	533	6.6e-225	95.500000	NP_177743.1 SKU5 similar 5 [Arabidopsis thaliana]	Arabidopsis thaliana	arabidopsis_thaliana		No	29760.VIT_12s0059g00770.t01	1e-243	847.8	OSI_26158	Viridiplantae	1BD98@strNOG,1DR6P@virNOG,COG2132@NOG,KOG1263@euNOG	L-ascorbate oxidase homolog		{"PFAM":[["Cu-oxidase_3",76,"101","100"],["Cu-oxidase",75,"100","100"],["Cu-oxidase_2",75,"100","100"]],"SMART":[["SIGNAL",71,"94.7","99.7"],["TRANS",33,"44","95.5"]]}
Pnte25HS_TRINITY_DN104562_c0_g1	NP_001324109.1	40.7	634	263	21	1	619	1	536	2.1e-97	100.000000	NP_001324109.1 CCCH-type zinc fingerfamily protein with RNA-binding domain-containing protein [Arabidopsis thaliana]	Arabidopsis thaliana	arabidopsis_thaliana		No	3694.POPTR_0014s16340.1	4.3e-129	467.2		Viridiplantae	0IHNC@euNOG,0YDMG@NOG,1BJ1F@strNOG,1DWYS@virNOG	zinc finger CCCH domain-containing protein		{"PFAM":[["RRM_1",31,"91.2","99.5"],["zf-CCCH",6,"17.6","90.6"]],"SMART":[["RRM",32,"94.1","99.7"],["ZnF_C3H1",4,"11.8","88.4"]]}		GO:0005575-cellular_component(L=0),GO:0005618-cell wall(L=4),GO:0005623-cell(L=1),GO:0009505-plant-type cell wall(L=5),GO:0030312-external encapsulating structure(L=3),GO:0044464-cell part(L=2),GO:0071944-cell periphery(L=3),
Pnte25HS_TRINITY_DN104573_c1_g1	NP_001320467.1	77.0	612	141	0	15	626	17	628	9.9e-273	97.800000	NP_001320467.1 somatic embryogenesis receptor-like kinase 2 [Arabidopsis thaliana]	Arabidopsis thaliana	arabidopsis_thaliana		No	3694.POPTR_0013s12150.1	1.1e-273	947.6	SERK1	Viridiplantae	0IGSH@euNOG,0ZNK7@NOG,1BHCU@strNOG,1DRKD@virNOG	Somatic embryogenesis receptor kinase		{"PFAM":[["LRR_1",125,"291","106"],["Pkinase_Tyr",43,"100","100"],["Pkinase",43,"100","100"],["LRRNT_2",42,"97.7","99.9"]],"SMART":[["TRANS",64,"149","102"],["STYKc",43,"100","100"],["SIGNAL",32,"74.4","98.4"],["LRR",24,"55.8","96.8"]]}	GO:0000003-reproduction(L=1),GO:0003006-developmental process involved in reproduction(L=2),GO:0006464-cellular protein modification process(L=5),GO:0006468-protein phosphorylation(L=6),GO:0006793-phosphorus metabolic process(L=3),GO:0006796-phosphate-containing compound metabolic process(L=4),GO:0006996-organelle organization(L=3),GO:0007030-Golgi organization(L=4),GO:0007049-cell cycle(L=3),GO:…	GO:0005575-cellular_component(L=0),GO:0005622-intracellular(L=3),GO:0005623-cell(L=1),GO:0005737-cytoplasm(L=4),GO:0005783-endoplasmic reticulum(L=4),GO:0005789-endoplasmic reticulum membrane(L=3),GO:0005886-plasma membrane(L=3),GO:0012505-endomembrane system(L=3),GO:0016020-membrane(L=1),GO:0031090-organelle membrane(L=3),GO:0032991-macromolecular complex(L=1),GO:0042175-nuclear outer membrane-e…	GO:0003674-molecular_function(L=0),GO:0003824-catalytic activity(L=1),GO:0004672-protein kinase activity(L=5),GO:0004674-protein serine/threonine kinase activity(L=6),GO:0004675-transmembrane receptor protein serine/threonine kinase activity(L=5),GO:0004871-signal transducer activity(L=1),GO:0004872-receptor activity(L=2),GO:0004888-transmembrane signaling receptor activity(L=3),GO:0016301-kinase…
Pnte25HS_TRINITY_DN104582_c0_g1	NP_175383.1	57.3	440	141	12	4	417	17	435	6.5e-114	95.800000	NP_175383.1 RNA-binding protein 47A [Arabidopsis thaliana]	Arabidopsis thaliana	arabidopsis_thaliana		No	3218.PP1S339_11V6.2	4.8e-135	486.5		Viridiplantae	1BEQQ@strNOG,1DSNA@virNOG,COG0724@NOG,KOG0118@euNOG	RNA recognition motif. (a.k.a. RRM, RBD, or RNP domain)		{"PFAM":[["RRM_1",75,"300","106"],["RRM_3",6,"24","92.3"]],"SMART":[["RRM",75,"300","106"]]}	GO:0006950-response to stress(L=2),GO:0008150-biological_process(L=0),GO:0009266-response to temperature stimulus(L=3),GO:0009408-response to heat(L=3),GO:0009628-response to abiotic stimulus(L=2),GO:0009987-cellular process(L=1),GO:0033554-cellular response to stress(L=3),GO:0034605-cellular response to heat(L=4),GO:0044699-single-organism process(L=1),GO:0044763-single-organism cellular process…	GO:0005575-cellular_component(L=0),GO:0005622-intracellular(L=3),GO:0005623-cell(L=1),GO:0005634-nucleus(L=5),GO:0005737-cytoplasm(L=4),GO:0010494-cytoplasmic stress granule(L=7),GO:0030529-intracellular ribonucleoprotein complex(L=4),GO:0032991-macromolecular complex(L=1),GO:0035770-ribonucleoprotein granule(L=5),GO:0043226-organelle(L=1),GO:0043227-membrane-bounded organelle(L=2),GO:0043228-non…	GO:0003674-molecular_function(L=0),GO:0003676-nucleic acid binding(L=3),GO:0003723-RNA binding(L=4),GO:0003727-single-stranded RNA binding(L=5),GO:0003729-mRNA binding(L=6),GO:0005488-binding(L=1),GO:0008143-poly(A) binding(L=7),GO:0070717-poly-purine tract binding(L=6),GO:0097159-organic cyclic compound binding(L=2),GO:1901363-heterocyclic compound binding(L=2),
Pnte25HS_TRINITY_DN104585_c2_g3																	3694.POPTR_0005s03260.1	1.2e-15	88.6		Viridiplantae	0J606@euNOG,1BEFH@strNOG,1DSDC@virNOG,COG4886@NOG	resistance protein		{"PFAM":[["LRR_1",304,"574","109"],["NB-ARC",41,"77.4","98.6"],["TIR",31,"58.5","97.1"],["LRR_3",16,"30.2","93.5"],["Pkinase_Tyr",6,"11.3","88.2"],["NACHT",5,"9.43","87.2"],["Pkinase",5,"9.43","87.2"],["AAA",3,"5.66","84.4"],["Arch_ATPase",3,"5.66","84.4"]],"SMART":[["LRR",208,"392","107"],["TIR",31,"58.5","97.1"],["AAA",10,"18.9","90.9"],["LRR_TYP",7,"13.2","89"],["STYKc",4,"7.55","86"],["COIL",…
Pnte25HS_TRINITY_DN104592_c0_g1	NP_174333.2	72.9	990	239	8	2	984	8	975	0	99.900000	NP_174333.2 cation-chloride co-transporter 1 [Arabidopsis thaliana]	Arabidopsis thaliana	arabidopsis_thaliana		No	4641.GSMUA_Achr7P20560_001	0.0	1466.8	CCC1	Viridiplantae	0TMN8@lilNOG,1BNW7@strNOG,1E07Y@virNOG,COG0531@NOG,KOG2082@euNOG	cation-chloride co-transporter	[["Collecting duct acid secretion (04966)",2,"6.06","84.8"]]	{"PFAM":[["AA_permease",33,"100","100"]],"SMART":[["TRANS",345,"1.05e+03","113"],["COIL",2,"6.06","84.8"]]}	GO:0006810-transport(L=3),GO:0006811-ion transport(L=4),GO:0006812-cation transport(L=5),GO:0006813-potassium ion transport(L=7),GO:0006820-anion transport(L=5),GO:0006821-chloride transport(L=7),GO:0008150-biological_process(L=0),GO:0009987-cellular process(L=1),GO:0015672-monovalent inorganic cation transport(L=6),GO:0015698-inorganic anion transport(L=6),GO:0030001-metal ion transport(L=6),GO:…	GO:0005575-cellular_component(L=0),GO:0005622-intracellular(L=3),GO:0005623-cell(L=1),GO:0005737-cytoplasm(L=4),GO:0005768-endosome(L=5),GO:0005794-Golgi apparatus(L=4),GO:0005802-trans-Golgi network(L=5),GO:0005886-plasma membrane(L=3),GO:0016020-membrane(L=1),GO:0043226-organelle(L=1),GO:0043227-membrane-bounded organelle(L=2),GO:0043229-intracellular organelle(L=3),GO:0043231-intracellular mem…	GO:0003674-molecular_function(L=0),GO:0005215-transporter activity(L=1),GO:0008324-cation transmembrane transporter activity(L=5),GO:0008509-anion transmembrane transporter activity(L=5),GO:0008511-sodium:potassium:chloride symporter activity(L=8),GO:0015075-ion transmembrane transporter activity(L=4),GO:0015103-inorganic anion transmembrane transporter activity(L=6),GO:0015108-chloride transmemb…
Pnte25HS_TRINITY_DN104613_c1_g1	NP_001325900.1	34.1	558	278	13	12	558	9	487	8.4e-53	96.000000	NP_001325900.1 zinc finger (C3HC4-type RING finger) family protein [Arabidopsis thaliana]	Arabidopsis thaliana	arabidopsis_thaliana		No	4641.GSMUA_Achr8P29490_001	1e-63	250.0		Viridiplantae	0IRBC@euNOG,0U6WW@lilNOG,0YEBF@NOG,1C77B@strNOG,1EM4J@virNOG	zinc finger protein		{"SMART":[["TRANS",6,"100","100"]]}
Pnte25HS_TRINITY_DN104622_c0_g4																	4113.PGSC0003DMT400045057	8.9e-15	85.1		Viridiplantae	0JC42@euNOG,11XVU@NOG,1BS88@strNOG,1E43C@virNOG	Pfam:hATC		{"PFAM":[["hATC",14,"82.4","98.9"],["DUF659",9,"52.9","96.5"],["zf-BED",1,"5.88","84.6"]]}
Pnte25HS_TRINITY_DN104641_c0_g1	ref|XP_018858257.1|	50.1	397	152	7	1	383	1	365	2.5e-99	93.900000	ref|XP_018858257.1| PREDICTED: uncharacterized protein LOC109020282 isoform X2 [Juglans regia]	Juglans regia	complete.protein.faa.82		No	3218.PP1S118_122V6.1	4.8e-100	370.2		Viridiplantae	1BI2G@strNOG,1DVZC@virNOG,COG2135@NOG,KOG2618@euNOG	Uncharacterised ACR, COG2135		{"PFAM":[["DUF159",17,"100","100"]]}
Pnte25HS_TRINITY_DN104649_c0_g1	NP_175198.1	54.2	483	214	4	70	549	39	517	2.2e-151	87.400000	NP_175198.1 Transmembrane amino acid transporter family protein [Arabidopsis thaliana]	Arabidopsis thaliana	arabidopsis_thaliana		No	88036.EFJ25828	3.8e-161	573.5		Viridiplantae	1BCHZ@strNOG,1DWFT@virNOG,COG0814@NOG,KOG1303@euNOG	Lysine histidine		{"PFAM":[["Aa_trans",25,"100","100"]],"SMART":[["TRANS",253,"1.01e+03","113"]]}		GO:0005575-cellular_component(L=0),GO:0005623-cell(L=1),GO:0005886-plasma membrane(L=3),GO:0016020-membrane(L=1),GO:0044464-cell part(L=2),GO:0071944-cell periphery(L=3),
Pnte25HS_TRINITY_DN104666_c0_g1	NP_177929.1	56.1	757	319	6	1	753	13	760	1.3e-250	98.200000	NP_177929.1 Glycosyl hydrolase family protein [Arabidopsis thaliana]	Arabidopsis thaliana	arabidopsis_thaliana		No	29760.VIT_18s0001g05180.t01	7.2e-267	925.2		Viridiplantae	0IE0I@euNOG,1BINV@strNOG,1DWK0@virNOG,COG1472@NOG	beta-D-xylosidase		{"PFAM":[["Glyco_hydro_3",27,"104","100"],["Glyco_hydro_3_C",27,"104","100"]],"SMART":[["SIGNAL",25,"96.2","99.8"],["Fn3_like",15,"57.7","97"],["TRANS",8,"30.8","93.6"]]}		GO:0005575-cellular_component(L=0),GO:0005576-extracellular region(L=1),GO:0005578-proteinaceous extracellular matrix(L=3),GO:0005618-cell wall(L=4),GO:0005622-intracellular(L=3),GO:0005623-cell(L=1),GO:0005737-cytoplasm(L=4),GO:0005911-cell-cell junction(L=2),GO:0009505-plant-type cell wall(L=5),GO:0009506-plasmodesma(L=3),GO:0009507-chloroplast(L=6),GO:0009536-plastid(L=5),GO:0030054-cell junct…
Pnte25HS_TRINITY_DN104675_c1_g1	ref|XP_006840770.1|	46.7	426	197	9	72	491	37	438	3e-102	85.000000	ref|XP_006840770.1| uncharacterized protein LOC18430556 [Amborella trichopoda]	Amborella trichopoda	complete.protein.faa.82		No	4641.GSMUA_Achr6P05620_001	9.2e-98	362.8		Viridiplantae	0IGMK@euNOG,0TUZM@lilNOG,0YE2A@NOG,1BHCG@strNOG,1DV8P@virNOG	Protein of unknown function (DUF616)		{"PFAM":[["DUF616",18,"106","100"]],"SMART":[["TRANS",14,"82.4","98.9"],["SIGNAL",1,"5.88","84.6"]]}
Pnte25HS_TRINITY_DN104679_c0_g2	NP_172560.2	50.6	579	284	2	130	707	72	649	3e-164	81.000000	NP_172560.2 Pentatricopeptide repeat (PPR) superfamily protein [Arabidopsis thaliana]	Arabidopsis thaliana	arabidopsis_thaliana		No	29760.VIT_12s0034g01820.t01	6e-175	619.8	OSI_02428	Viridiplantae	0Z7Z7@NOG,1BDA8@strNOG,1DR7K@virNOG,KOG4197@euNOG	pentatricopeptide repeat-containing protein At1g10910		{"PFAM":[["PPR",129,"717","111"]],"SMART":[["TRANS",3,"16.7","90.3"]]}		GO:0005575-cellular_component(L=0),GO:0005622-intracellular(L=3),GO:0005623-cell(L=1),GO:0005737-cytoplasm(L=4),GO:0009507-chloroplast(L=6),GO:0009536-plastid(L=5),GO:0043226-organelle(L=1),GO:0043227-membrane-bounded organelle(L=2),GO:0043229-intracellular organelle(L=3),GO:0043231-intracellular membrane-bounded organelle(L=4),GO:0044424-intracellular part(L=3),GO:0044444-cytoplasmic part(L=4),G…
Pnte25HS_TRINITY_DN104695_c1_g1	NP_001190652.1	38.8	227	99	13	1	220	1	194	7.6e-13	96.900000	NP_001190652.1 DNA-directed RNA polymerase III subunit [Arabidopsis thaliana]	Arabidopsis thaliana	arabidopsis_thaliana		No	3218.PP1S40_21V6.1	2.8e-33	147.5		Viridiplantae	0JQVK@euNOG,0ZR4F@NOG,1C4JM@strNOG,1EI47@virNOG	DNA-directed RNA polymerase III subunit Rpc31	[["Cytosolic DNA-sensing pathway (04623)",1,"50","96.2"],["Metabolic pathways (01100)",1,"50","96.2"],["Pyrimidine metabolism (00240)",1,"50","96.2"],["Epstein-Barr virus infection (05169)",1,"50","96.2"],["Purine metabolism (00230)",1,"50","96.2"],["RNA polymerase (03020)",1,"50","96.2"]]	{"PFAM":[["RNA_pol_3_Rpc31",2,"100","100"]]}
Pnte25HS_TRINITY_DN104699_c0_g1	ref|XP_002275585.1|	49.4	237	99	5	6	233	1	225	1.6e-53	94.600000	ref|XP_002275585.1| PREDICTED: cyclin-U2-1 [Vitis vinifera]	Vitis vinifera	complete.protein.faa.82		No	29760.VIT_15s0021g02680.t01	5.2e-54	216.5		Viridiplantae	11TTK@NOG,1BPG3@strNOG,1E1AH@virNOG,KOG1674@euNOG	regulation of cyclin-dependent protein serine/threonine kinase activity		{"PFAM":[["Cyclin",24,"100","100"],["Cyclin_N",24,"100","100"]],"SMART":[["CYCLIN",7,"29.2","93.3"]]}
Pnte25HS_TRINITY_DN104702_c0_g2																	29760.VIT_18s0001g13040.t01	2e-16	91.7		Viridiplantae	0IZTG@euNOG,0ZM7Q@NOG,1BTQH@strNOG,1E5KI@virNOG	Ocs element-binding factor		{"PFAM":[["bZIP_1",11,"100","100"],["bZIP_2",11,"100","100"]],"SMART":[["COIL",11,"100","100"],["BRLZ",11,"100","100"]]}	GO:0006355-regulation of transcription, DNA-templated(L=7),GO:0007275-multicellular organism development(L=3),GO:0008150-biological_process(L=0),GO:0009791-post-embryonic development(L=4),GO:0009845-seed germination(L=5),GO:0009889-regulation of biosynthetic process(L=4),GO:0010468-regulation of gene expression(L=5),GO:0010556-regulation of macromolecule biosynthetic process(L=5),GO:0019219-regul…		GO:0001071-nucleic acid binding transcription factor activity(L=1),GO:0003674-molecular_function(L=0),GO:0003676-nucleic acid binding(L=3),GO:0003677-DNA binding(L=4),GO:0003700-transcription factor activity, sequence-specific DNA binding(L=2),GO:0005488-binding(L=1),GO:0043565-sequence-specific DNA binding(L=5),GO:0097159-organic cyclic compound binding(L=2),GO:1901363-heterocyclic compound bind…
Pnte25HS_TRINITY_DN104724_c0_g1																	88036.EFJ34013	2e-117	428.3		Viridiplantae	0IFFD@euNOG,11F56@NOG,1BHRU@strNOG,1DWVB@virNOG	NA		{"SMART":[["TRANS",24,"75","98.4"]]}
Pnte25HS_TRINITY_DN104726_c2_g4	ref|XP_010919190.1|	53.7	227	100	3	7	229	4	229	5.1e-60	95.300000	ref|XP_010919190.1| PREDICTED: glutathione S-transferase U17-like [Elaeis guineensis]	Elaeis guineensis	complete.protein.faa.82		No	4533.OB10G23640.1	9.8e-58	228.8		Viridiplantae	0TV1G@lilNOG,0XSIX@NOG,15SA2@poaNOG,1BMPU@strNOG,1DZI3@virNOG,KOG0406@euNOG	glutathione s-transferase	[["Glutathione metabolism (00480)",7,"36.8","94.6"],["Chemical carcinogenesis (05204)",7,"36.8","94.6"],["Metabolism of xenobiotics by cytochrome P450 (00980)",7,"36.8","94.6"],["Drug metabolism - cytochrome P450 (00982)",7,"36.8","94.6"]]	{"PFAM":[["GST_N",19,"100","100"],["GST_C",16,"84.2","99.1"]],"SMART":[["TRANS",2,"10.5","87.8"]]}
Pnte25HS_TRINITY_DN104734_c0_g1	ref|XP_020114505.1|	42.8	430	221	8	99	508	35	459	1.1e-86	80.100000	ref|XP_020114505.1| sphingoid long-chain bases kinase 1-like isoform X1 [Ananas comosus]	Ananas comosus	complete.protein.faa.82		No	39947.LOC_Os08g05650.1	6.4e-78	297.0		Viridiplantae	0TVVT@lilNOG,15SV5@poaNOG,1BP49@strNOG,1E0YT@virNOG,COG1597@NOG,KOG1116@euNOG	Diacylglycerol kinase catalytic domain		{"PFAM":[["DAGK_cat",9,"100","100"]],"SMART":[["DAGKc",7,"77.8","98.6"]]}
Pnte25HS_TRINITY_DN104739_c2_g1	NP_563723.1	47.4	323	160	6	1	322	1	314	2.6e-75	99.100000	NP_563723.1 golgin family A protein (DUF1664) [Arabidopsis thaliana]	Arabidopsis thaliana	arabidopsis_thaliana		No	4641.GSMUA_Achr7P20340_001	2.8e-95	354.0	OSI_31808	Viridiplantae	0IJSZ@euNOG,0TWRQ@lilNOG,0Y9WV@NOG,1BGUG@strNOG,1DUR0@virNOG	Protein of unknown function (DUF1664)		{"PFAM":[["DUF1664",21,"100","100"]],"SMART":[["COIL",15,"71.4","98.2"],["TRANS",13,"61.9","97.4"]]}
Pnte25HS_TRINITY_DN104747_c0_g1	NP_001190785.1	52.8	686	315	5	6	689	12	690	2e-194	99.100000	NP_001190785.1 ribophorin II (RPN2) family protein [Arabidopsis thaliana]	Arabidopsis thaliana	arabidopsis_thaliana		No	3694.POPTR_0002s03790.1	2.1e-212	744.2		Viridiplantae	0XRF2@NOG,1BI02@strNOG,1DVWI@virNOG,KOG2447@euNOG	dolichyl-diphosphooligosaccharide--protein glycosyltransferase subunit 2-like	[["Metabolic pathways (01100)",17,"60.7","97.3"],["Various types of N-glycan biosynthesis (00513)",17,"60.7","97.3"],["Protein processing in endoplasmic reticulum (04141)",17,"60.7","97.3"],["N-Glycan biosynthesis (00510)",17,"60.7","97.3"]]	{"PFAM":[["Ribophorin_II",30,"107","100"]],"SMART":[["TRANS",97,"346","107"],["SIGNAL",21,"75","98.4"]]}	GO:0006950-response to stress(L=2),GO:0008150-biological_process(L=0),GO:0009266-response to temperature stimulus(L=3),GO:0009409-response to cold(L=3),GO:0009628-response to abiotic stimulus(L=2),GO:0050896-response to stimulus(L=1),	GO:0005575-cellular_component(L=0),GO:0005618-cell wall(L=4),GO:0005622-intracellular(L=3),GO:0005623-cell(L=1),GO:0005737-cytoplasm(L=4),GO:0005739-mitochondrion(L=5),GO:0005773-vacuole(L=5),GO:0005774-vacuolar membrane(L=6),GO:0005783-endoplasmic reticulum(L=4),GO:0005789-endoplasmic reticulum membrane(L=3),GO:0005794-Golgi apparatus(L=4),GO:0005886-plasma membrane(L=3),GO:0005911-cell-cell jun…
Pnte25HS_TRINITY_DN104762_c0_g1	ref|XP_020521195.1|	59.5	1323	430	18	9	1326	12	1233	0	99.400000	ref|XP_020521195.1| myosin-1 [Amborella trichopoda]	Amborella trichopoda	complete.protein.faa.82		No	3218.PP1S228_18V6.1	0.0	1340.9		Viridiplantae	1BJ4M@strNOG,1DX1X@virNOG,COG5022@NOG,KOG0160@euNOG	myosin-J heavy chain-like		{"PFAM":[["IQ",86,"261","105"],["Myosin_head",35,"106","100"]],"SMART":[["IQ",130,"394","107"],["COIL",35,"106","100"],["MYSc",33,"100","100"],["TRANS",2,"6.06","84.8"]]}
Pnte25HS_TRINITY_DN104765_c2_g1	NP_568299.1	66.7	165	55	0	1	165	5	169	4.8e-57	100.000000	NP_568299.1 Ribosomal protein S13/S18 family [Arabidopsis thaliana]	Arabidopsis thaliana	arabidopsis_thaliana		No	3694.POPTR_0005s16160.1	8.2e-59	231.9	OSI_13197	Viridiplantae	1BQXQ@strNOG,1E2RG@virNOG,COG0099@NOG,KOG3311@euNOG	Ribosomal protein S13	[["Ribosome (03010)",11,"42.3","95.3"]]	{"PFAM":[["Ribosomal_S13",26,"100","100"]],"SMART":[["COIL",2,"7.69","86.1"]]}	GO:0006412-translation(L=5),GO:0008150-biological_process(L=0),GO:0008152-metabolic process(L=1),GO:0009058-biosynthetic process(L=2),GO:0009059-macromolecule biosynthetic process(L=4),GO:0009987-cellular process(L=1),GO:0010467-gene expression(L=4),GO:0019538-protein metabolic process(L=3),GO:0022613-ribonucleoprotein complex biogenesis(L=3),GO:0034645-cellular macromolecule biosynthetic process…	GO:0005575-cellular_component(L=0),GO:0005622-intracellular(L=3),GO:0005623-cell(L=1),GO:0005737-cytoplasm(L=4),GO:0005739-mitochondrion(L=5),GO:0005840-ribosome(L=5),GO:0009507-chloroplast(L=6),GO:0009526-plastid envelope(L=6),GO:0009532-plastid stroma(L=6),GO:0009536-plastid(L=5),GO:0009570-chloroplast stroma(L=7),GO:0009941-chloroplast envelope(L=7),GO:0015935-small ribosomal subunit(L=6),GO:0…	GO:0003674-molecular_function(L=0),GO:0003735-structural constituent of ribosome(L=2),GO:0005198-structural molecule activity(L=1),
Pnte25HS_TRINITY_DN104777_c1_g1	NP_179164.1	74.2	550	141	1	63	611	28	577	5e-253	89.100000	NP_179164.1 nitrite reductase 1 [Arabidopsis thaliana]	Arabidopsis thaliana	arabidopsis_thaliana		No	3694.POPTR_0004s14810.1	3.9e-255	885.9	NIR	Viridiplantae	1BHGV@strNOG,1DYU0@virNOG,COG0155@NOG,KOG0560@euNOG	reductase	[["Microbial metabolism in diverse environments (01120)",16,"57.1","97"],["Nitrogen metabolism (00910)",16,"57.1","97"]]	{"PFAM":[["NIR_SIR_ferr",56,"200","104"],["NIR_SIR",56,"200","104"]]}	GO:0008150-biological_process(L=0),GO:0008152-metabolic process(L=1),GO:0010035-response to inorganic substance(L=3),GO:0010167-response to nitrate(L=4),GO:0042221-response to chemical(L=2),GO:0044710-single-organism metabolic process(L=2),GO:0050896-response to stimulus(L=1),GO:0055114-oxidation-reduction process(L=3),GO:1901698-response to nitrogen compound(L=3),GO:1901700-response to oxygen-co…	GO:0005575-cellular_component(L=0),GO:0005576-extracellular region(L=1),GO:0005622-intracellular(L=3),GO:0005623-cell(L=1),GO:0005737-cytoplasm(L=4),GO:0005739-mitochondrion(L=5),GO:0009507-chloroplast(L=6),GO:0009532-plastid stroma(L=6),GO:0009536-plastid(L=5),GO:0009570-chloroplast stroma(L=7),GO:0016020-membrane(L=1),GO:0043226-organelle(L=1),GO:0043227-membrane-bounded organelle(L=2),GO:00432…	GO:0003674-molecular_function(L=0),GO:0003824-catalytic activity(L=1),GO:0016491-oxidoreductase activity(L=2),GO:0016661-oxidoreductase activity, acting on other nitrogenous compounds as donors(L=3),GO:0016662-oxidoreductase activity, acting on other nitrogenous compounds as donors, cytochrome as acceptor(L=4),GO:0050421-nitrite reductase (NO-forming) activity(L=5),
Pnte25HS_TRINITY_DN104796_c0_g1	NP_187337.2	65.7	831	269	6	5	833	5	821	0	99.300000	NP_187337.2 acyl-CoA dehydrogenase-like protein [Arabidopsis thaliana]	Arabidopsis thaliana	arabidopsis_thaliana		No	4641.GSMUA_Achr8P30030_001	0.0	1176.4		Viridiplantae	0TMUU@lilNOG,0XNTS@NOG,1BG8J@strNOG,1DT4K@virNOG,KOG1469@euNOG	acyl-CoA dehydrogenase	[["Biosynthesis of secondary metabolites (01110)",12,"44.4","95.6"],["Fatty acid degradation (00071)",12,"44.4","95.6"],["PPAR signaling pathway (03320)",12,"44.4","95.6"],["Metabolic pathways (01100)",12,"44.4","95.6"],["beta-Alanine metabolism (00410)",12,"44.4","95.6"],["Propanoate metabolism (00640)",12,"44.4","95.6"],["Valine, leucine and isoleucine degradation (00280)",12,"44.4","95.6"]]	{"PFAM":[["Acyl-CoA_dh_N",28,"104","100"],["Acyl-CoA_dh_M",28,"104","100"],["Acyl-CoA_dh_1",27,"100","100"],["Acyl-CoA_dh_2",26,"96.3","99.8"],["APH",25,"92.6","99.6"],["Choline_kinase",5,"18.5","90.8"],["DUF227",3,"11.1","88.1"]]}	GO:0007275-multicellular organism development(L=3),GO:0008150-biological_process(L=0),GO:0008152-metabolic process(L=1),GO:0008544-epidermis development(L=4),GO:0009653-anatomical structure morphogenesis(L=3),GO:0009888-tissue development(L=3),GO:0009913-epidermal cell differentiation(L=6),GO:0009987-cellular process(L=1),GO:0010015-root morphogenesis(L=4),GO:0010053-root epidermal cell different…		GO:0003674-molecular_function(L=0),GO:0003824-catalytic activity(L=1),GO:0003995-acyl-CoA dehydrogenase activity(L=4),GO:0016491-oxidoreductase activity(L=2),GO:0016627-oxidoreductase activity, acting on the CH-CH group of donors(L=3),
Pnte25HS_TRINITY_DN104803_c0_g2	NP_195680.1	58.4	154	57	2	6	152	5	158	7.3e-44	96.700000	NP_195680.1 Heavy metal transport/detoxification superfamily protein [Arabidopsis thaliana]	Arabidopsis thaliana	arabidopsis_thaliana		No	4081.Solyc04g054500.2.1	1.3e-47	194.5	OSI_31075	Viridiplantae	1BSCY@strNOG,1E4BA@virNOG,COG2608@NOG,KOG1603@euNOG	heavy metal-associated domain containing protein, expressed		{"PFAM":[["HMA",40,"103","100"]]}
Pnte25HS_TRINITY_DN104835_c1_g1	NP_181530.1	76.9	321	68	2	1	320	1	316	6.7e-132	99.700000	NP_181530.1 Ribosomal protein L10 family protein [Arabidopsis thaliana]	Arabidopsis thaliana	arabidopsis_thaliana		No	29760.VIT_13s0067g00270.t01	2.2e-140	503.8	OSI_37384	Viridiplantae	1BIU1@strNOG,1DRVX@virNOG,COG0244@NOG,KOG0815@euNOG	60S acidic ribosomal protein	[["Ribosome (03010)",26,"52","96.5"]]	{"PFAM":[["Ribosomal_L10",50,"100","100"],["Ribosomal_60s",49,"98","99.9"]]}	GO:0006950-response to stress(L=2),GO:0006970-response to osmotic stress(L=3),GO:0008150-biological_process(L=0),GO:0009266-response to temperature stimulus(L=3),GO:0009409-response to cold(L=3),GO:0009628-response to abiotic stimulus(L=2),GO:0009651-response to salt stress(L=4),GO:0010035-response to inorganic substance(L=3),GO:0010038-response to metal ion(L=4),GO:0010043-response to zinc ion(L…	GO:0005575-cellular_component(L=0),GO:0005576-extracellular region(L=1),GO:0005622-intracellular(L=3),GO:0005623-cell(L=1),GO:0005634-nucleus(L=5),GO:0005730-nucleolus(L=5),GO:0005737-cytoplasm(L=4),GO:0005829-cytosol(L=4),GO:0005840-ribosome(L=5),GO:0005886-plasma membrane(L=3),GO:0005911-cell-cell junction(L=2),GO:0009506-plasmodesma(L=3),GO:0009507-chloroplast(L=6),GO:0009536-plastid(L=5),GO:0…	GO:0003674-molecular_function(L=0),GO:0005488-binding(L=1),GO:0005507-copper ion binding(L=6),GO:0043167-ion binding(L=2),GO:0043169-cation binding(L=3),GO:0046872-metal ion binding(L=4),GO:0046914-transition metal ion binding(L=5),
Pnte25HS_TRINITY_DN104859_c3_g4	NP_563870.2	51.9	216	99	3	14	225	3	217	1.6e-55	93.800000	NP_563870.2 germin-like protein 7 [Arabidopsis thaliana]	Arabidopsis thaliana	arabidopsis_thaliana		No	29760.VIT_01s0026g00970.t01	2.6e-63	247.3	OSI_10250	Viridiplantae	0IY7K@euNOG,0YBB0@NOG,1BQY1@strNOG,1E2RV@virNOG	germin-like protein		{"PFAM":[["Cupin_1",16,"100","100"],["Cupin_2",15,"93.8","99.6"]],"SMART":[["Cupin_1",16,"100","100"],["SIGNAL",14,"87.5","99.3"]]}		GO:0005575-cellular_component(L=0),GO:0005576-extracellular region(L=1),GO:0048046-apoplast(L=2),
Pnte25HS_TRINITY_DN104893_c0_g1	NP_198287.3	55.9	556	237	4	89	639	63	615	1.7e-179	85.800000	NP_198287.3 heme oxygenase-like, multi-helical [Arabidopsis thaliana]	Arabidopsis thaliana	arabidopsis_thaliana		No	29760.VIT_04s0159g00050.t01	3.9e-189	666.8		Viridiplantae	0IG8J@euNOG,11Z2Y@NOG,1BGKM@strNOG,1DUHK@virNOG	TENA/THI-4/PQQC family		{"PFAM":[["TENA_THI-4",44,"163","103"]]}		GO:0005575-cellular_component(L=0),GO:0005622-intracellular(L=3),GO:0005623-cell(L=1),GO:0005737-cytoplasm(L=4),GO:0005829-cytosol(L=4),GO:0044424-intracellular part(L=3),GO:0044444-cytoplasmic part(L=4),GO:0044464-cell part(L=2),
Pnte25HS_TRINITY_DN104903_c0_g1	NP_188636.2	49.3	475	227	6	21	495	10	470	1.1e-125	96.000000	NP_188636.2 Eukaryotic aspartyl protease family protein [Arabidopsis thaliana]	Arabidopsis thaliana	arabidopsis_thaliana		No	29760.VIT_10s0071g00770.t01	6.3e-131	473.0		Viridiplantae	0XNV7@NOG,1BGH4@strNOG,1DUEI@virNOG,KOG1339@euNOG	aspartic proteinase		{"PFAM":[["Asp",21,"100","100"]],"SMART":[["SIGNAL",19,"90.5","99.5"],["TRANS",9,"42.9","95.4"]]}
Pnte25HS_TRINITY_DN104908_c0_g1	NP_680713.2	39.0	752	343	23	55	780	8	669	1e-80	92.400000	NP_680713.2 flowering time control protein FCA [Arabidopsis thaliana]	Arabidopsis thaliana	arabidopsis_thaliana		No	29760.VIT_05s0077g00710.t01	7.5e-110	403.7	FCA	Viridiplantae	0XNTW@NOG,1BEIG@strNOG,1DSG7@virNOG,KOG0144@euNOG	flowering time control protein		{"PFAM":[["RRM_1",43,"195","104"],["WW",21,"95.5","99.7"]],"SMART":[["RRM",43,"195","104"],["WW",21,"95.5","99.7"],["COIL",8,"36.4","94.5"]]}	GO:0008150-biological_process(L=0),GO:0009909-regulation of flower development(L=5),GO:0048580-regulation of post-embryonic development(L=5),GO:0048831-regulation of shoot system development(L=5),GO:0050789-regulation of biological process(L=2),GO:0050793-regulation of developmental process(L=3),GO:0051239-regulation of multicellular organismal process(L=3),GO:0065007-biological regulation(L=1),G…	GO:0005575-cellular_component(L=0),GO:0005622-intracellular(L=3),GO:0005623-cell(L=1),GO:0005634-nucleus(L=5),GO:0043226-organelle(L=1),GO:0043227-membrane-bounded organelle(L=2),GO:0043229-intracellular organelle(L=3),GO:0043231-intracellular membrane-bounded organelle(L=4),GO:0044424-intracellular part(L=3),GO:0044464-cell part(L=2),	GO:0003674-molecular_function(L=0),GO:0003676-nucleic acid binding(L=3),GO:0003723-RNA binding(L=4),GO:0005488-binding(L=1),GO:0097159-organic cyclic compound binding(L=2),GO:1901363-heterocyclic compound binding(L=2),
Pnte25HS_TRINITY_DN104909_c0_g1																	29760.VIT_18s0001g05020.t01	1.2e-22	112.1		Viridiplantae	0J1QG@euNOG,0Y1Y5@NOG,1BU2E@strNOG,1E5Z6@virNOG	DUF581 domain containing protein, expressed		{"PFAM":[["DUF581",30,"100","100"]]}
Pnte25HS_TRINITY_DN104943_c0_g1	NP_001330642.1	44.2	310	158	6	9	318	8	302	1.1e-63	86.600000	NP_001330642.1 homolog of X-ray repair cross complementing 2 (XRCC2) [Arabidopsis thaliana]	Arabidopsis thaliana	arabidopsis_thaliana		No	29760.VIT_07s0031g03100.t01	8e-67	259.6	OSI_04592	Viridiplantae	12B2N@NOG,1BCN2@strNOG,1DQJP@virNOG,KOG2859@euNOG	DNA repair protein XRCC2 homolog	[["Homologous recombination (03440)",8,"36.4","94.5"]]	{"PFAM":[["PIG-U",3,"13.6","89.2"]],"SMART":[["TRANS",23,"105","100"],["AAA",2,"9.09","87"]]}	GO:0000003-reproduction(L=1),GO:0000724-double-strand break repair via homologous recombination(L=7),GO:0000725-recombinational repair(L=7),GO:0006139-nucleobase-containing compound metabolic process(L=3),GO:0006259-DNA metabolic process(L=4),GO:0006281-DNA repair(L=5),GO:0006302-double-strand break repair(L=7),GO:0006310-DNA recombination(L=5),GO:0006725-cellular aromatic compound metabolic proc…	GO:0005575-cellular_component(L=0),GO:0005622-intracellular(L=3),GO:0005623-cell(L=1),GO:0005634-nucleus(L=5),GO:0043226-organelle(L=1),GO:0043227-membrane-bounded organelle(L=2),GO:0043229-intracellular organelle(L=3),GO:0043231-intracellular membrane-bounded organelle(L=4),GO:0044424-intracellular part(L=3),GO:0044464-cell part(L=2),
Pnte25HS_TRINITY_DN104954_c1_g1																	29760.VIT_10s0042g01390.t01	9.4e-35	151.8		Eukaryotes	0Z7Z7@NOG,KOG4197@euNOG	Pentatricopeptide repeat-containing protein		{"PFAM":[["PPR",85831,"709","111"]]}
Pnte25HS_TRINITY_DN104966_c0_g3	NP_192843.2	66.5	626	190	6	3	616	8	625	3.6e-243	99.500000	NP_192843.2 glycosyl hydrolase 9C3 [Arabidopsis thaliana]	Arabidopsis thaliana	arabidopsis_thaliana		No	3694.POPTR_0001s10560.1	4.9e-250	869.0	GH9C2	Viridiplantae	0IDXW@euNOG,0XPC9@NOG,1BHNI@strNOG,1DVJ0@virNOG	Endoglucanase		{"PFAM":[["Glyco_hydro_9",36,"100","100"],["CBM49",36,"100","100"],["LRR_1",2,"5.56","84.3"]],"SMART":[["SIGNAL",33,"91.7","99.5"],["CBM49",29,"80.6","98.8"],["TRANS",22,"61.1","97.3"],["LRR",5,"13.9","89.3"]]}		GO:0005575-cellular_component(L=0),GO:0005576-extracellular region(L=1),
Pnte25HS_TRINITY_DN104978_c0_g1	NP_001324372.1	51.5	686	329	2	41	723	19	703	1.9e-195	94.500000	NP_001324372.1 tetratricopeptide repeat (TPR)-containing protein [Arabidopsis thaliana]	Arabidopsis thaliana	arabidopsis_thaliana		No	29760.VIT_07s0005g03830.t01	1.7e-217	761.1		Eukaryotes	0XQ09@NOG,KOG4162@euNOG	tetratricopeptide repeat		{"PFAM":[["TPR_1",74,"27.2","92.9"],["TPR_2",56,"20.6","91.4"]],"SMART":[["TPR",1038,"382","107"],["COIL",21,"7.72","86.1"]]}	GO:0006810-transport(L=3),GO:0006886-intracellular protein transport(L=5),GO:0006897-endocytosis(L=5),GO:0008104-protein localization(L=3),GO:0008150-biological_process(L=0),GO:0009987-cellular process(L=1),GO:0015031-protein transport(L=4),GO:0016192-vesicle-mediated transport(L=4),GO:0033036-macromolecule localization(L=2),GO:0034613-cellular protein localization(L=4),GO:0044699-single-organism…	GO:0005575-cellular_component(L=0),GO:0005622-intracellular(L=3),GO:0005623-cell(L=1),GO:0005737-cytoplasm(L=4),GO:0005829-cytosol(L=4),GO:0005886-plasma membrane(L=3),GO:0016020-membrane(L=1),GO:0032153-cell division site(L=3),GO:0032991-macromolecular complex(L=1),GO:0043234-protein complex(L=2),GO:0044424-intracellular part(L=3),GO:0044444-cytoplasmic part(L=4),GO:0044464-cell part(L=2),GO:005…	GO:0003674-molecular_function(L=0),GO:0005488-binding(L=1),GO:0005515-protein binding(L=2),GO:0005516-calmodulin binding(L=3),
Pnte25HS_TRINITY_DN104989_c1_g1	NP_177228.1	68.1	467	147	1	72	538	24	488	8e-194	86.300000	NP_177228.1 glycosyl hydrolase 9B1 [Arabidopsis thaliana]	Arabidopsis thaliana	arabidopsis_thaliana		No	4641.GSMUA_Achr1P07760_001	9.5e-197	691.8		Viridiplantae	0IJ4G@euNOG,0TPEC@lilNOG,0YC2H@NOG,1BIG9@strNOG,1DWD1@virNOG	Endoglucanase	[["Starch and sucrose metabolism (00500)",10,"45.5","95.7"],["Metabolic pathways (01100)",10,"45.5","95.7"]]	{"PFAM":[["Glyco_hydro_9",23,"105","100"]],"SMART":[["SIGNAL",19,"86.4","99.2"],["TRANS",5,"22.7","92"]]}		GO:0005575-cellular_component(L=0),GO:0005576-extracellular region(L=1),
Pnte25HS_TRINITY_DN104990_c0_g5	ref|XP_004303477.1|	69.9	369	105	3	23	388	8	373	3.1e-139	93.800000	ref|XP_004303477.1| PREDICTED: omega-amidase,chloroplastic [Fragaria vesca subsp. vesca]	Fragaria vesca subsp. vesca	complete.protein.faa.82		No	29760.VIT_04s0008g01690.t01	1.4e-138	498.0		Viridiplantae	1BCU5@strNOG,1DQRV@virNOG,COG0388@NOG,KOG0806@euNOG	Omega-amidase	[["Alanine, aspartate and glutamate metabolism (00250)",13,"56.5","96.9"]]	{"PFAM":[["CN_hydrolase",24,"104","100"]],"SMART":[["SIGNAL",2,"8.7","86.7"]]}		GO:0005575-cellular_component(L=0),GO:0005622-intracellular(L=3),GO:0005623-cell(L=1),GO:0005737-cytoplasm(L=4),GO:0005829-cytosol(L=4),GO:0009507-chloroplast(L=6),GO:0009532-plastid stroma(L=6),GO:0009536-plastid(L=5),GO:0009570-chloroplast stroma(L=7),GO:0043226-organelle(L=1),GO:0043227-membrane-bounded organelle(L=2),GO:0043229-intracellular organelle(L=3),GO:0043231-intracellular membrane-bo…	GO:0003674-molecular_function(L=0),GO:0005488-binding(L=1),GO:0008270-zinc ion binding(L=6),GO:0043167-ion binding(L=2),GO:0043169-cation binding(L=3),GO:0046872-metal ion binding(L=4),GO:0046914-transition metal ion binding(L=5),
Pnte25HS_TRINITY_DN104993_c0_g5																	3218.PP1S115_66V6.1	2e-83	314.3		Viridiplantae	0XTFS@NOG,1BQWY@strNOG,1E2QK@virNOG,KOG2164@euNOG	RING finger protein		{"PFAM":[["DUF1232",20,"100","100"]],"SMART":[["TRANS",41,"205","104"],["RING",19,"95","99.7"]]}
Pnte25HS_TRINITY_DN105007_c2_g3	NP_177572.2	64.9	328	114	1	23	349	17	344	1.6e-126	93.200000	NP_177572.2 Protein kinase superfamily protein [Arabidopsis thaliana]	Arabidopsis thaliana	arabidopsis_thaliana		No	15368.BRADI2G18690.1	1e-127	461.8	OSI_20768	Viridiplantae	0TVNX@lilNOG,15PYR@poaNOG,1BFJ5@strNOG,1DTH8@virNOG,COG0510@NOG,KOG2686@euNOG	choline ethanolamine	[["Glycerophospholipid metabolism (00564)",18,"36.7","94.6"],["Metabolic pathways (01100)",18,"36.7","94.6"]]	{"PFAM":[["Choline_kinase",51,"104","100"],["APH",49,"100","100"],["DUF227",33,"67.3","97.9"],["Choline_kin_N",11,"22.4","91.9"]],"SMART":[["S1",3,"6.12","84.8"]]}	GO:0006066-alcohol metabolic process(L=4),GO:0006576-cellular biogenic amine metabolic process(L=5),GO:0006629-lipid metabolic process(L=3),GO:0006644-phospholipid metabolic process(L=4),GO:0006650-glycerophospholipid metabolic process(L=5),GO:0006656-phosphatidylcholine biosynthetic process(L=5),GO:0006657-CDP-choline pathway(L=8),GO:0006793-phosphorus metabolic process(L=3),GO:0006796-phosphate…		GO:0003674-molecular_function(L=0),GO:0003824-catalytic activity(L=1),GO:0004103-choline kinase activity(L=5),GO:0016301-kinase activity(L=4),GO:0016740-transferase activity(L=2),GO:0016772-transferase activity, transferring phosphorus-containing groups(L=3),GO:0016773-phosphotransferase activity, alcohol group as acceptor(L=4),
Pnte25HS_TRINITY_DN105012_c1_g2	NP_197943.1	40.3	390	210	8	8	379	5	389	7.6e-66	97.100000	NP_197943.1 BURP domain-containing protein [Arabidopsis thaliana]	Arabidopsis thaliana	arabidopsis_thaliana		No	3847.GLYMA14G20450.1	2e-76	291.6		Viridiplantae	0IF2V@euNOG,0YDUK@NOG,1BENZ@strNOG,1DSKW@virNOG	BURP domain-containing protein		{"PFAM":[["BURP",26,"100","100"]],"SMART":[["SIGNAL",22,"84.6","99.1"]]}	GO:0006950-response to stress(L=2),GO:0006970-response to osmotic stress(L=3),GO:0008150-biological_process(L=0),GO:0009628-response to abiotic stimulus(L=2),GO:0009651-response to salt stress(L=4),GO:0050896-response to stimulus(L=1),	GO:0005575-cellular_component(L=0),GO:0005622-intracellular(L=3),GO:0005623-cell(L=1),GO:0005737-cytoplasm(L=4),GO:0005768-endosome(L=5),GO:0005794-Golgi apparatus(L=4),GO:0005802-trans-Golgi network(L=5),GO:0043226-organelle(L=1),GO:0043227-membrane-bounded organelle(L=2),GO:0043229-intracellular organelle(L=3),GO:0043231-intracellular membrane-bounded organelle(L=4),GO:0044424-intracellular par…
Pnte25HS_TRINITY_DN105015_c1_g1	NP_188659.1	58.6	307	127	0	17	323	34	340	7.9e-104	93.300000	NP_188659.1 Mitochondrial substrate carrier family protein [Arabidopsis thaliana]	Arabidopsis thaliana	arabidopsis_thaliana		No	29760.VIT_09s0054g00790.t01	1.4e-113	414.8		Viridiplantae	0ZRF1@NOG,1BDXA@strNOG,1DRUT@virNOG,KOG0752@euNOG	protein brittle-1, chloroplastic		{"PFAM":[["Mito_carr",87,"300","106"]],"SMART":[["TRANS",79,"272","105"]]}		GO:0005575-cellular_component(L=0),GO:0005622-intracellular(L=3),GO:0005623-cell(L=1),GO:0005737-cytoplasm(L=4),GO:0005739-mitochondrion(L=5),GO:0005740-mitochondrial envelope(L=6),GO:0005743-mitochondrial inner membrane(L=5),GO:0016020-membrane(L=1),GO:0019866-organelle inner membrane(L=4),GO:0031090-organelle membrane(L=3),GO:0031966-mitochondrial membrane(L=5),GO:0031967-organelle envelope(L=3…
Pnte25HS_TRINITY_DN105037_c1_g1	NP_851119.1	87.3	660	80	1	10	665	9	668	0	98.600000	NP_851119.1 Heat shock protein 70 (Hsp 70) family protein [Arabidopsis thaliana]	Arabidopsis thaliana	arabidopsis_thaliana		No	29760.VIT_02s0025g02140.t01	0.0	1157.1	BIP	Viridiplantae	1BJ07@strNOG,1DWXK@virNOG,COG0443@NOG,KOG0100@euNOG	luminal-binding protein	[["Prion diseases (05020)",21,"56.8","96.9"],["Protein export (03060)",21,"56.8","96.9"],["Protein processing in endoplasmic reticulum (04141)",21,"56.8","96.9"]]	{"PFAM":[["HSP70",37,"100","100"],["MreB_Mbl",37,"100","100"]],"SMART":[["COIL",90,"243","105"],["SIGNAL",32,"86.5","99.2"],["TRANS",30,"81.1","98.9"]]}	GO:0000741-karyogamy(L=5),GO:0006508-proteolysis(L=4),GO:0006511-ubiquitin-dependent protein catabolic process(L=8),GO:0006950-response to stress(L=2),GO:0006996-organelle organization(L=3),GO:0006997-nucleus organization(L=4),GO:0007275-multicellular organism development(L=3),GO:0008150-biological_process(L=0),GO:0008152-metabolic process(L=1),GO:0009056-catabolic process(L=2),GO:0009057-macromo…	GO:0005575-cellular_component(L=0),GO:0005618-cell wall(L=4),GO:0005622-intracellular(L=3),GO:0005623-cell(L=1),GO:0005634-nucleus(L=5),GO:0005654-nucleoplasm(L=5),GO:0005730-nucleolus(L=5),GO:0005737-cytoplasm(L=4),GO:0005773-vacuole(L=5),GO:0005774-vacuolar membrane(L=6),GO:0005783-endoplasmic reticulum(L=4),GO:0005788-endoplasmic reticulum lumen(L=5),GO:0005794-Golgi apparatus(L=4),GO:0005829-…
Pnte25HS_TRINITY_DN105054_c2_g9	NP_001184915.1	40.9	465	248	8	13	471	6	449	1.8e-96	95.400000	NP_001184915.1 UDP-Glycosyltransferase superfamily protein [Arabidopsis thaliana]	Arabidopsis thaliana	arabidopsis_thaliana		No	4113.PGSC0003DMT400053175	5.8e-105	386.7		Viridiplantae	1BD58@strNOG,1DR2R@virNOG,COG1819@NOG,KOG1192@euNOG	UDP-Glycosyltransferase		{"PFAM":[["UDPGT",77,"103","100"],["Glyco_tran_28_C",9,"12","88.5"]]}
Pnte25HS_TRINITY_DN105055_c0_g3	NP_001078248.1	87.0	216	28	0	1	216	1	216	8e-105	100.000000	NP_001078248.1 RAB GTPase homolog 8A [Arabidopsis thaliana]	Arabidopsis thaliana	arabidopsis_thaliana		No	29760.VIT_08s0007g04750.t01	4e-106	389.4		Viridiplantae	0XPUI@NOG,1BHDE@strNOG,1DV9P@virNOG,KOG0078@euNOG	ras-related protein	[["Pancreatic secretion (04972)",41,"45.6","95.7"]]	{"PFAM":[["GTP_EFTU",91,"101","100"],["Gtr1_RagA",90,"100","100"],["Miro",90,"100","100"],["Ras",90,"100","100"],["Arf",90,"100","100"]],"SMART":[["RAB",90,"100","100"]]}
Pnte25HS_TRINITY_DN105079_c0_g1	NP_001031396.1	41.4	833	411	22	6	810	8	791	1.2e-148	99.100000	NP_001031396.1 DNA-binding protein, putative (duplicated DUF1399) [Arabidopsis thaliana]	Arabidopsis thaliana	arabidopsis_thaliana		No	29760.VIT_00s0415g00040.t01	6.9e-159	566.6		Viridiplantae	0IF76@euNOG,11FEQ@NOG,1BBUC@strNOG,1DPT2@virNOG	Protein of unknown function (DUF1399)		{"PFAM":[["DUF1399",60,"188","103"]],"SMART":[["WD40",3,"9.38","87.1"],["COIL",2,"6.25","84.9"],["TRANS",2,"6.25","84.9"]]}		GO:0005575-cellular_component(L=0),GO:0005623-cell(L=1),GO:0005886-plasma membrane(L=3),GO:0016020-membrane(L=1),GO:0044464-cell part(L=2),GO:0071944-cell periphery(L=3),
Pnte25HS_TRINITY_DN105080_c0_g1	ref|XP_006827686.3|	53.3	916	353	12	2	910	13	860	1.4e-243	99.900000	ref|XP_006827686.3| LOW QUALITY PROTEIN: multiple RNA-binding domain-containing protein 1 [Amborella trichopoda]	Amborella trichopoda	complete.protein.faa.82		No	3218.PP1S42_20V6.1	4.3e-242	843.2		Viridiplantae	0XQZ5@NOG,1BGZU@strNOG,1DRDT@virNOG,KOG0110@euNOG	Multiple RNA-binding domain-containing protein		{"PFAM":[["RRM_1",131,"468","108"]],"SMART":[["RRM",129,"461","108"],["COIL",8,"28.6","93.2"],["CYCLIN",2,"7.14","85.7"]]}		GO:0005575-cellular_component(L=0),GO:0005622-intracellular(L=3),GO:0005623-cell(L=1),GO:0005634-nucleus(L=5),GO:0005730-nucleolus(L=5),GO:0031974-membrane-enclosed lumen(L=1),GO:0031981-nuclear lumen(L=6),GO:0043226-organelle(L=1),GO:0043227-membrane-bounded organelle(L=2),GO:0043228-non-membrane-bounded organelle(L=2),GO:0043229-intracellular organelle(L=3),GO:0043231-intracellular membrane-bou…
Pnte25HS_TRINITY_DN105095_c2_g1																	3694.POPTR_0002s04120.1	1.9e-38	166.8		Viridiplantae	0XT37@NOG,1BK3B@strNOG,1DY05@virNOG,KOG4762@euNOG	CDT1-like protein a		{"PFAM":[["CDT1",29,"104","100"]],"SMART":[["CDT1",29,"104","100"]]}	GO:0006139-nucleobase-containing compound metabolic process(L=3),GO:0006259-DNA metabolic process(L=4),GO:0006260-DNA replication(L=5),GO:0006464-cellular protein modification process(L=5),GO:0006468-protein phosphorylation(L=6),GO:0006725-cellular aromatic compound metabolic process(L=3),GO:0006793-phosphorus metabolic process(L=3),GO:0006796-phosphate-containing compound metabolic process(L=4),…	GO:0005575-cellular_component(L=0),GO:0005622-intracellular(L=3),GO:0005623-cell(L=1),GO:0005634-nucleus(L=5),GO:0005737-cytoplasm(L=4),GO:0009507-chloroplast(L=6),GO:0009536-plastid(L=5),GO:0043226-organelle(L=1),GO:0043227-membrane-bounded organelle(L=2),GO:0043229-intracellular organelle(L=3),GO:0043231-intracellular membrane-bounded organelle(L=4),GO:0044424-intracellular part(L=3),GO:0044444…	GO:0003674-molecular_function(L=0),GO:0003824-catalytic activity(L=1),GO:0004672-protein kinase activity(L=5),GO:0004674-protein serine/threonine kinase activity(L=6),GO:0004693-cyclin-dependent protein serine/threonine kinase activity(L=7),GO:0016301-kinase activity(L=4),GO:0016740-transferase activity(L=2),GO:0016772-transferase activity, transferring phosphorus-containing groups(L=3),GO:001677…
Pnte25HS_TRINITY_DN105106_c1_g2	NP_178648.1	39.4	193	107	4	27	218	4	187	1.6e-31	86.500000	NP_178648.1 LURP-one-like protein (DUF567) [Arabidopsis thaliana]	Arabidopsis thaliana	arabidopsis_thaliana		No	3694.POPTR_0006s14320.1	4.8e-38	163.3		Viridiplantae	0IWT2@euNOG,0YHS0@NOG,1BRHQ@strNOG,1E3C6@virNOG	LURP-one-related 6-like		{"PFAM":[["DUF567",19,"100","100"]]}
Pnte25HS_TRINITY_DN105145_c0_g5																	4641.GSMUA_Achr6P34020_001	8.7e-87	326.6		Viridiplantae	0TTPK@lilNOG,1BJIB@strNOG,1DXG0@virNOG,COG5260@NOG,KOG2277@euNOG	Inherit from KOG: Zinc finger, CCHC domain containing		{"PFAM":[["NTP_transf_2",4,"16.7","90.3"]]}	GO:0006139-nucleobase-containing compound metabolic process(L=3),GO:0006396-RNA processing(L=5),GO:0006725-cellular aromatic compound metabolic process(L=3),GO:0006807-nitrogen compound metabolic process(L=2),GO:0008150-biological_process(L=0),GO:0008152-metabolic process(L=1),GO:0009987-cellular process(L=1),GO:0010467-gene expression(L=4),GO:0016070-RNA metabolic process(L=4),GO:0031123-RNA 3'-…	GO:0005575-cellular_component(L=0),GO:0005622-intracellular(L=3),GO:0005623-cell(L=1),GO:0005634-nucleus(L=5),GO:0005737-cytoplasm(L=4),GO:0043226-organelle(L=1),GO:0043227-membrane-bounded organelle(L=2),GO:0043229-intracellular organelle(L=3),GO:0043231-intracellular membrane-bounded organelle(L=4),GO:0044424-intracellular part(L=3),GO:0044464-cell part(L=2),	GO:0003674-molecular_function(L=0),GO:0003824-catalytic activity(L=1),GO:0016740-transferase activity(L=2),GO:0016772-transferase activity, transferring phosphorus-containing groups(L=3),GO:0016779-nucleotidyltransferase activity(L=4),
Pnte25HS_TRINITY_DN105179_c1_g1	NP_001322169.1	50.4	890	420	13	48	924	26	907	8.4e-252	94.200000	NP_001322169.1 glutamate receptor 3.3 [Arabidopsis thaliana]	Arabidopsis thaliana	arabidopsis_thaliana		No	29760.VIT_12s0059g02270.t01	4.5e-271	939.5		Viridiplantae	0ISQZ@euNOG,0ZZ8P@NOG,1C7E7@strNOG,1EMBT@virNOG	Glutamate-gated receptor that probably acts as non- selective cation channel (By similarity)		{"PFAM":[["SBP_bac_3",17,"100","100"],["Lig_chan",17,"100","100"],["ANF_receptor",17,"100","100"]],"SMART":[["TRANS",60,"353","107"],["PBPe",17,"100","100"],["SIGNAL",12,"70.6","98.1"],["COIL",1,"5.88","84.6"]]}	GO:0001101-response to acid chemical(L=3),GO:0006810-transport(L=3),GO:0006811-ion transport(L=4),GO:0006812-cation transport(L=5),GO:0006816-calcium ion transport(L=8),GO:0006950-response to stress(L=2),GO:0007154-cell communication(L=2),GO:0007165-signal transduction(L=3),GO:0008150-biological_process(L=0),GO:0009266-response to temperature stimulus(L=3),GO:0009409-response to cold(L=3),GO:0009…	GO:0005575-cellular_component(L=0),GO:0005622-intracellular(L=3),GO:0005623-cell(L=1),GO:0005737-cytoplasm(L=4),GO:0005886-plasma membrane(L=3),GO:0009507-chloroplast(L=6),GO:0009536-plastid(L=5),GO:0016020-membrane(L=1),GO:0043226-organelle(L=1),GO:0043227-membrane-bounded organelle(L=2),GO:0043229-intracellular organelle(L=3),GO:0043231-intracellular membrane-bounded organelle(L=4),GO:0044424-i…	GO:0003674-molecular_function(L=0),GO:0004871-signal transducer activity(L=1),GO:0004872-receptor activity(L=2),GO:0004888-transmembrane signaling receptor activity(L=3),GO:0005215-transporter activity(L=1),GO:0005216-ion channel activity(L=5),GO:0005261-cation channel activity(L=6),GO:0005262-calcium channel activity(L=7),GO:0008066-glutamate receptor activity(L=4),GO:0008324-cation transmembran…
Pnte25HS_TRINITY_DN105191_c2_g2																	39947.LOC_Os12g35940.1	2.2e-08	63.9		Viridiplantae	0IK02@euNOG,0U6BK@lilNOG,0Z2X5@NOG,160K9@poaNOG,1BF2M@strNOG,1DT0K@virNOG	CACTA, En Spm sub-class		{"PFAM":[["Transposase_21",47,"124","101"],["Peptidase_C48",19,"50","96.2"],["Myb_DNA-binding",2,"5.26","84"],["B56",2,"5.26","84"]],"SMART":[["COIL",22,"57.9","97"],["SANT",2,"5.26","84"]]}
Pnte25HS_TRINITY_DN105204_c0_g3																	3847.GLYMA16G33950.1	2.1e-09	68.2		Ancestor	12BMQ@NOG	TMV resistance protein N-like		{"PFAM":[["TIR",63,"96.9","99.8"],["NB-ARC",62,"95.4","99.7"],["LRR_1",35,"53.8","96.6"],["NACHT",23,"35.4","94.4"],["LRR_3",10,"15.4","89.8"],["AAA",4,"6.15","84.9"]],"SMART":[["TIR",63,"96.9","99.8"],["AAA",25,"38.5","94.8"],["LRR",16,"24.6","92.4"],["TRANS",14,"21.5","91.7"],["COIL",7,"10.8","87.9"],["LRR_TYP",4,"6.15","84.9"]]}
Pnte25HS_TRINITY_DN105215_c3_g4	ref|XP_010679930.1|	38.2	178	81	5	4	177	3	155	9e-17	98.300000	ref|XP_010679930.1| PREDICTED: chaperone protein dnaJ 11, chloroplastic [Beta vulgaris subsp. vulgaris]	Beta vulgaris subsp. vulgaris	complete.protein.faa.82		No	4558.Sb07g024945.1	7e-16	89.4		Viridiplantae	0U0MA@lilNOG,15XXW@poaNOG,1BUCJ@strNOG,1E69F@virNOG,COG0484@NOG,KOG0712@euNOG	DnaJ domain		{"PFAM":[["DnaJ",7,"100","100"]],"SMART":[["DnaJ",7,"100","100"]]}
[truncated: 28,159 more rows]
