# Supplementary material for: Defence transcriptome assembly and pathogenesis related gene family analysis in Pinus tecunumanii (low elevation)
Source: BMC Genomics. 2018 Aug 23;19:632. doi: 10.1186/s12864-018-5015-0 (PMC6108113; doi:10.1186/s12864-018-5015-0)
Supplement: Supplementary file 4 — Table S8. Pnte_v1.0 TAIR identifiers. (TSV 2028 kb) [file 12864_2018_5015_MOESM4_ESM.tsv]

Query Seq	Subject Seq	TAIR_ID	TAIR_Description	Percent Identical	E Value	Coverage
Pnte25HS_TRINITY_DN100009_c0_g1	NP_195905.1	AT5G02850	hydroxyproline-rich glycoprotein family protein(AT5G02850)	48.6	2.1e-79	94.600000
Pnte25HS_TRINITY_DN100016_c1_g1	NP_199417.1	AT5G46050	peptide transporter 3(PTR3)	52.7	1.6e-166	94.600000
Pnte25HS_TRINITY_DN100078_c2_g2	NP_850852.1	AT5G19330	ARM repeat protein interacting with ABF2(ARIA)	70.4	1.5e-269	97.400000
Pnte25HS_TRINITY_DN100094_c0_g1	NP_564670.2	AT1G54870	NAD(P)-binding Rossmann-fold superfamily protein(AT1G54870)	27.2	5.9e-17	97.300000
Pnte25HS_TRINITY_DN100115_c1_g1	NP_177501.2	AT1G73600	S-adenosyl-L-methionine-dependent methyltransferases superfamily protein(AT1G73600)	72.9	1.5e-218	97.400000
Pnte25HS_TRINITY_DN100128_c0_g1	NP_001320870.1	AT1G73980	Phosphoribulokinase / Uridine kinase family(AT1G73980)	58.0	3.7e-204	98.500000
Pnte25HS_TRINITY_DN100136_c0_g1	NP_001331085.1	AT5G07920	diacylglycerol kinase1(DGK1)	58.0	2.3e-242	89.700000
Pnte25HS_TRINITY_DN100142_c0_g1	NP_193027.5	AT4G12910	serine carboxypeptidase-like 20(scpl20)	58.0	4.4e-182	84.100000
Pnte25HS_TRINITY_DN100153_c0_g1	NP_195146.1	AT4G34200	D-3-phosphoglycerate dehydrogenase(EDA9)	76.5	6,00E-254	97.600000
Pnte25HS_TRINITY_DN100160_c0_g1	NP_193728.2	AT4G19950	polyadenylate-binding protein 1-B-binding protein(AT4G19950)	30.2	7,00E-11	98.300000
Pnte25HS_TRINITY_DN100177_c0_g1	NP_191316.5	AT3G57570	ARM repeat superfamily protein(AT3G57570)	36.8	1.3e-188	97.100000
Pnte25HS_TRINITY_DN100179_c0_g1	NP_200732.2	AT5G59240	Ribosomal protein S8e family protein(AT5G59240)	63.0	1.9e-63	98.100000
Pnte25HS_TRINITY_DN100199_c0_g2	NP_567048.1	AT3G57410	villin 3(VLN3)	58.9	0	100.000000
Pnte25HS_TRINITY_DN100203_c0_g1	NP_192705.1	AT4G09670	Oxidoreductase family protein(AT4G09670)	53.7	6.2e-118	99.400000
Pnte25HS_TRINITY_DN100216_c0_g1	NP_001189590.1	AT2G24270	aldehyde dehydrogenase 11A3(ALDH11A3)	84.3	5.7e-255	100.000000
Pnte25HS_TRINITY_DN100253_c0_g1	NP_195754.1	AT5G01340	Mitochondrial substrate carrier family protein(mSFC1)	81.5	6.6e-146	87.400000
Pnte25HS_TRINITY_DN100255_c0_g1	NP_199602.1	AT5G47910	respiratory burst oxidase homologue D(RBOHD)	65.9	0	91.800000
Pnte25HS_TRINITY_DN100261_c1_g1	NP_850404.1	AT2G43945	hypothetical protein(AT2G43945)	63.7	8.4e-88	98.100000
Pnte25HS_TRINITY_DN100273_c1_g1	NP_201245.1	AT5G64400	CHCH domain protein(AT5G64400)	62.4	1.1e-36	95.200000
Pnte25HS_TRINITY_DN100300_c1_g1	NP_179618.1	AT2G20280	Zinc finger C-x8-C-x5-C-x3-H type family protein(AT2G20280)	72.3	2.4e-138	96.700000
Pnte25HS_TRINITY_DN100305_c0_g1	NP_197529.1	AT5G20290	Ribosomal protein S8e family protein(AT5G20290)	79.2	3.5e-95	98.700000
Pnte25HS_TRINITY_DN100307_c3_g1	NP_194436.2	AT4G27060	ARM repeat superfamily protein(TOR1)	31.7	5,00E-105	99.000000
Pnte25HS_TRINITY_DN100308_c0_g1	NP_001031507.1	AT2G38620	cyclin-dependent kinase B1;2(CDKB1;2)	75.9	6.3e-140	100.000000
Pnte25HS_TRINITY_DN100312_c0_g1	NP_567904.1	AT4G32720	La protein 1(La1)	49.6	1.1e-95	87.000000
Pnte25HS_TRINITY_DN100321_c0_g1	NP_001189630.1	AT2G29190	pumilio 2(PUM2)	50.9	1.6e-257	97.200000
Pnte25HS_TRINITY_DN100333_c0_g2	NP_564417.1	AT1G33120	Ribosomal protein L6 family(AT1G33120)	49.7	1.2e-46	99.500000
Pnte25HS_TRINITY_DN100340_c1_g4	NP_564894.1	AT1G67340	HCP-like superfamily protein with MYND-type zinc finger(AT1G67340)	53.8	9.2e-93	87.800000
Pnte25HS_TRINITY_DN100355_c2_g1	NP_179277.1	AT2G16850	plasma membrane intrinsic protein 2;8(PIP2;8)	81.1	5.4e-125	95.100000
Pnte25HS_TRINITY_DN100358_c0_g1	NP_850581.1	AT3G14120	nuclear pore complex protein(AT3G14120)	54.9	0	95.000000
Pnte25HS_TRINITY_DN100359_c0_g3	NP_850645.2	AT3G28630	actin cross-linking protein, putative (DUF569)(AT3G28630)	57.8	3.8e-88	97.800000
Pnte25HS_TRINITY_DN100385_c0_g1	NP_198370.1	AT5G35200	ENTH/ANTH/VHS superfamily protein(AT5G35200)	60.0	4.3e-163	98.000000
Pnte25HS_TRINITY_DN100459_c2_g4	NP_195193.1	AT4G34670	Ribosomal protein S3Ae(AT4G34670)	65.7	3.2e-92	99.200000
Pnte25HS_TRINITY_DN100510_c0_g2	NP_564045.1	AT1G18030	Protein phosphatase 2C family protein(AT1G18030)	64.5	4.1e-121	82.800000
Pnte25HS_TRINITY_DN100572_c0_g1	NP_001184957.1	AT1G11080	serine carboxypeptidase-like 31(scpl31)	64.5	1.3e-182	91.900000
Pnte25HS_TRINITY_DN100573_c0_g2	NP_567338.1	AT4G08685	Pollen Ole e 1 allergen and extensin family protein(SAH7)	38.2	3.2e-18	96.900000
Pnte25HS_TRINITY_DN100596_c0_g1	NP_193721.2	AT4G19860	alpha/beta-Hydrolases superfamily protein(AT4G19860)	55.9	1.1e-185	93.200000
Pnte25HS_TRINITY_DN100623_c1_g1	NP_200879.1	AT5G60710	Zinc finger (C3HC4-type RING finger) family protein(AT5G60710)	42.7	8,00E-137	88.500000
Pnte25HS_TRINITY_DN100634_c0_g1	NP_187955.2	AT3G13460	evolutionarily conserved C-terminal region 2(ECT2)	45.8	5.3e-132	85.500000
Pnte25HS_TRINITY_DN100672_c1_g3	NP_567699.1	AT4G24340	Phosphorylase superfamily protein(AT4G24340)	42.6	4.1e-71	93.000000
Pnte25HS_TRINITY_DN100699_c0_g1	NP_568169.1	AT5G06530	ABC-2 type transporter family protein(ABCG22)	56.6	1,00E-232	96.300000
Pnte25HS_TRINITY_DN100706_c0_g1	NP_195270.1	AT4G35450	ankyrin repeat-containing protein 2(AKR2)	59.3	3.8e-104	100.000000
Pnte25HS_TRINITY_DN100715_c1_g4	NP_850106.1	AT2G27710	60S acidic ribosomal protein family(AT2G27710)	58.3	2.8e-24	100.000000
Pnte25HS_TRINITY_DN100727_c0_g2	NP_199369.2	AT5G45560	Pleckstrin homology (PH) domain-containing protein / lipid-binding START domain-containing protein(AT5G45560)	68.8	3.3e-299	95.600000
Pnte25HS_TRINITY_DN100746_c3_g2	NP_564656.1	AT1G54320	LEM3 (ligand-effect modulator 3) family protein / CDC50 family protein(AT1G54320)	67.4	5.2e-136	95.100000
Pnte25HS_TRINITY_DN100766_c2_g1	NP_001331512.1	AT5G60570	Galactose oxidase/kelch repeat superfamily protein(AT5G60570)	56.8	1.2e-121	81.900000
Pnte25HS_TRINITY_DN100775_c0_g1	NP_197423.1	AT5G19220	ADP glucose pyrophosphorylase large subunit 1(APL1)	80.0	2,00E-218	86.900000
Pnte25HS_TRINITY_DN100777_c1_g1	NP_179812.1	AT2G22240	myo-inositol-1-phosphate synthase 2(MIPS2)	84.1	3,00E-259	100.000000
Pnte25HS_TRINITY_DN100789_c0_g4	NP_171622.1	AT1G01140	CBL-interacting protein kinase 9(CIPK9)	54.8	7.7e-129	90.600000
Pnte25HS_TRINITY_DN100797_c0_g1	NP_173676.2	AT1G22620	Phosphoinositide phosphatase family protein(ATSAC1)	66.7	0	97.200000
Pnte25HS_TRINITY_DN100800_c0_g2	NP_192919.1	AT4G11820	hydroxymethylglutaryl-CoA synthase / HMG-CoA synthase / 3-hydroxy-3-methylglutaryl coenzyme A synthase(HMGS)	73.5	1.5e-199	94.300000
Pnte25HS_TRINITY_DN100821_c0_g1	NP_564987.2	AT1G70330	equilibrative nucleotide transporter 1(ENT1)	59.1	2.3e-130	94.300000
Pnte25HS_TRINITY_DN100827_c0_g1	NP_565027.1	AT1G71900	magnesium transporter, putative (DUF803)(AT1G71900)	67.1	1.4e-117	89.900000
Pnte25HS_TRINITY_DN100872_c0_g2	NP_173954.2	AT1G26300	BSD domain-containing protein(AT1G26300)	40.5	4.7e-45	94.400000
Pnte25HS_TRINITY_DN100881_c2_g2	NP_177775.2	AT1G76490	hydroxy methylglutaryl CoA reductase 1(HMG1)	65.4	7.5e-204	90.300000
Pnte25HS_TRINITY_DN100903_c0_g1	NP_196179.1	AT5G05600	2-oxoglutarate (2OG) and Fe(II)-dependent oxygenase superfamily protein(AT5G05600)	41.7	1.6e-73	93.400000
Pnte25HS_TRINITY_DN100911_c1_g1	NP_197672.2	AT5G22810	GDSL-like lipase/acylhydrolase superfamily protein(AT5G22810)	45.3	1.3e-83	92.400000
Pnte25HS_TRINITY_DN100939_c0_g1	NP_566620.1	AT3G18860	transducin family protein / WD-40 repeat family protein(AT3G18860)	60.0	4.7e-285	99.700000
Pnte25HS_TRINITY_DN100946_c0_g1	NP_568487.1	AT5G26770	myosin heavy chain, cardiac protein(AT5G26770)	45.1	2.7e-62	97.100000
Pnte25HS_TRINITY_DN100948_c0_g1	NP_193448.2	AT4G17150	alpha/beta-Hydrolases superfamily protein(AT4G17150)	61.1	6.1e-164	99.800000
Pnte25HS_TRINITY_DN100982_c1_g1	NP_197190.1	AT5G16880	Target of Myb protein 1(AT5G16880)	62.0	2.3e-129	100.000000
Pnte25HS_TRINITY_DN100989_c0_g1	NP_001185143.1	AT1G36160	acetyl-CoA carboxylase 1(ACC1)	74.0	0	98.900000
Pnte25HS_TRINITY_DN101019_c0_g3	NP_189997.1	AT3G44110	DNAJ homologue 3(J3)	80.5	7,00E-193	94.200000
Pnte25HS_TRINITY_DN101071_c1_g3	NP_563644.1	AT1G02070	zinc ion-binding protein(AT1G02070)	31.0	9.8e-08	87.600000
Pnte25HS_TRINITY_DN101081_c0_g1	NP_172445.2	AT1G09740	Adenine nucleotide alpha hydrolases-like superfamily protein(AT1G09740)	61.3	7.9e-52	98.200000
Pnte25HS_TRINITY_DN101113_c0_g2	NP_175198.1	AT1G47670	Transmembrane amino acid transporter family protein(AT1G47670)	70.1	6.7e-215	87.000000
Pnte25HS_TRINITY_DN101134_c0_g1	NP_567543.1	AT4G17890	ARF-GAP domain 8(AGD8)	50.7	1.5e-96	99.000000
Pnte25HS_TRINITY_DN101141_c1_g1	NP_180255.1	AT2G26870	non-specific phospholipase C2(NPC2)	62.1	3.2e-178	99.400000
Pnte25HS_TRINITY_DN101154_c0_g2	NP_181807.1	AT2G42790	citrate synthase 3(CSY3)	80.6	1,00E-235	96.700000
Pnte25HS_TRINITY_DN101164_c0_g1	NP_567116.1	AT3G61710	AUTOPHAGY 6(ATG6)	55.7	7,00E-161	94.800000
Pnte25HS_TRINITY_DN101177_c0_g1	NP_195098.1	AT4G33720	CAP (Cysteine-rich secretory proteins, Antigen 5, and Pathogenesis-related 1 protein) superfamily protein(AT4G33720)	57.9	2.1e-49	99.400000
Pnte25HS_TRINITY_DN101183_c0_g1	NP_173075.3	AT1G16250	Galactose oxidase/kelch repeat superfamily protein(AT1G16250)	45.7	1.7e-100	96.100000
Pnte25HS_TRINITY_DN101188_c6_g2	NP_200076.2	AT5G52640	heat shock-like protein(HSP90	67.2	3.8e-265	99.600000
Pnte25HS_TRINITY_DN101197_c5_g1	NP_192114.1	AT4G02050	sugar transporter protein 7(STP7)	69.2	8.7e-198	97.300000
Pnte25HS_TRINITY_DN101199_c0_g1	NP_196416.1	AT5G07990	Cytochrome P450 superfamily protein(TT7)	40.1	6.5e-111	92.200000
Pnte25HS_TRINITY_DN101206_c1_g2	NP_195174.6	AT4G34480	O-Glycosyl hydrolases family 17 protein(AT4G34480)	55.2	8.9e-141	91.100000
Pnte25HS_TRINITY_DN101267_c0_g1	NP_565313.1	AT2G04780	FASCICLIN-like arabinoogalactan 7(FLA7)	42.0	7.1e-34	83.000000
Pnte25HS_TRINITY_DN101274_c1_g1	NP_190797.1	AT3G52290	IQ-domain 3(IQD3)	35.7	3.2e-43	87.900000
Pnte25HS_TRINITY_DN101317_c0_g2	NP_563835.1	AT1G09070	soybean gene regulated by cold-2(SRC2)	36.8	4.2e-32	98.600000
Pnte25HS_TRINITY_DN101325_c0_g1	NP_181137.2	AT2G35930	plant U-box 23(PUB23)	36.3	9.6e-62	92.400000
Pnte25HS_TRINITY_DN101368_c0_g1	NP_567991.1	AT4G35890	winged-helix DNA-binding transcription factor family protein(LARP1c)	24.3	4.4e-21	95.400000
Pnte25HS_TRINITY_DN101371_c0_g1	NP_566483.1	AT3G14240	Subtilase family protein(AT3G14240)	56.2	6.9e-247	96.600000
Pnte25HS_TRINITY_DN101384_c0_g1	NP_190692.1	AT3G51240	flavanone 3-hydroxylase(F3H)	48.3	1.5e-87	91.900000
Pnte25HS_TRINITY_DN101390_c0_g2	NP_973556.1	AT2G28940	Protein kinase superfamily protein(AT2G28940)	57.5	3.2e-140	100.000000
Pnte25HS_TRINITY_DN101391_c0_g1	NP_176770.2	AT1G65950	Protein kinase superfamily protein(AT1G65950)	56.1	1.2e-155	91.700000
Pnte25HS_TRINITY_DN101408_c0_g1	NP_201151.2	AT5G63460	SAP domain-containing protein(AT5G63460)	54.7	1.9e-36	98.700000
Pnte25HS_TRINITY_DN101443_c0_g1	NP_001077748.1	AT1G60990	Glycine cleavage T-protein family(AT1G60990)	56.7	1.3e-127	90.800000
Pnte25HS_TRINITY_DN101455_c3_g1	NP_566976.1	AT3G52990	Pyruvate kinase family protein(AT3G52990)	78.7	2.6e-242	100.000000
Pnte25HS_TRINITY_DN101473_c0_g1	NP_569042.2	AT5G66930	meiotically up-regulated protein(AT5G66930)	68.8	2.5e-85	99.500000
Pnte25HS_TRINITY_DN101478_c0_g1	NP_189271.1	AT3G26400	eukaryotic translation initiation factor 4B1(EIF4B1)	45.9	1.1e-92	100.000000
Pnte25HS_TRINITY_DN101499_c1_g1	NP_566481.1	AT3G14205	Phosphoinositide phosphatase family protein(AT3G14205)	54.9	1.4e-227	87.300000
Pnte25HS_TRINITY_DN101500_c0_g1	NP_001117514.1	AT1G58350	Putative serine esterase family protein(ZW18)	47.8	8.4e-203	99.900000
Pnte25HS_TRINITY_DN101505_c0_g1	NP_188245.1	AT3G16240	delta tonoplast integral protein(DELTA-TIP)	73.7	3.7e-101	98.000000
Pnte25HS_TRINITY_DN101509_c0_g2	NP_188021.1	AT3G14050	RELA/SPOT homolog 2(RSH2)	54.5	3.8e-205	96.800000
Pnte25HS_TRINITY_DN101526_c1_g1	NP_200949.1	AT5G61410	D-ribulose-5-phosphate-3-epimerase(RPE)	90.2	3.2e-122	87.800000
Pnte25HS_TRINITY_DN101543_c1_g1	NP_563747.1	AT1G05720	selenoprotein family protein(AT1G05720)	70.1	3.4e-60	93.600000
Pnte25HS_TRINITY_DN101554_c3_g1	NP_201262.1	AT5G64570	beta-D-xylosidase 4(XYL4)	64.6	3.6e-301	99.200000
Pnte25HS_TRINITY_DN101574_c0_g1	NP_001330038.1	AT5G26240	chloride channel D(CLC-D)	75.9	0	100.000000
Pnte25HS_TRINITY_DN101583_c0_g1	NP_001331344.1	AT5G14670	ADP-ribosylation factor A1B(ARFA1B)	98.3	5.9e-100	85.000000
Pnte25HS_TRINITY_DN101584_c0_g1	NP_178207.1	AT1G80920	Chaperone DnaJ-domain superfamily protein(J8)	44.1	6,00E-28	82.900000
Pnte25HS_TRINITY_DN101585_c0_g1	NP_193037.1	AT4G13010	Oxidoreductase, zinc-binding dehydrogenase family protein(AT4G13010)	68.2	6.1e-128	98.800000
Pnte25HS_TRINITY_DN101594_c0_g2	NP_201048.1	AT5G62420	NAD(P)-linked oxidoreductase superfamily protein(AT5G62420)	51.9	2,00E-91	98.100000
Pnte25HS_TRINITY_DN101626_c0_g1	NP_176256.2	AT1G60560	SWIM zinc finger family protein(AT1G60560)	55.6	5.5e-236	85.000000
Pnte25HS_TRINITY_DN101627_c0_g1	NP_181209.1	AT2G36710	Pectin lyase-like superfamily protein(AT2G36710)	48.5	2.7e-84	83.300000
Pnte25HS_TRINITY_DN101636_c0_g2	NP_001030831.1	AT3G49010	breast basic conserved 1(BBC1)	45.3	4.3e-35	84.800000
Pnte25HS_TRINITY_DN101637_c0_g2	NP_195506.1	AT4G37930	serine transhydroxymethyltransferase 1(SHM1)	83.2	5.2e-243	94.000000
Pnte25HS_TRINITY_DN101675_c0_g2	NP_001318544.1	AT5G11700	ephrin type-B receptor(AT5G11700)	59.7	0	95.400000
Pnte25HS_TRINITY_DN101678_c0_g2	NP_182049.1	AT2G45240	methionine aminopeptidase 1A(MAP1A)	77.7	1,00E-190	97.500000
Pnte25HS_TRINITY_DN101692_c2_g1	NP_564121.1	AT1G20630	catalase 1(CAT1)	38.2	3.8e-97	96.600000
Pnte25HS_TRINITY_DN101702_c0_g1	NP_566791.2	AT3G26370	O-fucosyltransferase family protein(AT3G26370)	75.4	7.3e-233	87.300000
Pnte25HS_TRINITY_DN101716_c0_g2	NP_564853.2	AT1G65450	HXXXD-type acyl-transferase family protein(GLC)	38.9	1.5e-84	97.400000
Pnte25HS_TRINITY_DN101757_c0_g1	NP_172277.2	AT1G07990	SIT4 phosphatase-associated family protein(AT1G07990)	52.2	1.3e-235	98.600000
Pnte25HS_TRINITY_DN101775_c0_g3	NP_564088.2	AT1G19520	pentatricopeptide (PPR) repeat-containing protein(NFD5)	42.1	3.2e-138	98.100000
Pnte25HS_TRINITY_DN101792_c1_g1	NP_566996.1	AT3G54260	TRICHOME BIREFRINGENCE-LIKE 36(TBL36)	41.6	5.6e-89	81.700000
Pnte25HS_TRINITY_DN101821_c0_g1	NP_193325.1	AT4G15900	pleiotropic regulatory locus 1(PRL1)	67.5	3.3e-194	100.000000
Pnte25HS_TRINITY_DN101825_c0_g1	NP_001154770.1	AT5G48720	x-ray induced transcript 1(XRI1)	34.6	2,00E-29	100.000000
Pnte25HS_TRINITY_DN101831_c1_g1	NP_191104.1	AT3G55440	triosephosphate isomerase(TPI)	80.2	3.1e-116	99.600000
Pnte25HS_TRINITY_DN101855_c0_g1	NP_001319990.1	AT4G19003	E2F/DP family winged-helix DNA-binding domain-containing protein(VPS25)	75.4	2.6e-77	99.400000
Pnte25HS_TRINITY_DN101860_c1_g1	NP_187405.1	AT3G07490	ARF-GAP domain 11(AGD11)	39.5	2.3e-23	90.200000
Pnte25HS_TRINITY_DN101861_c0_g2	NP_174083.1	AT1G27620	HXXXD-type acyl-transferase family protein(AT1G27620)	34.0	3.6e-59	94.900000
Pnte25HS_TRINITY_DN101874_c1_g3	NP_974690.4	AT4G35785	RNA-binding (RRM/RBD/RNP motifs) family protein(AT4G35785)	52.1	8.7e-43	100.000000
Pnte25HS_TRINITY_DN101876_c0_g1	NP_171637.1	AT1G01300	Eukaryotic aspartyl protease family protein(AT1G01300)	58.9	2.9e-150	98.400000
Pnte25HS_TRINITY_DN101890_c0_g1	NP_171612.1	AT1G01040	dicer-like 1(DCL1)	72.9	0	85.400000
Pnte25HS_TRINITY_DN101891_c0_g1	NP_001324066.1	AT2G17033	pentatricopeptide (PPR) repeat-containing protein(AT2G17033)	37.6	3,00E-69	88.900000
Pnte25HS_TRINITY_DN101921_c0_g1	NP_001185288.2	AT1G61850	phospholipase A I-like protein(AT1G61850)	61.6	0	100.000000
Pnte25HS_TRINITY_DN101943_c1_g3	NP_001078274.1	AT3G52905	Polynucleotidyl transferase, ribonuclease H-like superfamily protein(AT3G52905)	51.6	3.7e-39	90.300000
Pnte25HS_TRINITY_DN102022_c1_g1	NP_177678.2	AT1G75450	cytokinin oxidase 5(CKX5)	59.9	2.3e-177	96.100000
Pnte25HS_TRINITY_DN102048_c0_g1	NP_200959.2	AT5G61510	GroES-like zinc-binding alcohol dehydrogenase family protein(AT5G61510)	75.6	2.7e-140	86.400000
Pnte25HS_TRINITY_DN102056_c3_g1	NP_194637.1	AT4G29080	phytochrome-associated protein 2(PAP2)	42.4	2.2e-41	95.400000
Pnte25HS_TRINITY_DN102064_c0_g1	NP_564344.1	AT1G29980	choice-of-anchor C domain protein, putative (Protein of unknown function, DUF642)(AT1G29980)	59.5	2.1e-127	89.800000
Pnte25HS_TRINITY_DN102072_c1_g1	NP_177101.2	AT1G69420	DHHC-type zinc finger family protein(AT1G69420)	50.5	1.4e-148	80.700000
Pnte25HS_TRINITY_DN102074_c0_g1	NP_181011.2	AT2G34640	plastid transcriptionally active 12(PTAC12)	54.9	4.5e-108	81.900000
Pnte25HS_TRINITY_DN102089_c0_g1	NP_085542.1	#N/A	#N/A	41.7	7.7e-28	81.200000
Pnte25HS_TRINITY_DN102111_c0_g1	NP_196685.2	AT5G11240	transducin family protein / WD-40 repeat family protein(AT5G11240)	39.1	2.6e-109	97.500000
Pnte25HS_TRINITY_DN102116_c0_g1	NP_850068.1	AT2G25737	Sulfite exporter TauE/SafE family protein(AT2G25737)	62.8	1.1e-154	97.200000
Pnte25HS_TRINITY_DN102136_c0_g1	NP_567475.5	AT4G15790	uveal autoantigen with coiled-coil/ankyrin(AT4G15790)	49.1	6.9e-16	84.900000
Pnte25HS_TRINITY_DN102148_c0_g1	NP_974122.1	AT1G70580	alanine-2-oxoglutarate aminotransferase 2(AOAT2)	81.1	4.7e-238	100.000000
Pnte25HS_TRINITY_DN102164_c2_g1	NP_196956.1	AT5G14520	pescadillo-like protein(AT5G14520)	55.9	2.8e-190	99.000000
Pnte25HS_TRINITY_DN102180_c0_g1	NP_567707.1	AT4G24780	Pectin lyase-like superfamily protein(AT4G24780)	65.2	4.2e-145	84.000000
Pnte25HS_TRINITY_DN102184_c1_g1	NP_194784.1	AT4G30550	Class I glutamine amidotransferase-like superfamily protein(GGP3)	47.6	2,00E-63	89.200000
Pnte25HS_TRINITY_DN102270_c0_g1	NP_188937.1	AT3G22970	hypothetical protein (DUF506)(AT3G22970)	40.4	1.2e-60	80.400000
Pnte25HS_TRINITY_DN102316_c0_g1	NP_851219.1	AT5G59210	myosin heavy chain-like protein(AT5G59210)	45.4	3.3e-87	98.300000
Pnte25HS_TRINITY_DN102365_c0_g1	NP_567109.1	AT3G61140	COP9 signalosome complex subunit 1(FUS6)	74.3	6.6e-183	96.800000
Pnte25HS_TRINITY_DN102390_c0_g1	NP_187342.1	AT3G06860	multifunctional protein 2(MFP2)	71.1	6.7e-305	99.600000
Pnte25HS_TRINITY_DN102398_c0_g1	NP_566275.1	AT3G06190	BTB-POZ and MATH domain 2(BPM2)	68.5	4.1e-153	91.400000
Pnte25HS_TRINITY_DN102427_c0_g2	NP_001321098.1	AT1G08730	Myosin family protein with Dil domain-containing protein(XIC)	75.8	0	100.000000
Pnte25HS_TRINITY_DN102444_c1_g2	NP_174658.1	AT1G33960	P-loop containing nucleoside triphosphate hydrolases superfamily protein(AIG1)	45.5	6.5e-56	95.800000
Pnte25HS_TRINITY_DN102449_c1_g1	NP_189177.1	AT3G25500	formin homology 1(AFH1)	40.5	4.9e-134	94.300000
Pnte25HS_TRINITY_DN102473_c0_g7	NP_194162.1	AT4G24310	transmembrane protein, putative (DUF679)(AT4G24310)	36.1	1.1e-28	94.700000
Pnte25HS_TRINITY_DN102475_c0_g1	NP_177515.1	AT1G73740	UDP-Glycosyltransferase superfamily protein(AT1G73740)	49.5	3.3e-97	87.300000
Pnte25HS_TRINITY_DN102485_c0_g2	NP_177658.1	AT1G75220	Major facilitator superfamily protein(ERDL6)	58.4	2.9e-158	100.000000
Pnte25HS_TRINITY_DN102498_c0_g1	NP_188140.1	AT3G15220	Protein kinase superfamily protein(AT3G15220)	53.2	4.6e-181	98.900000
Pnte25HS_TRINITY_DN102511_c1_g1	NP_565447.1	AT2G19170	subtilisin-like serine protease 3(SLP3)	63.5	9.9e-305	98.300000
Pnte25HS_TRINITY_DN102524_c1_g1	NP_200070.1	AT5G52570	beta-carotene hydroxylase 2(BETA-OHASE 2)	65.3	6.4e-93	80.200000
Pnte25HS_TRINITY_DN102645_c0_g1	NP_199514.1	AT5G47030	ATPase, F1 complex, delta/epsilon subunit(AT5G47030)	74.9	1.2e-73	86.300000
Pnte25HS_TRINITY_DN102648_c0_g1	NP_172161.1	AT1G06760	winged-helix DNA-binding transcription factor family protein(AT1G06760)	45.9	6.3e-13	90.600000
Pnte25HS_TRINITY_DN102698_c0_g1	NP_178071.1	AT1G79530	glyceraldehyde-3-phosphate dehydrogenase of plastid 1(GAPCP-1)	72.8	5.1e-138	98.500000
Pnte25HS_TRINITY_DN102724_c0_g1	NP_174261.1	AT1G29680	histone acetyltransferase (DUF1264)(AT1G29680)	57.5	2.7e-75	89.700000
Pnte25HS_TRINITY_DN102798_c0_g1	NP_566970.1	AT3G52610	GATA zinc finger protein(AT3G52610)	38.8	3.6e-90	93.300000
Pnte25HS_TRINITY_DN102808_c0_g1	NP_001078690.1	AT5G42520	basic pentacysteine 6(BPC6)	36.8	2.2e-45	92.200000
Pnte25HS_TRINITY_DN102852_c0_g1	NP_001328048.1	AT4G34050	S-adenosyl-L-methionine-dependent methyltransferases superfamily protein(CCoAOMT1)	78.7	5.1e-122	99.600000
Pnte25HS_TRINITY_DN102862_c0_g1	NP_188761.1	AT3G21240	4-coumarate:CoA ligase 2(4CL2)	66.6	2.9e-204	97.800000
Pnte25HS_TRINITY_DN102876_c2_g6	NP_182081.1	AT2G45570	cytochrome P450, family 76, subfamily C, polypeptide 2(CYP76C2)	42.3	8.6e-84	91.400000
Pnte25HS_TRINITY_DN102889_c0_g1	NP_178014.2	AT1G78930	Mitochondrial transcription termination factor family protein(AT1G78930)	40.8	4.5e-124	89.200000
Pnte25HS_TRINITY_DN102908_c2_g1	NP_567192.1	AT4G00830	RNA-binding (RRM/RBD/RNP motifs) family protein(LIF2)	49.8	3.1e-109	97.900000
Pnte25HS_TRINITY_DN102924_c0_g1	NP_565720.1	AT2G31305	inhibitor-3(INH3)	47.3	1.7e-16	94.000000
Pnte25HS_TRINITY_DN102950_c1_g1	NP_196216.2	AT5G05970	Transducin/WD40 repeat-like superfamily protein(NEDD1)	48.3	4.7e-198	99.100000
Pnte25HS_TRINITY_DN102952_c1_g3	NP_564140.1	AT1G21460	Nodulin MtN3 family protein(SWEET1)	66.8	9.2e-79	86.300000
Pnte25HS_TRINITY_DN102978_c0_g1	NP_001323724.1	AT2G40930	ubiquitin-specific protease 5(UBP5)	51.1	5.7e-248	97.100000
Pnte25HS_TRINITY_DN102978_c0_g2	NP_001323724.1	AT2G40930	ubiquitin-specific protease 5(UBP5)	57.8	7.3e-307	96.900000
Pnte25HS_TRINITY_DN103001_c1_g1	NP_172142.2	AT1G06550	ATP-dependent caseinolytic (Clp) protease/crotonase family protein(AT1G06550)	59.8	9.5e-128	93.200000
Pnte25HS_TRINITY_DN103080_c0_g2	NP_196484.1	AT5G09220	amino acid permease 2(AAP2)	66.5	5.4e-181	92.900000
Pnte25HS_TRINITY_DN103093_c0_g1	NP_568694.2	AT5G48230	acetoacetyl-CoA thiolase 2(ACAT2)	79.9	1.3e-180	99.500000
Pnte25HS_TRINITY_DN103114_c0_g1	NP_195027.1	AT4G33010	glycine decarboxylase P-protein 1(GLDP1)	77.8	0	100.000000
Pnte25HS_TRINITY_DN103184_c1_g1	NP_180762.1	AT2G32020	Acyl-CoA N-acyltransferases (NAT) superfamily protein(AT2G32020)	44.8	1.8e-38	91.600000
Pnte25HS_TRINITY_DN103187_c0_g3	NP_001119098.1	AT4G32520	serine hydroxymethyltransferase 3(SHM3)	73.6	2.9e-212	89.600000
Pnte25HS_TRINITY_DN103195_c0_g1	NP_192251.2	AT4G03420	hypothetical protein (DUF789)(AT4G03420)	51.7	1.2e-81	91.800000
Pnte25HS_TRINITY_DN103275_c0_g1	NP_001327544.1	AT3G29100	vesicle transport V-snare 13(VTI13)	68.0	6.6e-78	98.600000
Pnte25HS_TRINITY_DN103279_c1_g1	NP_181887.1	AT2G43590	Chitinase family protein(AT2G43590)	54.3	1.8e-77	95.300000
Pnte25HS_TRINITY_DN103281_c0_g2	NP_190891.1	AT3G53230	ATPase, AAA-type, CDC48 protein(AtCDC48B)	89.7	0	100.000000
Pnte25HS_TRINITY_DN103292_c0_g3	NP_001321129.1	AT1G07380	Neutral/alkaline non-lysosomal ceramidase(AT1G07380)	68.3	8.2e-309	98.700000
Pnte25HS_TRINITY_DN103306_c0_g1	NP_001190145.1	AT3G60750	Transketolase(AT3G60750)	47.9	6.6e-124	94.600000
Pnte25HS_TRINITY_DN103331_c0_g1	NP_178339.1	AT2G02340	phloem protein 2-B8(PP2-B8)	38.7	8.9e-45	97.800000
Pnte25HS_TRINITY_DN103335_c1_g3	NP_001324428.1	AT2G01830	CHASE domain containing histidine kinase protein(WOL)	59.8	3.7e-312	90.200000
Pnte25HS_TRINITY_DN103347_c2_g1	NP_198505.2	AT5G36890	beta glucosidase 42(BGLU42)	62.1	3.4e-186	92.900000
Pnte25HS_TRINITY_DN103370_c1_g3	NP_174245.1	AT1G29520	AWPM-19-like family protein(AT1G29520)	62.3	1.3e-46	94.400000
Pnte25HS_TRINITY_DN103377_c0_g1	NP_001119390.1	AT5G47690	binding protein(AT5G47690)	43.1	0	99.000000
Pnte25HS_TRINITY_DN103386_c1_g4	NP_172427.1	AT1G09560	germin-like protein 5(GLP5)	57.8	1.9e-61	96.300000
Pnte25HS_TRINITY_DN103395_c0_g1	NP_200879.1	AT5G60710	Zinc finger (C3HC4-type RING finger) family protein(AT5G60710)	43.3	8.8e-138	97.000000
Pnte25HS_TRINITY_DN103399_c0_g1	NP_001327849.1	AT3G20290	EPS15 homology domain 1(EHD1)	77.4	9.3e-259	100.000000
Pnte25HS_TRINITY_DN103421_c0_g1	NP_180621.1	AT2G30630	P-loop containing nucleoside triphosphate hydrolases superfamily protein(AT2G30630)	46.9	8.4e-122	90.500000
Pnte25HS_TRINITY_DN103424_c1_g1	NP_192425.1	AT4G05160	AMP-dependent synthetase and ligase family protein(AT4G05160)	57.5	6.5e-188	100.000000
Pnte25HS_TRINITY_DN103427_c1_g2	NP_180191.1	AT2G26230	uricase / urate oxidase / nodulin 35(AT2G26230)	60.0	1.9e-99	91.800000
Pnte25HS_TRINITY_DN103431_c1_g1	NP_566970.1	AT3G52610	GATA zinc finger protein(AT3G52610)	32.8	1,00E-56	98.100000
Pnte25HS_TRINITY_DN103447_c0_g2	NP_001321077.1	AT1G25380	NAD+ transporter 2(NDT2)	60.9	2.3e-115	93.300000
Pnte25HS_TRINITY_DN103454_c2_g3	NP_196158.1	AT5G05390	laccase 12(LAC12)	57.8	1.1e-196	97.700000
Pnte25HS_TRINITY_DN103474_c0_g1	NP_191123.1	AT3G55640	Mitochondrial substrate carrier family protein(AT3G55640)	70.9	4.9e-118	80.200000
Pnte25HS_TRINITY_DN103482_c0_g1	NP_568904.1	AT5G59310	lipid transfer protein 4(LTP4)	46.8	3.2e-21	84.300000
Pnte25HS_TRINITY_DN103491_c1_g2	NP_176448.1	AT1G62600	Flavin-binding monooxygenase family protein(AT1G62600)	56.6	1.2e-147	97.500000
Pnte25HS_TRINITY_DN103518_c0_g3	NP_172268.1	AT1G07900	LOB domain-containing protein 1(LBD1)	46.1	2.9e-36	90.900000
Pnte25HS_TRINITY_DN103534_c0_g1	NP_849997.2	AT2G20190	CLIP-associated protein(CLASP)	61.5	0	94.200000
Pnte25HS_TRINITY_DN103560_c3_g2	NP_190964.2	AT3G53960	Major facilitator superfamily protein(AT3G53960)	47.7	9.8e-159	91.800000
Pnte25HS_TRINITY_DN103588_c0_g2	NP_200268.3	AT5G54570	beta glucosidase 41(BGLU41)	67.6	2.3e-181	90.600000
Pnte25HS_TRINITY_DN103595_c0_g4	NP_568119.1	AT5G03455	Rhodanese/Cell cycle control phosphatase superfamily protein(CDC25)	60.6	1.9e-42	81.500000
Pnte25HS_TRINITY_DN103600_c0_g1	NP_001031737.1	AT4G28070	AFG1-like ATPase family protein(AT4G28070)	70.8	4.7e-172	84.500000
Pnte25HS_TRINITY_DN103618_c2_g1	NP_192117.1	AT4G02080	secretion-associated RAS super family 2(SAR2)	75.2	2.5e-53	97.700000
Pnte25HS_TRINITY_DN103636_c1_g1	NP_001327625.1	AT3G15351	P53/DNA damage-regulated protein(AT3G15351)	55.5	8.7e-43	98.200000
Pnte25HS_TRINITY_DN103642_c0_g1	NP_195169.3	AT4G34430	DNA-binding family protein(CHB3)	34.0	1.7e-109	95.300000
Pnte25HS_TRINITY_DN103658_c2_g1	NP_194776.1	AT4G30470	NAD(P)-binding Rossmann-fold superfamily protein(AT4G30470)	53.4	4.5e-80	90.100000
Pnte25HS_TRINITY_DN103670_c0_g1	NP_001327736.1	AT3G61370	pre-mRNA-splicing factor CWC22-like protein (DUF3245)(AT3G61370)	35.2	1.5e-09	84.800000
Pnte25HS_TRINITY_DN103670_c1_g1	NP_197184.2	AT5G16820	heat shock factor 3(HSF3)	41.0	5.2e-70	97.400000
Pnte25HS_TRINITY_DN103688_c0_g1	NP_192902.1	AT4G11650	osmotin 34(OSM34)	59.3	5.8e-65	98.500000
Pnte25HS_TRINITY_DN103697_c0_g1	NP_974164.2	AT1G77810	Galactosyltransferase family protein(AT1G77810)	70.0	2.5e-150	85.500000
Pnte25HS_TRINITY_DN103733_c10_g6	NP_187008.1	AT3G03580	Tetratricopeptide repeat (TPR)-like superfamily protein(AT3G03580)	38.7	3.1e-165	92.700000
Pnte25HS_TRINITY_DN103744_c3_g3	NP_001328107.1	AT4G21585	endonuclease 4(ENDO4)	58.0	1.1e-99	92.800000
Pnte25HS_TRINITY_DN103753_c0_g1	NP_180123.1	AT2G25530	AFG1-like ATPase family protein(AT2G25530)	57.5	1.8e-191	94.800000
Pnte25HS_TRINITY_DN103797_c0_g1	NP_001185332.1	AT1G66920	Protein kinase superfamily protein(AT1G66920)	33.6	4.5e-59	84.100000
Pnte25HS_TRINITY_DN103822_c0_g6	NP_196908.1	AT5G14040	phosphate transporter 3;1(PHT3;1)	64.8	1.1e-107	94.700000
Pnte25HS_TRINITY_DN103854_c0_g1	NP_565817.2	AT2G35710	Nucleotide-diphospho-sugar transferases superfamily protein(PGSIP7)	64.7	4.3e-155	96.700000
Pnte25HS_TRINITY_DN103855_c0_g1	NP_001330855.1	AT5G46190	RNA-binding KH domain-containing protein(AT5G46190)	36.9	1.3e-92	96.500000
Pnte25HS_TRINITY_DN103878_c0_g3	NP_568557.1	AT5G38480	general regulatory factor 3(GRF3)	71.7	8.5e-93	95.000000
Pnte25HS_TRINITY_DN103889_c0_g2	NP_850478.1	AT2G47700	RING/U-box superfamily protein(RFI2)	34.1	1.5e-38	80.600000
Pnte25HS_TRINITY_DN103895_c1_g2	NP_001327317.1	AT3G21070	NAD kinase 1(NADK1)	61.4	2.9e-172	98.500000
Pnte25HS_TRINITY_DN103917_c2_g1	NP_001328303.1	AT4G24290	MAC/Perforin domain-containing protein(AT4G24290)	51.3	9.4e-167	97.100000
Pnte25HS_TRINITY_DN103941_c0_g1	NP_190861.1	AT3G52930	Aldolase superfamily protein(FBA8)	82.4	5,00E-168	100.000000
Pnte25HS_TRINITY_DN103943_c0_g1	NP_565469.1	AT2G20360	NAD(P)-binding Rossmann-fold superfamily protein(AT2G20360)	66.0	7.3e-152	98.800000
Pnte25HS_TRINITY_DN103977_c0_g2	NP_200151.2	AT5G53390	O-acyltransferase (WSD1-like) family protein(FOP1)	32.1	2.5e-64	94.500000
Pnte25HS_TRINITY_DN103979_c0_g1	NP_565315.1	AT2G04845	Acyl-CoA N-acyltransferases (NAT) superfamily protein(AT2G04845)	64.7	7.6e-70	97.400000
Pnte25HS_TRINITY_DN103980_c0_g1	NP_568698.1	AT5G48480	Lactoylglutathione lyase / glyoxalase I family protein(AT5G48480)	41.6	8,00E-23	99.400000
Pnte25HS_TRINITY_DN104013_c0_g1	NP_196429.1	AT5G08120	movement protein binding protein 2C(MPB2C)	30.3	4,00E-25	87.300000
Pnte25HS_TRINITY_DN104035_c0_g1	NP_200543.1	AT5G57330	Galactose mutarotase-like superfamily protein(AT5G57330)	72.8	3.2e-139	99.700000
Pnte25HS_TRINITY_DN104042_c3_g4	NP_196644.1	AT5G10830	S-adenosyl-L-methionine-dependent methyltransferases superfamily protein(AT5G10830)	49.8	1.9e-71	98.900000
Pnte25HS_TRINITY_DN104051_c0_g1	NP_001322907.1	AT1G09570	phytochrome A(PHYA)	62.0	0	98.100000
Pnte25HS_TRINITY_DN104052_c1_g1	NP_188285.1	AT3G16630	P-loop containing nucleoside triphosphate hydrolases superfamily protein(KINESIN-13A)	60.7	1.2e-251	99.000000
Pnte25HS_TRINITY_DN104063_c0_g1	NP_567150.1	AT4G00090	Transducin/WD40 repeat-like superfamily protein(AT4G00090)	61.5	8.4e-157	96.400000
Pnte25HS_TRINITY_DN104071_c1_g2	NP_565238.1	AT1G80440	Galactose oxidase/kelch repeat superfamily protein(AT1G80440)	44.0	1.1e-61	97.900000
Pnte25HS_TRINITY_DN104093_c0_g1	NP_001327608.1	AT3G53570	serine/threonine-protein kinase AFC1(FC1)	71.2	1.9e-143	93.200000
Pnte25HS_TRINITY_DN104094_c0_g1	NP_197777.1	AT5G23890	GPI-anchored adhesin-like protein(AT5G23890)	41.8	7.4e-140	83.600000
Pnte25HS_TRINITY_DN104153_c3_g1	NP_001318930.1	AT1G05810	Rab GTPase-like A5A protein(RABA5E)	70.2	4.3e-82	99.500000
Pnte25HS_TRINITY_DN104164_c1_g2	NP_564272.1	AT1G27200	glycosyltransferase family protein (DUF23)(AT1G27200)	46.7	5,00E-123	81.200000
Pnte25HS_TRINITY_DN104166_c0_g1	NP_001332745.1	AT5G04040	Patatin-like phospholipase family protein(SDP1)	59.9	2.9e-292	95.400000
Pnte25HS_TRINITY_DN104168_c0_g2	NP_566220.1	AT3G03990	alpha/beta-Hydrolases superfamily protein(AT3G03990)	53.0	4,00E-80	94.000000
Pnte25HS_TRINITY_DN104174_c0_g1	NP_191253.1	AT3G56940	dicarboxylate diiron protein, putative (Crd1)(CRD1)	82.9	8.2e-186	87.600000
Pnte25HS_TRINITY_DN104175_c0_g1	NP_188746.2	AT3G21090	ABC-2 type transporter family protein(ABCG15)	31.7	5.2e-80	96.000000
Pnte25HS_TRINITY_DN104177_c0_g1	NP_180239.1	AT2G26710	Cytochrome P450 superfamily protein(BAS1)	48.0	3.5e-138	97.700000
Pnte25HS_TRINITY_DN104222_c0_g1	NP_568718.1	AT5G49980	auxin F-box protein 5(AFB5)	63.2	3.8e-218	96.600000
Pnte25HS_TRINITY_DN104230_c2_g3	NP_564195.1	AT1G23490	ADP-ribosylation factor 1(ARF1)	87.9	5.4e-58	95.100000
Pnte25HS_TRINITY_DN104255_c0_g5	NP_001325766.1	AT3G46940	DUTP-PYROPHOSPHATASE-LIKE 1(DUT1)	66.9	6.8e-60	94.600000
Pnte25HS_TRINITY_DN104259_c0_g1	NP_199009.2	AT5G41940	Ypt/Rab-GAP domain of gyp1p superfamily protein(AT5G41940)	51.0	4,00E-143	99.000000
Pnte25HS_TRINITY_DN104275_c1_g1	NP_195095.2	AT4G33690	G patch domain protein(AT4G33690)	32.9	2.1e-21	100.000000
Pnte25HS_TRINITY_DN104285_c0_g1	NP_001320451.1	AT1G23460	Pectin lyase-like superfamily protein(AT1G23460)	52.9	3.6e-118	80.200000
Pnte25HS_TRINITY_DN104305_c3_g4	NP_173433.1	AT1G20050	C-8,7 sterol isomerase(HYD1)	63.1	7.1e-72	90.600000
Pnte25HS_TRINITY_DN104338_c0_g3	NP_001185070.1	AT1G23170	transmembrane protein (Protein of unknown function DUF2359, transmembrane)(AT1G23170)	46.9	2.1e-123	92.100000
Pnte25HS_TRINITY_DN104373_c1_g1	NP_196927.4	AT5G14230	ankyrin(AT5G14230)	52.0	9.5e-214	98.300000
Pnte25HS_TRINITY_DN104373_c1_g2	NP_196927.4	AT5G14230	ankyrin(AT5G14230)	49.1	3.3e-198	98.000000
Pnte25HS_TRINITY_DN104374_c0_g1	NP_567942.1	AT4G33925	zinc finger SWIM domain protein(SSN2)	54.5	2.2e-36	93.900000
Pnte25HS_TRINITY_DN104401_c0_g1	NP_001321589.1	AT1G06430	FTSH protease 8(FTSH8)	86.1	0	94.100000
Pnte25HS_TRINITY_DN104403_c0_g1	NP_179151.2	AT2G15490	UDP-glycosyltransferase 73B4(UGT73B4)	35.5	2.9e-89	98.800000
Pnte25HS_TRINITY_DN104444_c1_g1	NP_568186.1	AT5G07950	hypothetical protein(AT5G07950)	42.6	3.6e-52	98.300000
Pnte25HS_TRINITY_DN104459_c1_g1	NP_178129.1	AT1G80120	LURP-one-like protein (DUF567)(AT1G80120)	48.0	2.2e-42	81.500000
Pnte25HS_TRINITY_DN104475_c0_g2	NP_001330186.1	AT5G39380	Plant calmodulin-binding protein-like protein(AT5G39380)	26.7	1.1e-13	90.100000
Pnte25HS_TRINITY_DN104485_c0_g1	NP_189967.1	AT3G43810	calmodulin 7(CAM7)	94.0	1.1e-76	100.000000
Pnte25HS_TRINITY_DN104490_c0_g5	NP_177209.1	AT1G70520	cysteine-rich RLK (RECEPTOR-like protein kinase) 2(CRK2)	38.4	2.9e-105	91.700000
Pnte25HS_TRINITY_DN104501_c0_g1	NP_566941.1	AT3G50910	netrin receptor DCC(AT3G50910)	32.1	6.3e-44	97.800000
Pnte25HS_TRINITY_DN104510_c0_g2	NP_194404.1	AT4G26740	peroxygenase 1(ATS1)	54.1	1.2e-51	95.800000
Pnte25HS_TRINITY_DN104526_c0_g1	NP_564685.4	AT1G55310	SC35-like splicing factor 33(SCL33)	53.6	4.8e-44	100.000000
Pnte25HS_TRINITY_DN104533_c2_g1	NP_177743.1	AT1G76160	SKU5 similar 5(sks5)	71.7	6.6e-225	95.500000
Pnte25HS_TRINITY_DN104562_c0_g1	NP_001324109.1	AT2G05160	CCCH-type zinc fingerfamily protein with RNA-binding domain-containing protein(AT2G05160)	40.7	2.1e-97	100.000000
Pnte25HS_TRINITY_DN104573_c1_g1	NP_001320467.1	AT1G34210	somatic embryogenesis receptor-like kinase 2(SERK2)	77.0	9.9e-273	97.800000
Pnte25HS_TRINITY_DN104582_c0_g1	NP_175383.1	AT1G49600	RNA-binding protein 47A(RBP47A)	57.3	6.5e-114	95.800000
Pnte25HS_TRINITY_DN104592_c0_g1	NP_174333.2	AT1G30450	cation-chloride co-transporter 1(CCC1)	72.9	0	99.900000
Pnte25HS_TRINITY_DN104613_c1_g1	NP_001325900.1	AT3G10810	zinc finger (C3HC4-type RING finger) family protein(AT3G10810)	34.1	8.4e-53	96.000000
Pnte25HS_TRINITY_DN104649_c0_g1	NP_175198.1	AT1G47670	Transmembrane amino acid transporter family protein(AT1G47670)	54.2	2.2e-151	87.400000
Pnte25HS_TRINITY_DN104666_c0_g1	NP_177929.1	AT1G78060	Glycosyl hydrolase family protein(AT1G78060)	56.1	1.3e-250	98.200000
Pnte25HS_TRINITY_DN104679_c0_g2	NP_172560.2	AT1G10910	Pentatricopeptide repeat (PPR) superfamily protein(EMB3103)	50.6	3,00E-164	81.000000
Pnte25HS_TRINITY_DN104695_c1_g1	NP_001190652.1	AT4G01590	DNA-directed RNA polymerase III subunit(AT4G01590)	38.8	7.6e-13	96.900000
Pnte25HS_TRINITY_DN104699_c0_g1	NP_191614.1	AT3G60550	cyclin p3;2(CYCP3;2)	51.9	7.2e-54	83.400000
Pnte25HS_TRINITY_DN104726_c2_g4	NP_176176.1	AT1G59670	glutathione S-transferase TAU 15(GSTU15)	49.3	3.5e-53	88.900000
Pnte25HS_TRINITY_DN104739_c2_g1	NP_563723.1	AT1G04960	golgin family A protein (DUF1664)(AT1G04960)	47.4	2.6e-75	99.100000
Pnte25HS_TRINITY_DN104747_c0_g1	NP_001190785.1	AT4G21150	ribophorin II (RPN2) family protein(HAP6)	52.8	2,00E-194	99.100000
Pnte25HS_TRINITY_DN104762_c0_g1	NP_001325653.1	AT3G19960	myosin 1(ATM1)	61.5	0	88.000000
Pnte25HS_TRINITY_DN104765_c2_g1	NP_568299.1	AT5G14320	Ribosomal protein S13/S18 family(EMB3137)	66.7	4.8e-57	100.000000
Pnte25HS_TRINITY_DN104777_c1_g1	NP_179164.1	AT2G15620	nitrite reductase 1(NIR1)	74.2	5,00E-253	89.100000
Pnte25HS_TRINITY_DN104796_c0_g1	NP_187337.2	AT3G06810	acyl-CoA dehydrogenase-like protein(IBR3)	65.7	0	99.300000
Pnte25HS_TRINITY_DN104803_c0_g2	NP_195680.1	AT4G39700	Heavy metal transport/detoxification superfamily protein(AT4G39700)	58.4	7.3e-44	96.700000
Pnte25HS_TRINITY_DN104835_c1_g1	NP_181530.1	AT2G40010	Ribosomal protein L10 family protein(AT2G40010)	76.9	6.7e-132	99.700000
Pnte25HS_TRINITY_DN104859_c3_g4	NP_563870.2	AT1G10460	germin-like protein 7(GLP7)	51.9	1.6e-55	93.800000
Pnte25HS_TRINITY_DN104893_c0_g1	NP_198287.3	AT5G32470	heme oxygenase-like, multi-helical(AT5G32470)	55.9	1.7e-179	85.800000
Pnte25HS_TRINITY_DN104903_c0_g1	NP_188636.2	AT3G20015	Eukaryotic aspartyl protease family protein(AT3G20015)	49.3	1.1e-125	96.000000
Pnte25HS_TRINITY_DN104908_c0_g1	NP_680713.2	AT4G16280	flowering time control protein FCA(FCA)	39.0	1,00E-80	92.400000
Pnte25HS_TRINITY_DN104943_c0_g1	NP_001330642.1	AT5G64520	homolog of X-ray repair cross complementing 2 (XRCC2)(XRCC2)	44.2	1.1e-63	86.600000
Pnte25HS_TRINITY_DN104966_c0_g3	NP_192843.2	AT4G11050	glycosyl hydrolase 9C3(GH9C3)	66.5	3.6e-243	99.500000
Pnte25HS_TRINITY_DN104978_c0_g1	NP_001324372.1	AT2G43040	tetratricopeptide repeat (TPR)-containing protein(NPG1)	51.5	1.9e-195	94.500000
Pnte25HS_TRINITY_DN104989_c1_g1	NP_177228.1	AT1G70710	glycosyl hydrolase 9B1(GH9B1)	68.1	8,00E-194	86.300000
Pnte25HS_TRINITY_DN105007_c2_g3	NP_177572.2	AT1G74320	Protein kinase superfamily protein(AT1G74320)	64.9	1.6e-126	93.200000
Pnte25HS_TRINITY_DN105012_c1_g2	NP_197943.1	AT5G25610	BURP domain-containing protein(RD22)	40.3	7.6e-66	97.100000
Pnte25HS_TRINITY_DN105015_c1_g1	NP_188659.1	AT3G20240	Mitochondrial substrate carrier family protein(AT3G20240)	58.6	7.9e-104	93.300000
Pnte25HS_TRINITY_DN105037_c1_g1	NP_851119.1	AT5G42020	Heat shock protein 70 (Hsp 70) family protein(BIP2)	87.3	0	98.600000
Pnte25HS_TRINITY_DN105054_c2_g9	NP_001184915.1	AT1G05675	UDP-Glycosyltransferase superfamily protein(AT1G05675)	40.9	1.8e-96	95.400000
Pnte25HS_TRINITY_DN105055_c0_g3	NP_001078248.1	AT3G46060	RAB GTPase homolog 8A(RABE1c)	87.0	8,00E-105	100.000000
Pnte25HS_TRINITY_DN105079_c0_g1	NP_001031396.1	AT2G22660	DNA-binding protein, putative (duplicated DUF1399)(AT2G22660)	41.4	1.2e-148	99.100000
Pnte25HS_TRINITY_DN105106_c1_g2	NP_178648.1	AT2G05910	LURP-one-like protein (DUF567)(AT2G05910)	39.4	1.6e-31	86.500000
Pnte25HS_TRINITY_DN105179_c1_g1	NP_001322169.1	AT1G42540	glutamate receptor 3	50.4	8.4e-252	94.200000
Pnte25HS_TRINITY_DN105215_c3_g4	NP_187939.1	AT3G13310	Chaperone DnaJ-domain superfamily protein(AT3G13310)	34.7	1.3e-15	80.800000
Pnte25HS_TRINITY_DN105216_c0_g2	NP_565357.1	AT2G13650	golgi nucleotide sugar transporter 1(GONST1)	68.0	8.2e-120	95.000000
Pnte25HS_TRINITY_DN105217_c0_g1	NP_195948.1	AT5G03280	NRAMP metal ion transporter family protein(EIN2)	38.0	6.9e-218	99.800000
Pnte25HS_TRINITY_DN105218_c0_g1	NP_188245.1	AT3G16240	delta tonoplast integral protein(DELTA-TIP)	79.4	1.5e-107	97.200000
Pnte25HS_TRINITY_DN105227_c0_g1	NP_172018.1	AT1G05260	Peroxidase superfamily protein(RCI3)	60.8	2.9e-103	92.800000
Pnte25HS_TRINITY_DN105233_c2_g1	NP_196322.3	AT5G07050	nodulin MtN21 /EamA-like transporter family protein(UMAMIT9)	57.5	8,00E-119	97.200000
Pnte25HS_TRINITY_DN105262_c0_g1	NP_001118712.1	AT3G26900	shikimate kinase like 1(SKL1)	39.3	4,00E-41	89.300000
Pnte25HS_TRINITY_DN105269_c1_g3	NP_200633.1	AT5G58250	YCF54(EMB3143)	54.6	7.2e-53	93.600000
Pnte25HS_TRINITY_DN105281_c2_g1	NP_563949.1	AT1G14360	UDP-galactose transporter 3(UTR3)	72.4	9,00E-140	98.200000
Pnte25HS_TRINITY_DN105318_c2_g1	NP_566516.1	AT3G15480	fiber (DUF1218)(AT3G15480)	57.6	6.4e-52	96.600000
Pnte25HS_TRINITY_DN105323_c0_g2	NP_565010.1	AT1G71080	RNA polymerase II transcription elongation factor(AT1G71080)	47.8	7.4e-54	97.200000
Pnte25HS_TRINITY_DN105350_c0_g1	NP_851024.1	AT3G63460	transducin family protein / WD-40 repeat family protein(AT3G63460)	56.3	0	100.000000
Pnte25HS_TRINITY_DN105360_c0_g2	NP_568431.1	AT5G23420	high-mobility group box 6(HMGB6)	41.0	6.2e-28	97.700000
Pnte25HS_TRINITY_DN105363_c6_g1	NP_566093.4	AT2G47010	calcium/calcium/calmodulin-dependent Serine/Threonine-kinase(AT2G47010)	63.1	5.4e-184	91.300000
Pnte25HS_TRINITY_DN105370_c1_g1	NP_179126.2	AT2G15230	lipase 1(LIP1)	39.8	2.9e-84	89.200000
Pnte25HS_TRINITY_DN105402_c1_g6	NP_195832.1	AT5G02120	one helix protein(OHP)	61.5	3.1e-26	82.100000
Pnte25HS_TRINITY_DN105413_c0_g1	NP_001330299.1	AT5G42220	Ubiquitin-like superfamily protein(AT5G42220)	32.2	1.7e-71	92.000000
Pnte25HS_TRINITY_DN105413_c1_g1	NP_188343.1	AT3G17180	serine carboxypeptidase-like 33(scpl33)	53.7	6.3e-150	95.900000
Pnte25HS_TRINITY_DN105421_c1_g2	NP_196040.1	AT5G04200	metacaspase 9(MC9)	48.9	1.6e-80	96.100000
Pnte25HS_TRINITY_DN105448_c0_g1	NP_180607.1	AT2G30490	cinnamate-4-hydroxylase(C4H)	78.5	3.2e-237	99.000000
Pnte25HS_TRINITY_DN105453_c2_g7	NP_197112.1	AT5G16080	carboxyesterase 17(CXE17)	31.4	2.2e-40	90.200000
Pnte25HS_TRINITY_DN105464_c0_g1	NP_191575.2	AT3G60160	multidrug resistance-associated protein 9(ABCC9)	56.8	0	97.500000
Pnte25HS_TRINITY_DN105464_c0_g3	NP_187915.1	AT3G13080	multidrug resistance-associated protein 3(ABCC3)	53.4	0	94.600000
Pnte25HS_TRINITY_DN105470_c0_g2	NP_197256.1	AT5G17540	HXXXD-type acyl-transferase family protein(AT5G17540)	41.6	4.3e-87	91.700000
Pnte25HS_TRINITY_DN105504_c0_g1	NP_195616.2	AT4G39050	Kinesin motor family protein(AT4G39050)	57.3	4.6e-308	99.900000
Pnte25HS_TRINITY_DN105514_c0_g1	NP_193348.1	AT4G16130	arabinose kinase(ARA1)	73.3	0	98.700000
Pnte25HS_TRINITY_DN105562_c2_g1	NP_194967.1	AT4G32410	cellulose synthase 1(CESA1)	76.7	0	99.300000
Pnte25HS_TRINITY_DN105578_c0_g1	NP_178111.1	AT1G79930	heat shock protein 91(HSP91)	57.1	3,00E-261	100.000000
Pnte25HS_TRINITY_DN105597_c3_g2	NP_182090.1	AT2G45660	AGAMOUS-like 20(AGL20)	50.0	1,00E-38	100.000000
Pnte25HS_TRINITY_DN105598_c0_g1	NP_850285.1	AT2G37840	Protein kinase superfamily protein(AT2G37840)	49.3	8.5e-167	97.300000
Pnte25HS_TRINITY_DN105638_c5_g4	NP_566881.1	AT3G45770	Polyketide synthase, enoylreductase family protein(AT3G45770)	28.4	7,00E-23	94.000000
Pnte25HS_TRINITY_DN10565_c0_g1	NP_001031827.1	AT5G03520	RAB GTPase homolog 8C(RAB8C)	54.8	2.2e-30	100.000000
Pnte25HS_TRINITY_DN105664_c1_g2	NP_190710.1	AT3G51420	strictosidine synthase-like 4(SSL4)	38.2	6.2e-57	86.800000
Pnte25HS_TRINITY_DN105665_c1_g1	NP_173045.1	AT1G15930	Ribosomal protein L7Ae/L30e/S12e/Gadd45 family protein(AT1G15930)	46.9	1.6e-32	99.300000
Pnte25HS_TRINITY_DN105665_c1_g2	NP_173045.1	AT1G15930	Ribosomal protein L7Ae/L30e/S12e/Gadd45 family protein(AT1G15930)	48.3	1,00E-33	84.500000
Pnte25HS_TRINITY_DN105693_c0_g1	NP_189160.3	AT3G25230	rotamase FKBP 1(ROF1)	66.5	6.3e-210	97.900000
Pnte25HS_TRINITY_DN105700_c2_g2	NP_001319388.1	AT1G76530	Auxin efflux carrier family protein(AT1G76530)	35.3	2.5e-73	99.500000
Pnte25HS_TRINITY_DN105703_c0_g2	NP_850886.1	AT5G26600	Pyridoxal phosphate (PLP)-dependent transferases superfamily protein(AT5G26600)	57.0	4.8e-140	82.500000
Pnte25HS_TRINITY_DN105707_c0_g1	NP_191975.2	AT4G00660	RNAhelicase-like 8(RH8)	79.4	3.8e-211	96.700000
Pnte25HS_TRINITY_DN105713_c4_g3	NP_001329018.1	AT4G19380	Long-chain fatty alcohol dehydrogenase family protein(AT4G19380)	43.5	3.2e-169	99.300000
Pnte25HS_TRINITY_DN105728_c0_g1	NP_568134.1	AT5G04140	glutamate synthase 1(GLU1)	79.5	0	95.600000
Pnte25HS_TRINITY_DN105732_c0_g1	NP_001119159.1	AT5G02870	Ribosomal protein L4/L1 family(AT5G02870)	57.4	7.8e-108	96.800000
Pnte25HS_TRINITY_DN105734_c0_g1	NP_193129.1	AT4G13930	serine hydroxymethyltransferase 4(SHM4)	83.0	4.4e-241	100.000000
Pnte25HS_TRINITY_DN105745_c0_g1	NP_568283.2	AT5G12860	dicarboxylate transporter 1(DiT1)	79.1	1.7e-237	94.400000
Pnte25HS_TRINITY_DN105763_c4_g2	NP_181899.1	AT2G43710	Plant stearoyl-acyl-carrier-protein desaturase family protein(SSI2)	76.7	1.8e-166	87.900000
Pnte25HS_TRINITY_DN105768_c0_g2	NP_201341.1	AT5G65380	MATE efflux family protein(AT5G65380)	53.6	3.7e-134	92.000000
Pnte25HS_TRINITY_DN105773_c0_g1	NP_176365.1	AT1G61720	NAD(P)-binding Rossmann-fold superfamily protein(BAN)	48.6	6.4e-88	93.900000
Pnte25HS_TRINITY_DN105821_c0_g2	NP_188326.1	AT3G17010	AP2/B3-like transcriptional factor family protein(REM22)	22.5	2,00E-11	85.300000
Pnte25HS_TRINITY_DN105860_c1_g1	NP_568388.1	AT5G19960	RNA-binding (RRM/RBD/RNP motifs) family protein(AT5G19960)	37.1	1.5e-37	96.300000
Pnte25HS_TRINITY_DN105865_c0_g1	NP_189443.2	AT3G28040	Leucine-rich receptor-like protein kinase family protein(AT3G28040)	48.3	9.6e-270	98.700000
Pnte25HS_TRINITY_DN105870_c0_g7	NP_568632.1	AT5G44000	Glutathione S-transferase family protein(AT5G44000)	59.5	6.4e-120	80.100000
Pnte25HS_TRINITY_DN105880_c0_g1	NP_001078059.1	AT2G44860	Ribosomal protein L24e family protein(AT2G44860)	68.0	4.3e-61	100.000000
Pnte25HS_TRINITY_DN105908_c3_g1	NP_001321098.1	AT1G08730	Myosin family protein with Dil domain-containing protein(XIC)	69.7	0	99.800000
Pnte25HS_TRINITY_DN105929_c2_g1	NP_001322753.1	AT1G30300	Metallo-hydrolase/oxidoreductase superfamily protein(AT1G30300)	71.5	2.1e-133	93.800000
Pnte25HS_TRINITY_DN105954_c0_g1	NP_199768.1	AT5G49570	peptide-N-glycanase 1(PNG1)	53.6	1,00E-223	98.400000
Pnte25HS_TRINITY_DN105974_c2_g1	NP_001190626.1	AT5G65770	branched-chain amino acid aminotransferase 5 / branched-chain amino acid transaminase 5 (BCAT5)(LINC4)	38.1	1.3e-138	81.000000
Pnte25HS_TRINITY_DN106048_c0_g2	NP_189291.1	AT3G26590	MATE efflux family protein(AT3G26590)	60.6	6,00E-159	91.300000
Pnte25HS_TRINITY_DN106061_c0_g1	NP_568972.2	AT5G63440	hypothetical protein (DUF167)(AT5G63440)	86.2	1,00E-113	100.000000
Pnte25HS_TRINITY_DN106065_c0_g1	NP_001325432.1	AT3G24880	Helicase/SANT-associated, DNA binding protein(AT3G24880)	34.0	1.7e-199	96.800000
Pnte25HS_TRINITY_DN106075_c0_g1	NP_001329809.1	AT4G17770	trehalose phosphatase/synthase 5(TPS5)	71.8	0	98.100000
Pnte25HS_TRINITY_DN106084_c0_g3	NP_569019.1	AT5G65730	xyloglucan endotransglucosylase/hydrolase 6(XTH6)	65.6	1.5e-120	97.800000
Pnte25HS_TRINITY_DN106119_c1_g1	NP_564963.1	AT1G69380	sporulation protein (DUF155)(RRG)	55.9	4.7e-98	81.100000
Pnte25HS_TRINITY_DN106121_c0_g1	NP_849455.1	AT4G26965	NADH:ubiquinone oxidoreductase, 17	45.7	1.2e-38	89.200000
Pnte25HS_TRINITY_DN106130_c0_g2	NP_001078173.1	AT3G17800	alanine-tRNA ligase, putative (DUF760)(AT3G17800)	41.5	2.9e-66	80.700000
Pnte25HS_TRINITY_DN106140_c6_g2	NP_181492.1	AT2G39620	Pentatricopeptide repeat (PPR) superfamily protein(AT2G39620)	35.5	8.9e-121	92.100000
Pnte25HS_TRINITY_DN106143_c2_g1	NP_001117490.1	AT1G54610	Protein kinase superfamily protein(AT1G54610)	67.4	8.1e-211	91.100000
Pnte25HS_TRINITY_DN106146_c1_g1	NP_178935.2	AT2G12400	plasma membrane fusion protein(AT2G12400)	47.8	2.2e-135	99.100000
Pnte25HS_TRINITY_DN106175_c0_g1	NP_187048.1	AT3G03980	NAD(P)-binding Rossmann-fold superfamily protein(AT3G03980)	58.3	3.2e-76	100.000000
Pnte25HS_TRINITY_DN106200_c8_g2	NP_199196.1	AT5G43830	aluminum induced protein with YGL and LRDR motifs(AT5G43830)	54.6	6.2e-77	98.800000
Pnte25HS_TRINITY_DN106213_c1_g2	NP_566063.1	AT2G46080	BPS1-like protein(BPS2)	26.5	4.4e-17	95.200000
Pnte25HS_TRINITY_DN106215_c0_g1	NP_189290.1	AT3G26580	Tetratricopeptide repeat (TPR)-like superfamily protein(AT3G26580)	46.4	2.2e-56	84.100000
Pnte25HS_TRINITY_DN106228_c2_g1	NP_191010.1	AT3G54420	homolog of carrot EP3-3 chitinase(EP3)	52.4	3.3e-76	100.000000
Pnte25HS_TRINITY_DN106236_c0_g7	NP_199368.1	AT5G45550	Mob1/phocein family protein(MOB1-like)	93.0	3.7e-118	100.000000
Pnte25HS_TRINITY_DN106239_c0_g1	NP_192030.4	AT4G01210	glycosyl transferase family 1 protein(AT4G01210)	46.9	4.3e-268	94.300000
Pnte25HS_TRINITY_DN106246_c0_g1	NP_199292.1	AT5G44790	copper-exporting ATPase / responsive-to-antagonist 1 / copper-transporting ATPase (RAN1)(RAN1)	64.2	0	99.700000
Pnte25HS_TRINITY_DN106250_c2_g2	NP_566539.1	AT3G16190	Isochorismatase family protein(AT3G16190)	65.2	7.1e-63	91.000000
Pnte25HS_TRINITY_DN106284_c0_g1	NP_001328523.1	AT4G14970	fanconi anemia group D2 protein(AT4G14970)	44.5	0	98.100000
Pnte25HS_TRINITY_DN106294_c0_g3	NP_172961.1	AT1G15080	lipid phosphate phosphatase 2(LPP2)	69.0	1,00E-105	80.500000
Pnte25HS_TRINITY_DN106303_c1_g1	NP_001321967.1	AT1G56120	Leucine-rich repeat transmembrane protein kinase(AT1G56120)	55.9	4.9e-248	97.800000
Pnte25HS_TRINITY_DN106311_c0_g8	NP_200076.2	AT5G52640	heat shock-like protein(HSP90	90.4	0	98.700000
Pnte25HS_TRINITY_DN106314_c0_g1	NP_174313.1	AT1G30220	inositol transporter 2(INT2)	68.1	1.2e-219	96.600000
Pnte25HS_TRINITY_DN106336_c2_g3	NP_201447.1	AT5G66460	Glycosyl hydrolase superfamily protein(MAN7)	56.9	7.4e-87	93.200000
Pnte25HS_TRINITY_DN106386_c0_g3	NP_199429.1	AT5G46170	F-box family protein(AT5G46170)	58.0	4.3e-114	93.600000
Pnte25HS_TRINITY_DN106395_c0_g1	NP_172076.1	AT1G05850	Chitinase family protein(POM1)	63.9	7,00E-115	98.700000
Pnte25HS_TRINITY_DN106411_c2_g2	NP_199780.1	AT5G49690	UDP-Glycosyltransferase superfamily protein(AT5G49690)	37.3	1.1e-72	85.300000
Pnte25HS_TRINITY_DN106423_c0_g1	NP_186761.1	AT3G01120	Pyridoxal phosphate (PLP)-dependent transferases superfamily protein(MTO1)	30.3	1.9e-43	95.700000
Pnte25HS_TRINITY_DN106464_c0_g1	NP_190304.1	AT3G47200	transmembrane protein, putative (DUF247)(AT3G47200)	23.4	2.1e-13	81.600000
Pnte25HS_TRINITY_DN106477_c1_g3	NP_199199.1	AT5G43860	chlorophyllase 2(CLH2)	51.4	1.9e-74	87.400000
Pnte25HS_TRINITY_DN106496_c0_g1	NP_568989.1	AT5G64330	Phototropic-responsive NPH3 family protein(NPH3)	47.6	1.8e-177	95.400000
Pnte25HS_TRINITY_DN106503_c2_g13	NP_001322032.1	AT1G56220	Dormancy/auxin associated family protein(AT1G56220)	36.2	6,00E-09	88.500000
Pnte25HS_TRINITY_DN106600_c3_g3	NP_176750.1	AT1G65730	YELLOW STRIPE like 7(YSL7)	67.5	1.7e-209	99.600000
Pnte25HS_TRINITY_DN106606_c1_g1	NP_001325933.1	AT3G59950	Peptidase family C54 protein(AT3G59950)	58.1	4.8e-135	100.000000
Pnte25HS_TRINITY_DN106612_c1_g1	NP_190964.2	AT3G53960	Major facilitator superfamily protein(AT3G53960)	47.3	1.5e-148	96.500000
Pnte25HS_TRINITY_DN106616_c0_g1	NP_001184957.1	AT1G11080	serine carboxypeptidase-like 31(scpl31)	59.2	1.9e-159	91.900000
Pnte25HS_TRINITY_DN106659_c0_g2	NP_565052.1	AT1G73010	inorganic pyrophosphatase 1(PS2)	54.2	1.2e-62	96.600000
Pnte25HS_TRINITY_DN106720_c1_g1	NP_199851.2	AT5G50400	purple acid phosphatase 27(PAP27)	65.8	4.1e-258	97.100000
Pnte25HS_TRINITY_DN106763_c1_g7	NP_192788.1	AT4G10500	2-oxoglutarate (2OG) and Fe(II)-dependent oxygenase superfamily protein(AT4G10500)	56.8	5.3e-78	98.700000
Pnte25HS_TRINITY_DN106781_c0_g1	NP_195193.1	AT4G34670	Ribosomal protein S3Ae(AT4G34670)	66.7	1.4e-84	90.300000
Pnte25HS_TRINITY_DN106785_c0_g2	NP_001323074.1	AT1G10170	NF-X-like 1(NFXL1)	45.4	1.2e-223	97.400000
Pnte25HS_TRINITY_DN106808_c0_g1	NP_188424.2	AT3G17970	translocon at the outer membrane of chloroplasts 64-III(TOC64-III)	58.4	1.9e-193	99.300000
Pnte25HS_TRINITY_DN106812_c0_g1	NP_196416.1	AT5G07990	Cytochrome P450 superfamily protein(TT7)	56.6	3.8e-161	95.500000
Pnte25HS_TRINITY_DN106854_c0_g1	NP_566200.1	AT3G03305	Calcineurin-like metallo-phosphoesterase superfamily protein(AT3G03305)	47.5	6.9e-170	82.700000
Pnte25HS_TRINITY_DN106864_c0_g1	NP_196314.2	AT5G06970	plant/protein (DUF810)(AT5G06970)	56.0	0	100.000000
Pnte25HS_TRINITY_DN106872_c1_g2	NP_001318542.1	AT5G11600	hypothetical protein(AT5G11600)	42.7	2.9e-23	86.800000
Pnte25HS_TRINITY_DN106883_c4_g1	NP_187759.2	AT3G11520	CYCLIN B1;3(CYCB1;3)	44.9	7.5e-84	88.100000
Pnte25HS_TRINITY_DN106891_c0_g1	NP_001031622.1	AT4G13020	Protein kinase superfamily protein(MHK)	52.7	1.6e-123	94.600000
Pnte25HS_TRINITY_DN106900_c3_g1	NP_172507.1	AT1G10360	glutathione S-transferase TAU 18(GSTU18)	43.4	3.1e-29	90.400000
Pnte25HS_TRINITY_DN106905_c0_g1	NP_001319310.1	AT1G63700	Protein kinase superfamily protein(YDA)	50.7	3.9e-217	98.300000
Pnte25HS_TRINITY_DN106931_c0_g1	NP_565845.3	AT2G36370	ubiquitin-protein ligase(AT2G36370)	37.3	5.7e-166	99.000000
Pnte25HS_TRINITY_DN106936_c0_g1	NP_001078173.1	AT3G17800	alanine-tRNA ligase, putative (DUF760)(AT3G17800)	52.1	8.3e-109	98.400000
Pnte25HS_TRINITY_DN106939_c0_g1	NP_001325844.1	AT3G48470	embryo defective 2423(EMB2423)	43.1	2.1e-227	99.100000
Pnte25HS_TRINITY_DN106944_c0_g6	NP_187052.4	AT3G04020	hypothetical protein(AT3G04020)	36.7	4.6e-57	84.700000
Pnte25HS_TRINITY_DN106960_c0_g1	NP_001031225.1	AT1G63980	D111/G-patch domain-containing protein(AT1G63980)	42.0	1,00E-82	99.800000
Pnte25HS_TRINITY_DN106976_c0_g1	NP_172268.1	AT1G07900	LOB domain-containing protein 1(LBD1)	42.4	4,00E-32	96.300000
Pnte25HS_TRINITY_DN107054_c0_g1	NP_177313.1	AT1G71695	Peroxidase superfamily protein(AT1G71695)	47.0	1.2e-81	95.600000
Pnte25HS_TRINITY_DN107057_c0_g1	NP_001320322.1	AT1G18180	3-oxo-5-alpha-steroid 4-dehydrogenase (DUF1295)(AT1G18180)	65.7	6.9e-112	99.700000
Pnte25HS_TRINITY_DN107058_c0_g1	NP_565919.1	AT2G39940	RNI-like superfamily protein(COI1)	56.5	3,00E-186	91.300000
Pnte25HS_TRINITY_DN107084_c1_g1	NP_195813.1	AT5G01930	Glycosyl hydrolase superfamily protein(MAN6)	60.5	1,00E-160	92.000000
Pnte25HS_TRINITY_DN107087_c3_g3	NP_563835.1	AT1G09070	soybean gene regulated by cold-2(SRC2)	38.1	3,00E-33	98.700000
Pnte25HS_TRINITY_DN107091_c0_g1	NP_188809.2	AT3G21720	isocitrate lyase(ICL)	56.7	4.6e-178	98.500000
Pnte25HS_TRINITY_DN107114_c1_g1	NP_188194.1	AT3G15730	phospholipase D alpha 1(PLDALPHA1)	74.0	0	100.000000
Pnte25HS_TRINITY_DN107115_c1_g2	NP_194428.2	AT4G26980	RNI-like superfamily protein(AT4G26980)	50.1	1.2e-86	96.300000
Pnte25HS_TRINITY_DN107117_c1_g1	NP_850757.1	AT5G03415	Transcription factor DP(DPB)	53.1	1,00E-93	83.900000
Pnte25HS_TRINITY_DN107128_c0_g1	NP_001321782.1	AT1G24706	THO2(THO2)	57.2	0	99.900000
Pnte25HS_TRINITY_DN107147_c0_g1	NP_973463.1	AT2G14890	arabinogalactan protein 9(AGP9)	48.3	1.9e-08	84.500000
Pnte25HS_TRINITY_DN107175_c0_g1	NP_191114.1	AT3G55550	Concanavalin A-like lectin protein kinase family protein(AT3G55550)	52.1	4,00E-182	87.900000
Pnte25HS_TRINITY_DN107191_c0_g3	NP_567002.1	AT3G54610	histone acetyltransferase of the GNAT family 1(HAG1)	59.0	2.1e-182	99.800000
Pnte25HS_TRINITY_DN10720_c0_g1	NP_568351.1	AT5G17550	peroxin 19-2(PEX19-2)	52.0	9.2e-60	96.900000
Pnte25HS_TRINITY_DN107246_c1_g1	NP_850488.1	AT3G01090	SNF1 kinase homolog 10(KIN10)	78.6	9.4e-237	100.000000
Pnte25HS_TRINITY_DN107255_c2_g1	NP_195946.2	AT5G03260	laccase 11(LAC11)	65.8	1.1e-228	95.000000
Pnte25HS_TRINITY_DN107267_c1_g2	NP_849578.5	AT1G02850	beta glucosidase 11(BGLU11)	50.0	1.4e-147	96.200000
Pnte25HS_TRINITY_DN107272_c1_g2	NP_179499.2	AT2G19090	DUF630 family protein (DUF630 and DUF632)(AT2G19090)	37.2	3.8e-99	84.000000
Pnte25HS_TRINITY_DN107292_c2_g1	NP_189001.1	AT3G23590	REF4-related 1(RFR1)	46.6	0	98.200000
Pnte25HS_TRINITY_DN107342_c3_g1	NP_001320671.1	AT1G30080	Glycosyl hydrolase superfamily protein(AT1G30080)	51.9	8.7e-100	90.800000
Pnte25HS_TRINITY_DN107376_c2_g13	NP_200052.1	AT5G52390	PAR1 protein(AT5G52390)	44.0	4.9e-39	100.000000
Pnte25HS_TRINITY_DN107401_c0_g1	NP_174226.1	AT1G29320	Transducin/WD40 repeat-like superfamily protein(AT1G29320)	48.0	1.7e-106	99.300000
Pnte25HS_TRINITY_DN107434_c1_g4	NP_195447.1	AT4G37300	maternal effect embryo arrest 59(MEE59)	38.6	2.7e-21	96.600000
Pnte25HS_TRINITY_DN107450_c0_g3	NP_173470.1	AT1G20460	NADH-ubiquinone oxidoreductase chain(AT1G20460)	50.9	6,00E-20	84.000000
Pnte25HS_TRINITY_DN107464_c0_g2	NP_193114.1	AT4G13780	methionine-tRNA ligase, putative / methionyl-tRNA synthetase, putative / MetRS(AT4G13780)	73.2	0	93.100000
Pnte25HS_TRINITY_DN107466_c0_g3	NP_180034.1	AT2G24580	FAD-dependent oxidoreductase family protein(AT2G24580)	48.5	2.9e-111	98.100000
Pnte25HS_TRINITY_DN107489_c0_g1	NP_566396.1	AT3G11660	NDR1/HIN1-like 1(NHL1)	42.3	3.3e-39	91.000000
Pnte25HS_TRINITY_DN107494_c1_g1	NP_001189957.1	AT3G23780	nuclear RNA polymerase D2A(NRPD2A)	48.1	0	87.100000
Pnte25HS_TRINITY_DN107587_c0_g1	NP_177575.1	AT1G74350	Intron maturase, type II family protein(AT1G74350)	38.2	2.4e-131	86.100000
Pnte25HS_TRINITY_DN107617_c0_g3	NP_563781.1	AT1G07130	Nucleic acid-binding, OB-fold-like protein(STN1)	44.6	6.3e-34	80.000000
Pnte25HS_TRINITY_DN107649_c1_g3	NP_001190917.1	AT4G35020	RAC-like 3(RAC3)	86.9	3.9e-98	100.000000
Pnte25HS_TRINITY_DN107650_c0_g2	NP_001324651.1	AT2G40815	Calcium-dependent lipid-binding (CaLB domain) family protein(AT2G40815)	32.4	3.5e-24	97.800000
Pnte25HS_TRINITY_DN107661_c1_g2	NP_564894.1	AT1G67340	HCP-like superfamily protein with MYND-type zinc finger(AT1G67340)	65.9	1,00E-126	85.600000
Pnte25HS_TRINITY_DN107670_c0_g1	NP_197955.1	AT5G25830	GATA transcription factor 12(GATA12)	37.7	3.5e-47	91.400000
Pnte25HS_TRINITY_DN107686_c1_g2	NP_172934.1	AT1G14810	semialdehyde dehydrogenase family protein(AT1G14810)	80.3	3.2e-160	87.200000
Pnte25HS_TRINITY_DN107691_c0_g1	NP_200987.1	AT5G61790	calnexin 1(CNX1)	66.8	1.9e-211	99.500000
Pnte25HS_TRINITY_DN107707_c0_g1	NP_186824.1	AT3G01750	Ankyrin repeat family protein(AT3G01750)	36.0	1.6e-76	94.600000
Pnte25HS_TRINITY_DN107726_c0_g1	NP_174753.1	AT1G35190	2-oxoglutarate (2OG) and Fe(II)-dependent oxygenase superfamily protein(AT1G35190)	64.6	3.8e-122	95.700000
Pnte25HS_TRINITY_DN107774_c2_g1	NP_186955.1	AT3G03050	cellulose synthase-like D3(CSLD3)	78.0	0	99.300000
Pnte25HS_TRINITY_DN107793_c0_g2	NP_199473.1	AT5G46610	aluminum activated malate transporter family protein(AT5G46610)	36.4	2.3e-47	87.500000
Pnte25HS_TRINITY_DN107797_c0_g1	NP_196112.1	AT5G04920	EAP30/Vps36 family protein(AT5G04920)	55.1	6.1e-128	98.600000
Pnte25HS_TRINITY_DN107805_c0_g1	NP_177268.1	AT1G71120	GDSL-motif lipase/hydrolase 6(GLIP6)	37.9	2.9e-62	90.900000
Pnte25HS_TRINITY_DN107809_c1_g1	NP_192783.1	AT4G10450	Ribosomal protein L6 family(AT4G10450)	76.2	9.4e-75	98.900000
Pnte25HS_TRINITY_DN10780_c0_g1	NP_564120.1	AT1G20620	catalase 3(CAT3)	73.6	2.5e-231	100.000000
Pnte25HS_TRINITY_DN107845_c2_g3	NP_566623.1	AT3G19000	2-oxoglutarate (2OG) and Fe(II)-dependent oxygenase superfamily protein(AT3G19000)	55.6	7.8e-114	86.700000
Pnte25HS_TRINITY_DN107870_c1_g1	NP_565114.1	AT1G75660	5'-3' exoribonuclease 3(XRN3)	58.6	0	84.400000
Pnte25HS_TRINITY_DN107877_c2_g1	NP_566464.1	AT3G13790	Glycosyl hydrolases family 32 protein(ATBFRUCT1)	55.9	7.4e-182	95.700000
Pnte25HS_TRINITY_DN107888_c0_g2	NP_187665.2	AT3G10540	3-phosphoinositide-dependent protein kinase(AT3G10540)	62.0	4,00E-179	97.500000
Pnte25HS_TRINITY_DN107907_c1_g1	NP_201341.1	AT5G65380	MATE efflux family protein(AT5G65380)	63.7	3.6e-172	93.300000
Pnte25HS_TRINITY_DN107911_c3_g1	NP_177882.1	AT1G77590	long chain acyl-CoA synthetase 9(LACS9)	68.6	7.6e-290	100.000000
Pnte25HS_TRINITY_DN107938_c1_g1	NP_187623.2	AT3G10120	hypothetical protein(AT3G10120)	35.1	1.7e-13	99.000000
Pnte25HS_TRINITY_DN107947_c0_g2	NP_174466.1	AT1G31830	Amino acid permease family protein(PUT2)	67.5	1.2e-183	85.000000
Pnte25HS_TRINITY_DN107967_c0_g1	NP_974827.1	AT5G23870	Pectinacetylesterase family protein(AT5G23870)	51.2	2.1e-122	95.800000
Pnte25HS_TRINITY_DN108006_c2_g1	NP_200588.2	AT5G57800	Fatty acid hydroxylase superfamily(CER3)	48.2	6.1e-177	97.000000
Pnte25HS_TRINITY_DN108048_c1_g2	NP_001331272.1	AT5G01180	peptide transporter 5(PTR5)	27.2	7.6e-49	86.200000
Pnte25HS_TRINITY_DN108066_c0_g1	NP_567103.1	AT3G60750	Transketolase(AT3G60750)	77.1	0	97.700000
Pnte25HS_TRINITY_DN108067_c1_g3	NP_001324064.1	AT2G41050	PQ-loop repeat family protein / transmembrane family protein(AT2G41050)	45.5	3.7e-77	93.700000
Pnte25HS_TRINITY_DN108127_c0_g2	NP_568810.1	AT5G54660	HSP20-like chaperones superfamily protein(AT5G54660)	39.9	5.3e-28	83.200000
Pnte25HS_TRINITY_DN108128_c2_g2	NP_001327233.1	AT3G13440	S-adenosyl-L-methionine-dependent methyltransferases superfamily protein(AT3G13440)	66.7	3.8e-83	82.700000
Pnte25HS_TRINITY_DN108147_c0_g2	NP_201231.1	AT5G64260	EXORDIUM like 2(EXL2)	56.2	2.4e-94	99.000000
Pnte25HS_TRINITY_DN108158_c1_g1	NP_001321648.1	AT1G72390	nuclear receptor coactivator(AT1G72390)	31.7	2.8e-94	99.700000
Pnte25HS_TRINITY_DN108162_c0_g1	NP_191906.1	AT3G63470	serine carboxypeptidase-like 40(scpl40)	54.1	2.2e-134	83.700000
Pnte25HS_TRINITY_DN108184_c0_g1	NP_180056.1	AT2G24830	zinc finger (CCCH-type) family protein / D111/G-patch domain-containing protein(AT2G24830)	50.3	1.1e-120	100.000000
Pnte25HS_TRINITY_DN108186_c0_g1	NP_190807.3	AT3G52390	TatD related DNase(AT3G52390)	71.2	8.1e-138	98.100000
Pnte25HS_TRINITY_DN108234_c3_g1	NP_201440.1	AT5G66390	Peroxidase superfamily protein(AT5G66390)	57.4	2.1e-99	95.100000
Pnte25HS_TRINITY_DN108244_c0_g1	NP_175587.1	AT1G51760	peptidase M20/M25/M40 family protein(IAR3)	57.7	3.1e-133	82.900000
Pnte25HS_TRINITY_DN108248_c4_g1	NP_176352.1	AT1G61580	R-protein L3 B(RPL3B)	68.6	2.2e-153	98.400000
Pnte25HS_TRINITY_DN108272_c4_g2	NP_187725.2	AT3G11150	2-oxoglutarate (2OG) and Fe(II)-dependent oxygenase superfamily protein(AT3G11150)	30.0	5.3e-32	95.100000
Pnte25HS_TRINITY_DN108306_c0_g2	NP_568825.1	AT5G55500	beta-1,2-xylosyltransferase(XYLT)	52.1	1.6e-148	99.000000
Pnte25HS_TRINITY_DN108356_c0_g5	NP_172114.2	AT1G06240	diiron containing four-helix bundle family ferritin protein, putative (Protein of unknown function DUF455)(AT1G06240)	51.3	4.7e-109	98.400000
Pnte25HS_TRINITY_DN108358_c0_g1	NP_174313.1	AT1G30220	inositol transporter 2(INT2)	64.4	1.5e-209	98.600000
Pnte25HS_TRINITY_DN108361_c0_g1	NP_001319425.1	AT1G80090	Cystathionine beta-synthase (CBS) family protein(CBSX4)	33.8	1.7e-40	94.700000
Pnte25HS_TRINITY_DN108390_c3_g2	NP_187531.1	AT3G09200	Ribosomal protein L10 family protein(AT3G09200)	51.3	7.8e-85	100.000000
Pnte25HS_TRINITY_DN108396_c0_g1	NP_199829.1	AT5G50180	Protein kinase superfamily protein(AT5G50180)	70.9	4.3e-143	93.700000
Pnte25HS_TRINITY_DN108409_c4_g3	NP_187864.1	AT3G12580	heat shock protein 70(HSP70)	87.3	0	99.400000
Pnte25HS_TRINITY_DN108424_c0_g1	NP_191706.2	AT3G61470	photosystem I light harvesting complex protein(LHCA2)	72.1	1.7e-115	98.600000
Pnte25HS_TRINITY_DN108463_c0_g2	NP_197075.1	AT5G15710	Galactose oxidase/kelch repeat superfamily protein(AT5G15710)	27.5	5.9e-31	89.900000
Pnte25HS_TRINITY_DN108500_c1_g1	NP_191846.1	AT3G62870	Ribosomal protein L7Ae/L30e/S12e/Gadd45 family protein(AT3G62870)	81.3	2.2e-117	99.600000
Pnte25HS_TRINITY_DN108506_c1_g3	NP_001031136.1	AT1G33970	P-loop containing nucleoside triphosphate hydrolases superfamily protein(AT1G33970)	47.3	7.9e-64	88.000000
Pnte25HS_TRINITY_DN108507_c0_g8	NP_195365.1	AT4G36470	S-adenosyl-L-methionine-dependent methyltransferases superfamily protein(AT4G36470)	42.4	9.8e-58	93.700000
Pnte25HS_TRINITY_DN108516_c1_g2	NP_190196.1	AT3G46100	Histidyl-tRNA synthetase 1(HRS1)	65.5	1.6e-170	81.300000
Pnte25HS_TRINITY_DN108534_c0_g1	NP_567889.1	AT4G32190	Myosin heavy chain-related protein(AT4G32190)	33.3	2.8e-86	87.200000
Pnte25HS_TRINITY_DN108539_c1_g1	NP_177741.3	AT1G76140	Prolyl oligopeptidase family protein(AT1G76140)	71.0	0	99.000000
Pnte25HS_TRINITY_DN108541_c2_g2	NP_176019.1	AT1G56230	enolase (DUF1399)(AT1G56230)	37.2	1.4e-147	86.400000
Pnte25HS_TRINITY_DN108588_c1_g1	NP_564153.1	AT1G21880	lysm domain GPI-anchored protein 1 precursor(LYM1)	49.9	2.9e-100	96.500000
Pnte25HS_TRINITY_DN108607_c3_g12	NP_172089.1	AT1G05990	EF hand calcium-binding protein family(AT1G05990)	52.7	9.4e-39	94.900000
Pnte25HS_TRINITY_DN108607_c3_g3	NP_187405.1	AT3G07490	ARF-GAP domain 11(AGD11)	47.6	2.8e-22	85.800000
Pnte25HS_TRINITY_DN108611_c1_g1	NP_564043.1	AT1G18000	Major facilitator superfamily protein(AT1G18000)	69.3	1.4e-173	87.500000
Pnte25HS_TRINITY_DN108620_c0_g1	NP_178307.2	AT2G01980	sodium proton exchanger, putative (NHX7) (SOS1)(SOS1)	55.5	0	94.500000
Pnte25HS_TRINITY_DN108643_c1_g2	NP_178536.1	AT2G04570	GDSL-like Lipase/Acylhydrolase superfamily protein(AT2G04570)	45.8	3.8e-86	93.200000
Pnte25HS_TRINITY_DN108660_c0_g3	NP_182021.1	AT2G44940	Integrase-type DNA-binding superfamily protein(AT2G44940)	40.3	2.5e-34	83.900000
Pnte25HS_TRINITY_DN108743_c0_g1	NP_568052.1	AT4G39090	Papain family cysteine protease(RD19)	67.7	8.2e-142	98.600000
Pnte25HS_TRINITY_DN108793_c2_g2	NP_564904.1	AT1G67720	Leucine-rich repeat protein kinase family protein(AT1G67720)	35.9	1.8e-119	95.700000
Pnte25HS_TRINITY_DN108850_c2_g1	NP_177565.1	AT1G74250	DNAJ heat shock N-terminal domain-containing protein(AT1G74250)	39.9	2.9e-98	81.900000
Pnte25HS_TRINITY_DN108854_c1_g1	NP_001190529.1	AT5G53460	NADH-dependent glutamate synthase 1(GLT1)	80.3	0	95.500000
Pnte25HS_TRINITY_DN108862_c0_g4	NP_001321486.1	AT1G19400	Erythronate-4-phosphate dehydrogenase family protein(AT1G19400)	35.1	4.1e-32	92.600000
Pnte25HS_TRINITY_DN108920_c3_g1	NP_199727.1	AT5G49160	methyltransferase 1(MET1)	54.7	0	95.500000
Pnte25HS_TRINITY_DN108932_c0_g1	NP_174566.1	AT1G32900	UDP-Glycosyltransferase superfamily protein(GBSS1)	70.9	2.5e-244	93.100000
Pnte25HS_TRINITY_DN108935_c0_g1	NP_180233.1	AT2G26650	K+ transporter 1(KT1)	45.7	4.2e-208	95.700000
Pnte25HS_TRINITY_DN108947_c0_g1	NP_191133.1	AT3G55740	proline transporter 2(PROT2)	59.9	1.7e-149	95.000000
Pnte25HS_TRINITY_DN108955_c5_g1	NP_188773.1	AT3G21360	2-oxoglutarate (2OG) and Fe(II)-dependent oxygenase superfamily protein(AT3G21360)	42.1	6.8e-65	100.000000
Pnte25HS_TRINITY_DN108962_c1_g4	NP_174228.1	AT1G29340	plant U-box 17(PUB17)	41.4	1,00E-129	94.900000
Pnte25HS_TRINITY_DN108988_c3_g11	NP_001326438.1	AT3G43790	zinc induced facilitator-like 2(ZIFL2)	55.5	8.7e-150	90.300000
Pnte25HS_TRINITY_DN109004_c0_g3	NP_173025.1	AT1G15730	Cobalamin biosynthesis CobW-like protein(AT1G15730)	57.9	2.6e-131	98.600000
Pnte25HS_TRINITY_DN109035_c0_g1	NP_201396.4	AT5G65950	trafficking protein particle complex subunit-like protein(AT5G65950)	47.5	7.8e-292	99.300000
Pnte25HS_TRINITY_DN109059_c0_g1	NP_196488.1	AT5G09260	vacuolar protein sorting-associated protein 20	64.8	5,00E-69	90.800000
Pnte25HS_TRINITY_DN109085_c0_g2	NP_568314.1	AT5G15450	casein lytic proteinase B3(CLPB3)	82.6	0	90.500000
Pnte25HS_TRINITY_DN109088_c0_g3	NP_173978.1	AT1G26560	beta glucosidase 40(BGLU40)	47.0	5.9e-138	96.500000
Pnte25HS_TRINITY_DN109108_c6_g1	NP_193610.1	AT4G18750	Pentatricopeptide repeat (PPR) superfamily protein(DOT4)	44.4	3.7e-198	88.600000
Pnte25HS_TRINITY_DN109110_c1_g2	NP_187634.1	AT3G10230	lycopene cyclase(LYC)	70.6	1.1e-211	96.600000
Pnte25HS_TRINITY_DN109153_c0_g2	NP_001326251.1	AT3G16270	ENTH/VHS family protein(AT3G16270)	41.4	8.5e-127	100.000000
Pnte25HS_TRINITY_DN109195_c0_g4	NP_190381.3	AT3G47980	Integral membrane HPP family protein(AT3G47980)	46.9	8.5e-53	86.500000
Pnte25HS_TRINITY_DN109217_c0_g1	NP_001332102.1	AT5G61210	soluble N-ethylmaleimide-sensitive factor adaptor protein 33(SNAP33)	45.8	2.8e-55	94.400000
Pnte25HS_TRINITY_DN109230_c0_g1	NP_569048.1	AT5G67360	Subtilase family protein(ARA12)	42.6	1.4e-156	99.900000
Pnte25HS_TRINITY_DN109238_c0_g1	NP_564116.1	AT1G20560	acyl activating enzyme 1(AAE1)	60.5	6,00E-205	100.000000
Pnte25HS_TRINITY_DN109263_c0_g6	NP_178132.1	AT1G80150	Tetratricopeptide repeat (TPR)-like superfamily protein(AT1G80150)	35.8	9.1e-57	88.500000
Pnte25HS_TRINITY_DN109269_c0_g3	NP_001078676.1	AT5G37720	ALWAYS EARLY 4(ALY4)	47.1	6.5e-51	100.000000
Pnte25HS_TRINITY_DN109281_c2_g2	NP_174166.1	AT1G28440	HAESA-like 1(HSL1)	52.4	3.1e-300	98.600000
Pnte25HS_TRINITY_DN109311_c0_g1	NP_001330569.1	AT5G20030	Plant Tudor-like RNA-binding protein(AT5G20030)	21.3	1.3e-06	98.000000
Pnte25HS_TRINITY_DN109324_c1_g1	NP_564435.1	AT1G34060	Pyridoxal phosphate (PLP)-dependent transferases superfamily protein(AT1G34060)	43.8	1.2e-114	92.000000
Pnte25HS_TRINITY_DN109370_c1_g1	NP_001185007.1	AT1G16010	magnesium transporter 2(MGT2)	72.1	1.9e-175	100.000000
Pnte25HS_TRINITY_DN109379_c2_g1	NP_199094.1	AT5G42800	dihydroflavonol 4-reductase(DFR)	48.5	4.1e-82	94.300000
Pnte25HS_TRINITY_DN109401_c0_g1	NP_173339.1	AT1G19050	response regulator 7(ARR7)	54.3	7.3e-40	85.100000
Pnte25HS_TRINITY_DN109415_c0_g1	NP_566299.1	AT3G07140	GPI transamidase component Gpi16 subunit family protein(AT3G07140)	53.0	1.3e-196	98.400000
Pnte25HS_TRINITY_DN109453_c0_g1	NP_196322.3	AT5G07050	nodulin MtN21 /EamA-like transporter family protein(UMAMIT9)	59.6	4.7e-119	93.900000
Pnte25HS_TRINITY_DN109494_c0_g1	NP_565520.1	AT2G21860	violaxanthin de-epoxidase-like protein(AT2G21860)	61.7	1.2e-184	89.300000
Pnte25HS_TRINITY_DN109501_c0_g5	NP_849501.1	AT4G35790	phospholipase D delta(PLDDELTA)	60.9	8.9e-314	97.400000
Pnte25HS_TRINITY_DN109528_c2_g3	NP_564792.1	AT1G62300	WRKY family transcription factor(WRKY6)	30.9	8,00E-39	91.100000
Pnte25HS_TRINITY_DN109534_c1_g2	NP_178080.2	AT1G79620	Leucine-rich repeat protein kinase family protein(AT1G79620)	50.9	5.1e-268	99.700000
Pnte25HS_TRINITY_DN109543_c0_g1	NP_176430.2	AT1G62400	Protein kinase superfamily protein(HT1)	60.2	3.1e-115	84.400000
Pnte25HS_TRINITY_DN109587_c2_g1	NP_001322012.1	AT1G20920	P-loop containing nucleoside triphosphate hydrolases superfamily protein(AT1G20920)	60.5	0	100.000000
Pnte25HS_TRINITY_DN109596_c1_g1	NP_850229.2	AT2G34355	Major facilitator superfamily protein(AT2G34355)	32.9	4.4e-78	97.500000
Pnte25HS_TRINITY_DN109619_c0_g6	NP_563702.1	AT1G04130	Tetratricopeptide repeat (TPR)-like superfamily protein(TPR2)	57.7	1.2e-121	100.000000
Pnte25HS_TRINITY_DN109624_c0_g1	NP_085542.1	#N/A	#N/A	43.6	2,00E-17	83.200000
Pnte25HS_TRINITY_DN109673_c3_g1	NP_171617.1	AT1G01090	pyruvate dehydrogenase E1 alpha(PDH-E1 ALPHA)	79.8	2.5e-185	93.400000
Pnte25HS_TRINITY_DN109748_c1_g1	NP_176533.1	AT1G63440	heavy metal atpase 5(HMA5)	68.5	0	96.600000
Pnte25HS_TRINITY_DN109811_c12_g16	NP_190811.1	AT3G52430	alpha/beta-Hydrolases superfamily protein(PAD4)	32.0	2,00E-41	93.700000
Pnte25HS_TRINITY_DN109838_c2_g4	NP_001078443.1	AT4G24490	RAB geranylgeranyl transferase alpha subunit 1(RGTA1)	43.5	8.9e-153	99.400000
Pnte25HS_TRINITY_DN109890_c0_g1	NP_565257.1	AT2G01260	hypothetical protein (DUF789)(AT2G01260)	50.5	3.7e-82	87.300000
Pnte25HS_TRINITY_DN109898_c4_g1	NP_190894.1	AT3G53260	phenylalanine ammonia-lyase 2(PAL2)	63.2	4.8e-248	88.700000
Pnte25HS_TRINITY_DN109904_c1_g3	NP_001190547.1	AT5G55600	Agenet and bromo-adjacent homology (BAH) domain-containing protein(AT5G55600)	37.2	3.2e-116	88.400000
Pnte25HS_TRINITY_DN109918_c0_g1	NP_563833.2	AT1G09010	glycoside hydrolase family 2 protein(AT1G09010)	63.9	0	98.200000
Pnte25HS_TRINITY_DN109923_c0_g1	NP_198806.2	AT5G39900	Small GTP-binding protein(AT5G39900)	76.8	9.1e-285	95.300000
Pnte25HS_TRINITY_DN109940_c1_g4	NP_849407.1	AT4G19110	Protein kinase superfamily protein(AT4G19110)	57.0	3.8e-136	93.000000
Pnte25HS_TRINITY_DN109943_c1_g1	NP_179920.1	AT2G23390	acyl-CoA(AT2G23390)	62.6	3.1e-165	91.000000
Pnte25HS_TRINITY_DN109967_c3_g1	NP_193589.1	AT4G18540	transmembrane protein(AT4G18540)	50.2	3.5e-132	80.700000
Pnte25HS_TRINITY_DN109974_c0_g2	NP_201358.1	AT5G65550	UDP-Glycosyltransferase superfamily protein(AT5G65550)	37.0	1.7e-73	90.800000
Pnte25HS_TRINITY_DN109985_c5_g5	NP_174166.1	AT1G28440	HAESA-like 1(HSL1)	54.6	7,00E-305	95.800000
Pnte25HS_TRINITY_DN110041_c0_g6	NP_177795.1	AT1G76690	12-oxophytodienoate reductase 2(OPR2)	68.4	6.1e-139	97.400000
Pnte25HS_TRINITY_DN110065_c0_g1	NP_175377.2	AT1G49540	elongator protein 2(ELP2)	54.3	2.8e-273	99.200000
Pnte25HS_TRINITY_DN110100_c3_g4	NP_187698.1	AT3G10870	methyl esterase 17(MES17)	41.5	3.9e-53	93.900000
Pnte25HS_TRINITY_DN110105_c0_g1	NP_200684.2	AT5G58760	damaged DNA binding 2(DDB2)	62.3	2.3e-199	95.300000
Pnte25HS_TRINITY_DN110114_c0_g1	NP_188468.1	AT3G18390	CRS1 / YhbY (CRM) domain-containing protein(EMB1865)	45.1	6.1e-168	80.900000
Pnte25HS_TRINITY_DN110116_c0_g1	NP_189146.1	AT3G25100	cell division cycle 45(CDC45)	64.6	6.6e-218	100.000000
Pnte25HS_TRINITY_DN110119_c1_g3	NP_195479.1	AT4G37640	calcium ATPase 2(ACA2)	67.5	0	97.800000
Pnte25HS_TRINITY_DN110126_c2_g2	NP_200730.1	AT5G59220	PP2C protein (Clade A protein phosphatases type 2C)(HAI1)	46.1	4,00E-81	93.700000
Pnte25HS_TRINITY_DN110131_c0_g1	NP_565693.1	AT2G30110	ubiquitin-activating enzyme 1(UBA1)	67.8	0	96.400000
Pnte25HS_TRINITY_DN110176_c0_g1	NP_187946.1	AT3G13380	BRI1-like 3(BRL3)	58.5	0	88.500000
Pnte25HS_TRINITY_DN110181_c1_g1	NP_001331056.1	AT5G25560	CHY-type/CTCHY-type/RING-type Zinc finger protein(AT5G25560)	67.0	1.4e-126	92.700000
Pnte25HS_TRINITY_DN110198_c0_g1	NP_175423.1	AT1G50010	tubulin alpha-2 chain(TUA2)	97.1	7.7e-259	100.000000
Pnte25HS_TRINITY_DN110202_c0_g1	NP_187774.1	AT3G11680	aluminum activated malate transporter family protein(AT3G11680)	44.3	2,00E-67	96.600000
Pnte25HS_TRINITY_DN110219_c0_g1	NP_193361.4	AT4G16260	Glycosyl hydrolase superfamily protein(AT4G16260)	44.5	1.6e-78	97.100000
Pnte25HS_TRINITY_DN110285_c2_g1	NP_564674.1	AT1G55040	zinc finger (Ran-binding) family protein(AT1G55040)	34.5	7,00E-82	92.500000
Pnte25HS_TRINITY_DN110286_c1_g10	NP_001322465.1	AT1G78070	Transducin/WD40 repeat-like superfamily protein(AT1G78070)	66.5	4.2e-91	100.000000
Pnte25HS_TRINITY_DN110290_c0_g4	NP_187724.2	AT3G11130	Clathrin, heavy chain(AT3G11130)	89.0	0	99.900000
Pnte25HS_TRINITY_DN110306_c0_g3	NP_849521.1	AT4G39040	RNA-binding CRS1 / YhbY (CRM) domain protein(AT4G39040)	38.1	5.1e-26	94.800000
Pnte25HS_TRINITY_DN110319_c0_g1	NP_001325110.1	AT2G40570	initiator tRNA phosphoribosyl transferase family protein(AT2G40570)	45.3	3,00E-109	99.800000
Pnte25HS_TRINITY_DN110330_c2_g1	NP_197962.1	AT5G25900	GA requiring 3(GA3)	53.0	2.1e-96	93.200000
Pnte25HS_TRINITY_DN110337_c0_g1	NP_850666.1	AT3G47450	P-loop containing nucleoside triphosphate hydrolases superfamily protein(NOA1)	60.4	1.4e-175	84.200000
Pnte25HS_TRINITY_DN110354_c0_g1	NP_196185.4	AT5G05660	NF-X1-type zinc finger protein NFXL2(NFXL2)	55.3	9.4e-314	97.300000
Pnte25HS_TRINITY_DN110387_c2_g1	NP_196416.1	AT5G07990	Cytochrome P450 superfamily protein(TT7)	46.1	8.3e-128	99.800000
Pnte25HS_TRINITY_DN110420_c0_g1	NP_181602.2	AT2G40700	P-loop containing nucleoside triphosphate hydrolases superfamily protein(AT2G40700)	57.7	3,00E-189	95.700000
Pnte25HS_TRINITY_DN110426_c2_g7	NP_973972.1	AT1G44750	purine permease 11(PUP11)	54.7	4.1e-76	100.000000
Pnte25HS_TRINITY_DN110431_c1_g1	NP_850942.1	AT1G09970	Leucine-rich receptor-like protein kinase family protein(LRR XI-23)	46.6	8.4e-234	95.000000
Pnte25HS_TRINITY_DN110449_c0_g2	NP_001324896.1	AT2G26280	CTC-interacting domain 7(CID7)	46.6	1.7e-125	97.900000
Pnte25HS_TRINITY_DN110466_c1_g7	NP_680113.3	AT3G48340	Cysteine proteinases superfamily protein(CEP2)	54.2	9.9e-103	98.700000
Pnte25HS_TRINITY_DN110467_c0_g2	NP_001318857.1	AT5G61680	Pectin lyase-like superfamily protein(AT5G61680)	40.9	8.8e-63	99.400000
Pnte25HS_TRINITY_DN110516_c0_g2	NP_566601.1	AT3G18215	transmembrane protein, putative (Protein of unknown function, DUF599)(AT3G18215)	62.5	7.3e-68	81.700000
Pnte25HS_TRINITY_DN110536_c2_g1	NP_973512.1	AT2G22720	SPT2 chromatin protein(AT2G22720)	27.3	2.9e-07	83.200000
Pnte25HS_TRINITY_DN110569_c0_g1	NP_178318.1	AT2G02090	SNF2 domain-containing protein / helicase domain-containing protein(ETL1)	60.9	7.7e-267	99.400000
Pnte25HS_TRINITY_DN110597_c0_g3	NP_190183.1	AT3G45970	expansin-like A1(EXLA1)	45.6	8.8e-67	86.800000
Pnte25HS_TRINITY_DN110608_c0_g1	NP_567183.2	AT4G00730	Homeobox-leucine zipper family protein / lipid-binding START domain-containing protein(ANL2)	64.6	2.5e-281	99.700000
Pnte25HS_TRINITY_DN110623_c1_g2	NP_197399.1	AT5G18980	ARM repeat superfamily protein(AT5G18980)	44.6	1,00E-171	93.200000
Pnte25HS_TRINITY_DN110644_c0_g8	NP_196874.1	AT5G13700	polyamine oxidase 1(PAO1)	52.7	1.7e-134	92.800000
Pnte25HS_TRINITY_DN110705_c2_g1	NP_177640.1	AT1G75030	thaumatin-like protein 3(TLP-3)	61.5	2.4e-76	90.700000
Pnte25HS_TRINITY_DN110753_c0_g1	NP_190996.3	AT3G54280	ROOT GROWTH DEFECTIVE 3(RGD3)	58.7	0	99.900000
Pnte25HS_TRINITY_DN110762_c2_g1	NP_001189624.1	AT2G28470	beta-galactosidase 8(BGAL8)	58.9	1.4e-293	96.200000
Pnte25HS_TRINITY_DN110787_c1_g1	NP_566484.2	AT3G14360	alpha/beta-Hydrolases superfamily protein(AT3G14360)	49.6	1.2e-95	87.800000
Pnte25HS_TRINITY_DN110789_c1_g1	NP_191467.1	AT3G59080	Eukaryotic aspartyl protease family protein(AT3G59080)	50.9	6.1e-126	99.600000
Pnte25HS_TRINITY_DN110791_c0_g1	NP_001328930.1	AT4G01970	stachyose synthase(STS)	50.4	1.4e-256	97.100000
Pnte25HS_TRINITY_DN110796_c0_g3	NP_172473.1	AT1G10020	formin-like protein (DUF1005)(AT1G10020)	40.9	9.7e-91	98.300000
Pnte25HS_TRINITY_DN110799_c2_g2	NP_849727.1	AT1G29400	MEI2-like protein 5(ML5)	49.7	1.3e-183	89.100000
Pnte25HS_TRINITY_DN110845_c0_g1	NP_198079.1	AT5G27270	Tetratricopeptide repeat (TPR)-like superfamily protein(EMB976)	42.6	1.3e-232	95.300000
Pnte25HS_TRINITY_DN110872_c1_g1	NP_001327620.1	AT3G49500	RNA-dependent RNA polymerase 6(RDR6)	52.7	0	99.300000
Pnte25HS_TRINITY_DN110880_c1_g1	NP_194976.1	AT4G32500	K+ transporter 5(KT5)	48.3	1.9e-137	97.900000
Pnte25HS_TRINITY_DN110888_c1_g1	NP_177610.1	AT1G74720	C2 calcium/lipid-binding plant phosphoribosyltransferase family protein(QKY)	53.6	1.4e-311	99.500000
Pnte25HS_TRINITY_DN110890_c1_g2	NP_001323564.1	AT2G37050	Leucine-rich repeat protein kinase family protein(AT2G37050)	31.3	7.7e-50	94.700000
Pnte25HS_TRINITY_DN110905_c1_g1	NP_001329257.1	AT4G34880	Amidase family protein(AT4G34880)	58.8	1.8e-149	99.000000
Pnte25HS_TRINITY_DN110914_c0_g1	NP_176960.1	AT1G67930	Golgi transport complex protein-like protein(AT1G67930)	63.9	3.4e-292	97.300000
Pnte25HS_TRINITY_DN110928_c1_g1	NP_178476.1	AT2G03820	nonsense-mediated mRNA decay NMD3 family protein(NMD3)	63.4	3.3e-189	97.900000
Pnte25HS_TRINITY_DN110954_c1_g10	NP_181455.1	AT2G39220	PATATIN-like protein 6(PLP6)	51.4	2.3e-116	97.800000
Pnte25HS_TRINITY_DN110981_c0_g1	NP_001318491.1	AT5G06350	ARM repeat superfamily protein(AT5G06350)	35.1	2.7e-138	98.900000
Pnte25HS_TRINITY_DN110983_c2_g8	NP_194874.1	AT4G31460	Ribosomal L28 family(AT4G31460)	51.0	1.7e-53	81.700000
Pnte25HS_TRINITY_DN110988_c1_g2	NP_193944.2	AT4G22130	STRUBBELIG-receptor family 8(SRF8)	48.6	4.1e-177	97.300000
Pnte25HS_TRINITY_DN111001_c1_g5	NP_194153.1	AT4G24220	NAD(P)-binding Rossmann-fold superfamily protein(VEP1)	48.5	3.6e-101	99.500000
Pnte25HS_TRINITY_DN111019_c0_g2	NP_176250.1	AT1G60470	galactinol synthase 4(GolS4)	70.0	1.3e-98	100.000000
Pnte25HS_TRINITY_DN111047_c0_g2	NP_177209.1	AT1G70520	cysteine-rich RLK (RECEPTOR-like protein kinase) 2(CRK2)	40.3	1.8e-112	88.700000
Pnte25HS_TRINITY_DN111055_c0_g1	NP_850933.1	AT1G02840	RNA-binding (RRM/RBD/RNP motifs) family protein(SR34)	64.0	5.9e-94	93.800000
Pnte25HS_TRINITY_DN111069_c0_g1	NP_174978.1	AT1G42540	glutamate receptor 3	50.8	1.7e-252	93.000000
Pnte25HS_TRINITY_DN111191_c2_g3	NP_193747.2	AT4G20140	Leucine-rich repeat transmembrane protein kinase(GSO1)	35.3	1.7e-131	80.100000
Pnte25HS_TRINITY_DN111251_c3_g2	NP_194719.1	AT4G29900	autoinhibited Ca(2+)-ATPase 10(ACA10)	66.6	0	95.500000
Pnte25HS_TRINITY_DN111253_c2_g10	NP_001031862.1	AT5G09820	Plastid-lipid associated protein PAP / fibrillin family protein(AT5G09820)	26.1	2.3e-11	80.800000
Pnte25HS_TRINITY_DN111272_c0_g2	NP_189224.1	AT3G25950	TRAM, LAG1 and CLN8 (TLC) lipid-sensing domain containing protein(AT3G25950)	40.2	2.9e-45	88.800000
Pnte25HS_TRINITY_DN111279_c0_g1	NP_567275.1	AT4G04940	transducin family protein / WD-40 repeat family protein(AT4G04940)	64.6	0	100.000000
Pnte25HS_TRINITY_DN111311_c0_g3	NP_196715.1	AT5G11540	D-arabinono-1,4-lactone oxidase family protein(GulLO3)	55.2	1.5e-185	91.800000
Pnte25HS_TRINITY_DN111351_c2_g1	NP_174809.1	AT1G35710	kinase family with leucine-rich repeat domain-containing protein(AT1G35710)	35.0	4,00E-113	89.100000
Pnte25HS_TRINITY_DN111362_c0_g1	NP_001329531.1	AT4G17610	tRNA/rRNA methyltransferase (SpoU) family protein(AT4G17610)	41.1	0	99.800000
Pnte25HS_TRINITY_DN111398_c0_g1	NP_001320544.1	AT1G79690	nudix hydrolase homolog 3(NUDT3)	63.7	1.8e-299	87.400000
Pnte25HS_TRINITY_DN111415_c0_g2	NP_197710.1	AT5G23190	cytochrome P450, family 86, subfamily B, polypeptide 1(CYP86B1)	46.9	2.5e-133	99.000000
Pnte25HS_TRINITY_DN111478_c2_g1	NP_001320354.1	AT1G80160	Lactoylglutathione lyase / glyoxalase I family protein(GLYI7)	65.5	9.4e-56	83.700000
Pnte25HS_TRINITY_DN111499_c1_g1	NP_568094.2	AT5G01720	RNI-like superfamily protein(AT5G01720)	48.0	1.5e-167	98.800000
Pnte25HS_TRINITY_DN111632_c2_g4	NP_565197.3	AT1G79000	histone acetyltransferase of the CBP family 1(HAC1)	51.0	0	100.000000
Pnte25HS_TRINITY_DN111742_c2_g1	NP_001328372.1	AT4G15080	DHHC-type zinc finger family protein(AT4G15080)	47.1	1.3e-126	97.700000
Pnte25HS_TRINITY_DN11179_c0_g1	NP_190736.1	AT3G51680	NAD(P)-binding Rossmann-fold superfamily protein(SDR2)	35.1	9.6e-31	94.100000
Pnte25HS_TRINITY_DN111866_c0_g2	NP_191829.1	AT3G62700	multidrug resistance-associated protein 10(ABCC14)	43.2	0	98.800000
Pnte25HS_TRINITY_DN111901_c2_g5	NP_085481.1	#N/A	#N/A	63.9	2.2e-175	99.800000
Pnte25HS_TRINITY_DN112081_c0_g2	NP_001319266.1	AT1G58400	Disease resistance protein (CC-NBS-LRR class) family(AT1G58400)	23.5	1,00E-53	87.400000
Pnte25HS_TRINITY_DN112159_c3_g3	NP_001321538.1	AT1G65850	Disease resistance protein (TIR-NBS-LRR class) family(AT1G65850)	24.2	4.1e-30	87.500000
Pnte25HS_TRINITY_DN112174_c4_g3	NP_564971.2	AT1G69550	disease resistance protein (TIR-NBS-LRR class)(AT1G69550)	27.3	6.4e-72	98.500000
Pnte25HS_TRINITY_DN112807_c0_g1	NP_190569.2	AT3G50000	casein kinase II, alpha chain 2(CKA2)	47.5	9.9e-80	96.200000
Pnte25HS_TRINITY_DN113497_c0_g1	NP_200330.1	AT5G55190	RAN GTPase 3(RAN3)	93.4	2.9e-118	96.400000
Pnte25HS_TRINITY_DN113511_c0_g1	NP_196598.1	AT5G10360	Ribosomal protein S6e(EMB3010)	53.8	4.9e-63	99.200000
Pnte25HS_TRINITY_DN113682_c0_g1	NP_178161.1	AT1G80460	Actin-like ATPase superfamily protein(NHO1)	48.6	6.7e-135	91.500000
Pnte25HS_TRINITY_DN114759_c0_g1	NP_564289.1	AT1G27530	ubiquitin-fold modifier-conjugating enzyme(AT1G27530)	83.3	7.6e-90	100.000000
Pnte25HS_TRINITY_DN115021_c0_g1	NP_198663.1	AT5G38470	Rad23 UV excision repair protein family(RAD23D)	36.4	2.8e-37	96.000000
Pnte25HS_TRINITY_DN115348_c0_g1	NP_001322636.1	AT1G31180	isopropylmalate dehydrogenase 3(IMD3)	44.8	2.5e-75	97.300000
Pnte25HS_TRINITY_DN115782_c0_g1	NP_181277.1	AT2G37410	translocase inner membrane subunit 17-2(TIM17-2)	43.5	3.6e-34	97.800000
Pnte25HS_TRINITY_DN116374_c0_g1	NP_180585.1	AT2G30260	U2 small nuclear ribonucleoprotein B(U2B'')	30.1	2,00E-25	98.100000
Pnte25HS_TRINITY_DN116790_c0_g1	NP_177693.1	AT1G75630	vacuolar H+-pumping ATPase 16 kDa proteolipid subunit 4(AVA-P4)	76.5	1.1e-51	82.000000
Pnte25HS_TRINITY_DN116874_c0_g1	NP_051095.1	#N/A	#N/A	77.6	2.8e-51	98.300000
Pnte25HS_TRINITY_DN117047_c0_g1	NP_850410.1	AT2G44120	Ribosomal protein L30/L7 family protein(AT2G44120)	55.0	1.4e-65	95.600000
Pnte25HS_TRINITY_DN117246_c0_g1	NP_566456.3	AT3G13410	2-C-methyl-D-erythritol 4-phosphate cytidylyltransferase(AT3G13410)	42.9	6.4e-66	98.700000
Pnte25HS_TRINITY_DN117432_c0_g1	NP_564202.1	AT1G23750	Nucleic acid-binding, OB-fold-like protein(AT1G23750)	67.2	1.6e-50	98.500000
Pnte25HS_TRINITY_DN117853_c0_g1	NP_195035.2	AT4G33090	aminopeptidase M1(APM1)	31.8	3.1e-105	94.700000
Pnte25HS_TRINITY_DN118092_c0_g1	NP_178270.1	AT2G01610	Plant invertase/pectin methylesterase inhibitor superfamily protein(AT2G01610)	30.6	1.4e-18	94.100000
Pnte25HS_TRINITY_DN118198_c0_g1	NP_564845.1	AT1G65220	ARM repeat superfamily protein(AT1G65220)	30.9	1.5e-39	90.000000
Pnte25HS_TRINITY_DN118312_c0_g1	NP_564654.1	AT1G54220	Dihydrolipoamide acetyltransferase, long form protein(AT1G54220)	40.0	2.3e-87	95.100000
Pnte25HS_TRINITY_DN118749_c0_g1	NP_191096.1	AT3G55360	3-oxo-5-alpha-steroid 4-dehydrogenase family protein(CER10)	39.4	1.7e-47	95.900000
Pnte25HS_TRINITY_DN119007_c0_g1	NP_567448.1	AT4G14910	HISTIDINE BIOSYNTHESIS 5B(HISN5B)	43.5	3.1e-40	97.200000
Pnte25HS_TRINITY_DN119_c0_g1	NP_177381.1	AT1G72370	40s ribosomal protein SA(P40)	49.8	1.4e-70	96.900000
Pnte25HS_TRINITY_DN120623_c0_g1	NP_181493.1	AT2G39630	Nucleotide-diphospho-sugar transferases superfamily protein(AT2G39630)	39.4	1.1e-36	95.500000
Pnte25HS_TRINITY_DN121211_c0_g1	NP_177120.1	AT1G69620	ribosomal protein L34(RPL34)	51.8	9.6e-21	86.200000
Pnte25HS_TRINITY_DN121228_c0_g1	NP_001320369.1	AT1G73820	Ssu72-like family protein(AT1G73820)	46.3	1.8e-30	100.000000
Pnte25HS_TRINITY_DN121318_c0_g1	NP_178234.1	AT2G01250	Ribosomal protein L30/L7 family protein(AT2G01250)	59.8	1.1e-76	96.400000
Pnte25HS_TRINITY_DN121835_c0_g1	NP_196849.1	AT5G13450	delta subunit of Mt ATP synthase(ATP5)	31.3	4.7e-17	92.800000
Pnte25HS_TRINITY_DN122510_c0_g1	NP_179082.1	AT2G14750	APS kinase(APK)	51.0	9.7e-47	98.100000
Pnte25HS_TRINITY_DN122839_c0_g1	NP_001326017.1	AT3G55850	Amidohydrolase family(LAF3)	28.3	3.7e-42	99.600000
Pnte25HS_TRINITY_DN122879_c0_g1	NP_189512.1	AT3G28710	ATPase, V0/A0 complex, subunit C/D(AT3G28710)	57.8	6.8e-93	98.900000
Pnte25HS_TRINITY_DN123197_c0_g1	NP_178182.1	AT1G80670	Transducin/WD40 repeat-like superfamily protein(RAE1)	42.2	2,00E-48	98.700000
Pnte25HS_TRINITY_DN125426_c0_g1	NP_001190439.1	AT5G39740	ribosomal protein L5 B(RPL5B)	52.9	4,00E-78	98.000000
Pnte25HS_TRINITY_DN126370_c0_g1	NP_001031834.1	AT5G04800	Ribosomal S17 family protein(AT5G04800)	77.4	1.4e-52	100.000000
Pnte25HS_TRINITY_DN126411_c0_g1	NP_192996.1	AT4G12590	ER membrane protein complex subunit-like protein (Protein of unknown function DUF106, transmembrane)(AT4G12590)	38.3	2.3e-37	96.200000
Pnte25HS_TRINITY_DN126607_c0_g1	NP_175683.1	AT1G52740	histone H2A protein 9(HTA9)	84.9	1.5e-59	100.000000
Pnte25HS_TRINITY_DN126872_c0_g1	NP_566732.1	AT3G23600	alpha/beta-Hydrolases superfamily protein(AT3G23600)	28.1	9.1e-20	96.000000
Pnte25HS_TRINITY_DN127618_c0_g1	NP_198129.1	AT5G27770	Ribosomal L22e protein family(AT5G27770)	43.6	1.5e-21	89.800000
Pnte25HS_TRINITY_DN127655_c0_g1	NP_195754.1	AT5G01340	Mitochondrial substrate carrier family protein(mSFC1)	30.7	2.5e-35	95.100000
Pnte25HS_TRINITY_DN12841_c0_g1	NP_191758.1	AT3G61990	S-adenosyl-L-methionine-dependent methyltransferases superfamily protein(OMTF3)	27.9	7.3e-17	92.800000
Pnte25HS_TRINITY_DN128984_c0_g1	NP_174010.1	AT1G26880	Ribosomal protein L34e superfamily protein(AT1G26880)	46.7	4,00E-21	99.200000
Pnte25HS_TRINITY_DN129251_c0_g1	NP_001078093.1	AT3G02470	S-adenosylmethionine decarboxylase(SAMDC)	58.4	4.7e-111	93.400000
Pnte25HS_TRINITY_DN129423_c0_g1	NP_171715.1	AT1G02130	RAS 5(RA-5)	78.7	4,00E-90	100.000000
Pnte25HS_TRINITY_DN129836_c0_g1	NP_187575.2	AT3G09640	ascorbate peroxidase 2(APX2)	75.6	6.6e-109	91.300000
Pnte25HS_TRINITY_DN129857_c0_g1	NP_001190514.1	AT5G51410	LUC7 N terminus domain-containing protein(AT5G51410)	26.8	5.4e-18	96.300000
Pnte25HS_TRINITY_DN130603_c0_g1	NP_564216.1	AT1G24360	NAD(P)-binding Rossmann-fold superfamily protein(AT1G24360)	27.4	7.8e-20	96.000000
Pnte25HS_TRINITY_DN130713_c0_g1	NP_973549.1	AT2G27710	60S acidic ribosomal protein family(AT2G27710)	58.3	7.3e-25	100.000000
Pnte25HS_TRINITY_DN1310_c0_g1	NP_190882.1	AT3G53140	O-methyltransferase family protein(AT3G53140)	60.3	5.8e-119	93.900000
Pnte25HS_TRINITY_DN132363_c0_g1	NP_179566.1	AT2G19760	profilin 1(PRF1)	38.1	1.5e-13	93.800000
Pnte25HS_TRINITY_DN13405_c0_g1	NP_001189877.1	AT3G13235	ubiquitin family protein(DDI1)	33.7	5.4e-50	99.600000
Pnte25HS_TRINITY_DN13425_c0_g1	NP_567020.1	AT3G55380	ubiquitin-conjugating enzyme 14(UBC14)	47.6	2.2e-39	92.700000
Pnte25HS_TRINITY_DN1352_c0_g1	NP_001324515.1	AT2G44350	Citrate synthase family protein(ATCS)	51.4	3.5e-132	92.600000
Pnte25HS_TRINITY_DN14007_c0_g1	NP_198206.1	AT5G28540	heat shock protein 70 (Hsp 70) family protein(BIP1)	62.9	5.7e-234	97.400000
Pnte25HS_TRINITY_DN14735_c0_g2	NP_191239.1	AT3G56800	calmodulin 3(CAM3)	47.5	5.3e-33	97.900000
Pnte25HS_TRINITY_DN14843_c0_g1	NP_200637.1	AT5G58290	regulatory particle triple-A ATPase 3(RPT3)	97.4	1,00E-212	92.100000
Pnte25HS_TRINITY_DN1547_c0_g1	NP_001190572.1	AT5G59950	RNA-binding (RRM/RBD/RNP motifs) family protein(AT5G59950)	31.0	3.6e-15	88.300000
Pnte25HS_TRINITY_DN15681_c0_g1	NP_565852.1	AT2G36835	hypothetical protein(AT2G36835)	53.7	1.4e-37	99.200000
Pnte25HS_TRINITY_DN16032_c0_g1	NP_566150.1	AT3G01740	Mitochondrial ribosomal protein L37(AT3G01740)	60.6	3.1e-29	86.800000
Pnte25HS_TRINITY_DN16090_c0_g1	NP_187758.1	AT3G11510	Ribosomal protein S11 family protein(AT3G11510)	91.2	8.7e-74	98.000000
Pnte25HS_TRINITY_DN16275_c0_g2	NP_849728.1	AT1G29850	double-stranded DNA-binding family protein(AT1G29850)	37.9	3.4e-13	82.600000
Pnte25HS_TRINITY_DN16913_c0_g1	NP_564165.1	AT1G22280	phytochrome-associated protein phosphatase type 2C(PAPP2C)	63.9	6.3e-97	94.800000
Pnte25HS_TRINITY_DN17156_c0_g1	NP_190692.1	AT3G51240	flavanone 3-hydroxylase(F3H)	43.1	2.2e-78	91.100000
Pnte25HS_TRINITY_DN17282_c0_g1	NP_200887.1	AT5G60790	ABC transporter family protein(ABCF1)	81.6	4.3e-281	100.000000
Pnte25HS_TRINITY_DN17992_c1_g1	NP_001078294.1	AT3G55280	ribosomal protein L23AB(RPL23AB)	57.0	3.3e-36	97.400000
Pnte25HS_TRINITY_DN18311_c0_g1	NP_051070.1	#N/A	#N/A	99.2	2.9e-64	100.000000
Pnte25HS_TRINITY_DN18677_c0_g1	NP_172848.1	AT1G13950	eukaryotic elongation factor 5A-1(ELF5A-1)	59.3	1.3e-45	97.300000
Pnte25HS_TRINITY_DN18817_c0_g1	NP_201291.1	AT5G64860	disproportionating enzyme(DPE1)	64.4	4.4e-214	93.500000
Pnte25HS_TRINITY_DN1884_c0_g1	NP_176347.1	AT1G61520	PSI type III chlorophyll a/b-binding protein(LHCA3)	76.0	4.1e-120	98.600000
Pnte25HS_TRINITY_DN18971_c0_g1	NP_001332180.1	AT5G42740	Sugar isomerase (SIS) family protein(AT5G42740)	42.8	3.3e-118	99.300000
Pnte25HS_TRINITY_DN19152_c0_g1	NP_001031927.1	AT5G23090	nuclear factor Y, subunit B13(NF-YB13)	77.0	3.4e-62	100.000000
Pnte25HS_TRINITY_DN19445_c0_g1	NP_176178.1	AT1G59700	glutathione S-transferase TAU 16(GSTU16)	37.6	1.6e-36	95.900000
Pnte25HS_TRINITY_DN19704_c0_g1	NP_191139.1	AT3G55800	sedoheptulose-bisphosphatase(SBPASE)	73.3	2.6e-165	99.300000
Pnte25HS_TRINITY_DN20180_c0_g1	NP_176896.1	AT1G67280	Glyoxalase/Bleomycin resistance protein/Dioxygenase superfamily protein(AT1G67280)	69.4	8.5e-145	92.400000
Pnte25HS_TRINITY_DN21711_c0_g1	NP_187143.1	AT3G04920	Ribosomal protein S24e family protein(AT3G04920)	60.6	2.1e-31	97.000000
Pnte25HS_TRINITY_DN22127_c0_g1	NP_197516.1	AT5G20160	Ribosomal protein L7Ae/L30e/S12e/Gadd45 family protein(AT5G20160)	65.5	8.3e-38	96.000000
Pnte25HS_TRINITY_DN22424_c0_g2	NP_195754.1	AT5G01340	Mitochondrial substrate carrier family protein(mSFC1)	32.3	6.1e-21	87.500000
Pnte25HS_TRINITY_DN22533_c0_g2	NP_194642.1	AT4G29130	hexokinase 1(HXK1)	35.4	1.3e-66	90.800000
Pnte25HS_TRINITY_DN22866_c0_g1	NP_974606.1	AT4G24190	Chaperone protein htpG family protein(SHD)	74.0	0	96.000000
Pnte25HS_TRINITY_DN23016_c0_g1	NP_001189574.1	AT2G22120	RING/FYVE/PHD zinc finger superfamily protein(AT2G22120)	79.1	8.5e-154	97.300000
Pnte25HS_TRINITY_DN23098_c0_g1	NP_188324.1	AT3G16990	heme oxygenase-like, multi-helical(AT3G16990)	51.4	2.4e-62	90.900000
Pnte25HS_TRINITY_DN23712_c0_g1	NP_195467.1	AT4G37510	Ribonuclease III family protein(AT4G37510)	63.1	6.2e-198	86.900000
Pnte25HS_TRINITY_DN23967_c0_g2	NP_179567.1	AT2G19770	profilin 5(PRF5)	37.6	3.7e-18	89.900000
Pnte25HS_TRINITY_DN23967_c0_g3	NP_179567.1	AT2G19770	profilin 5(PRF5)	42.1	8.5e-22	99.200000
Pnte25HS_TRINITY_DN24062_c0_g1	NP_850782.1	AT5G06570	alpha/beta-Hydrolases superfamily protein(AT5G06570)	48.3	3.5e-80	97.500000
Pnte25HS_TRINITY_DN24274_c0_g2	NP_564116.1	AT1G20560	acyl activating enzyme 1(AAE1)	36.1	9.8e-97	95.900000
Pnte25HS_TRINITY_DN24755_c0_g3	NP_199586.1	AT5G47750	D6 protein kinase like 2(D6PKL2)	65.3	3.6e-189	95.700000
Pnte25HS_TRINITY_DN25669_c0_g1	NP_001030670.1	AT3G10920	manganese superoxide dismutase 1(MSD1)	50.0	3.5e-36	95.700000
Pnte25HS_TRINITY_DN26312_c0_g1	NP_194497.1	AT4G27670	heat shock protein 21(HSP21)	53.6	4.6e-49	89.500000
Pnte25HS_TRINITY_DN27867_c0_g1	NP_001319756.1	AT3G55170	Ribosomal L29 family protein(AT3G55170)	64.8	6.7e-32	99.200000
Pnte25HS_TRINITY_DN29266_c0_g2	NP_180831.1	AT2G32720	cytochrome B5 isoform B(CB5-B)	71.4	4.4e-53	99.300000
Pnte25HS_TRINITY_DN29738_c0_g1	NP_200504.1	AT5G56940	Ribosomal protein S16 family protein(AT5G56940)	54.1	4.3e-28	94.000000
Pnte25HS_TRINITY_DN29844_c0_g1	NP_001031424.1	AT2G26590	regulatory particle non-ATPase 13(RPN13)	27.9	1.2e-08	91.900000
Pnte25HS_TRINITY_DN30087_c0_g1	NP_001078124.1	AT3G08710	thioredoxin H-type 9(TH9)	57.4	3.9e-37	90.800000
Pnte25HS_TRINITY_DN31194_c0_g1	NP_563985.1	AT1G15880	golgi snare 11(GOS11)	61.2	2.1e-68	100.000000
Pnte25HS_TRINITY_DN31367_c0_g1	NP_051061.1	#N/A	#N/A	73.0	2.5e-76	99.500000
Pnte25HS_TRINITY_DN31392_c0_g1	NP_566082.1	AT2G46600	Calcium-binding EF-hand family protein(AT2G46600)	56.2	1.9e-31	89.700000
Pnte25HS_TRINITY_DN31887_c0_g1	NP_001190723.1	AT4G14030	selenium-binding protein 1(SBP1)	75.7	6.7e-232	94.800000
Pnte25HS_TRINITY_DN31936_c0_g1	NP_001326324.1	AT3G06650	ATP-citrate lyase B-1(ACLB-1)	90.0	0	100.000000
Pnte25HS_TRINITY_DN31946_c0_g1	NP_176658.1	AT1G64780	ammonium transporter 1;2(AMT1;2)	72.4	1.1e-181	92.100000
Pnte25HS_TRINITY_DN32076_c0_g1	NP_194378.2	AT4G26480	RNA-binding KH domain-containing protein(AT4G26480)	63.9	2.9e-97	98.300000
Pnte25HS_TRINITY_DN32156_c0_g1	NP_188512.1	AT3G18820	RAB GTPase homolog G3F(RAB7B)	69.2	1.2e-78	100.000000
Pnte25HS_TRINITY_DN32488_c0_g1	NP_198129.1	AT5G27770	Ribosomal L22e protein family(AT5G27770)	66.7	2,00E-40	88.500000
Pnte25HS_TRINITY_DN32720_c0_g1	NP_177466.1	AT1G73230	Nascent polypeptide-associated complex NAC(AT1G73230)	70.4	8.8e-55	80.600000
Pnte25HS_TRINITY_DN337_c0_g2	NP_563632.2	AT1G01710	acyl-CoA thioesterase II(AT1G01710)	34.7	1.9e-39	89.900000
Pnte25HS_TRINITY_DN3526_c0_g1	NP_568653.1	AT5G46020	28 kDa heat/acid-stable phosphoprotein-like protein(AT5G46020)	70.7	5.7e-47	100.000000
Pnte25HS_TRINITY_DN35454_c0_g1	NP_001324722.1	AT2G19940	Putative N-acetyl-gamma-glutamyl-phosphate reductase(AT2G19940)	30.6	1.1e-35	83.600000
Pnte25HS_TRINITY_DN35691_c0_g1	NP_566416.1	AT3G12260	LYR family of Fe/S cluster biogenesis protein(AT3G12260)	58.1	5.8e-37	97.000000
Pnte25HS_TRINITY_DN35749_c0_g1	NP_001318947.1	AT1G07770	ribosomal protein S15A(RPS15A)	79.2	6.8e-54	97.700000
Pnte25HS_TRINITY_DN37332_c0_g1	NP_173608.1	AT1G21900	emp24/gp25L/p24 family/GOLD family protein(p24delta5)	23.8	6.5e-08	97.000000
Pnte25HS_TRINITY_DN37746_c0_g1	NP_001030831.1	AT3G49010	breast basic conserved 1(BBC1)	52.0	1.9e-45	93.100000
Pnte25HS_TRINITY_DN37891_c0_g1	NP_173289.1	AT1G18540	Ribosomal protein L6 family protein(AT1G18540)	73.0	1.5e-88	97.400000
Pnte25HS_TRINITY_DN38141_c0_g2	NP_001318248.1	AT2G19440	O-Glycosyl hydrolases family 17 protein(AT2G19440)	59.1	1.4e-157	98.500000
Pnte25HS_TRINITY_DN38594_c0_g1	NP_001319873.1	AT4G05180	photosystem II subunit Q-2(PSBQ-2)	57.1	7.8e-64	100.000000
Pnte25HS_TRINITY_DN38782_c0_g1	NP_001117437.1	AT1G44770	elongation factor(AT1G44770)	33.6	4.6e-34	97.000000
Pnte25HS_TRINITY_DN38823_c0_g1	NP_190605.1	AT3G50360	centrin2(CEN2)	75.3	2.1e-60	92.400000
Pnte25HS_TRINITY_DN39108_c0_g1	NP_187703.1	AT3G10920	manganese superoxide dismutase 1(MSD1)	68.4	4.8e-92	99.600000
Pnte25HS_TRINITY_DN39214_c0_g1	NP_567581.1	AT4G19230	cytochrome P450, family 707, subfamily A, polypeptide 1(CYP707A1)	69.4	3.3e-188	97.700000
Pnte25HS_TRINITY_DN39257_c0_g1	NP_001318666.1	AT5G27990	Pre-rRNA-processing protein TSR2, conserved region(AT5G27990)	34.6	5.8e-20	92.200000
Pnte25HS_TRINITY_DN39295_c0_g1	NP_175056.1	AT1G43890	RAB GTPASE HOMOLOG B18(RAB18)	77.1	1.1e-90	100.000000
Pnte25HS_TRINITY_DN39358_c0_g1	NP_001331359.1	AT5G08410	ferredoxin/thioredoxin reductase subunit A (variable subunit) 2(FTRA2)	39.9	1.3e-27	88.200000
Pnte25HS_TRINITY_DN39393_c0_g1	NP_568854.1	AT5G57345	transmembrane protein(AT5G57345)	47.7	3.1e-34	85.200000
Pnte25HS_TRINITY_DN39608_c0_g1	NP_197502.1	AT5G20020	RAS-related GTP-binding nuclear protein 2(RAN2)	75.2	2.3e-91	99.500000
Pnte25HS_TRINITY_DN40076_c0_g1	NP_568589.1	AT5G41340	ubiquitin conjugating enzyme 4(UBC4)	77.9	3.4e-80	100.000000
Pnte25HS_TRINITY_DN4124_c0_g1	NP_565816.1	AT2G35680	Phosphotyrosine protein phosphatases superfamily protein(AT2G35680)	52.2	1.8e-83	86.700000
Pnte25HS_TRINITY_DN4131_c0_g1	NP_001324420.1	AT2G34040	Apoptosis inhibitory protein 5 (API5)(AT2G34040)	67.9	2,00E-205	99.400000
Pnte25HS_TRINITY_DN41385_c0_g1	NP_564724.1	AT1G57660	Translation protein SH3-like family protein(AT1G57660)	52.5	1,00E-40	99.400000
Pnte25HS_TRINITY_DN41604_c0_g1	NP_181157.1	AT2G36130	Cyclophilin-like peptidyl-prolyl cis-trans isomerase family protein(AT2G36130)	79.3	2.9e-75	100.000000
Pnte25HS_TRINITY_DN41698_c0_g1	NP_001190062.1	AT3G51880	high mobility group B1(HMGB1)	60.7	1,00E-32	93.500000
Pnte25HS_TRINITY_DN41740_c0_g1	NP_195693.1	AT4G39830	Cupredoxin superfamily protein(AT4G39830)	55.8	1.7e-194	98.100000
Pnte25HS_TRINITY_DN41828_c0_g1	NP_564099.1	AT1G19920	Pseudouridine synthase/archaeosine transglycosylase-like family protein(APS2)	69.7	5.3e-197	96.500000
Pnte25HS_TRINITY_DN41891_c0_g1	NP_001031505.1	AT2G37770	NAD(P)-linked oxidoreductase superfamily protein(ChlAKR)	65.6	2.5e-120	96.400000
Pnte25HS_TRINITY_DN42003_c0_g1	NP_001326959.1	AT3G25800	protein phosphatase 2A subunit A2(PP2AA2)	50.7	3.3e-167	96.500000
Pnte25HS_TRINITY_DN42008_c0_g1	NP_193007.1	AT4G12710	ARM repeat superfamily protein(AT4G12710)	53.3	2.1e-84	92.700000
Pnte25HS_TRINITY_DN42034_c0_g1	NP_567724.1	AT4G25630	fibrillarin 2(FIB2)	80.9	7,00E-126	99.700000
Pnte25HS_TRINITY_DN42151_c0_g1	NP_849680.1	AT1G17440	Transcription initiation factor TFIID subunit A(EER4)	35.4	1.5e-60	99.800000
Pnte25HS_TRINITY_DN42168_c0_g1	NP_001330392.1	AT5G53490	Tetratricopeptide repeat (TPR)-like superfamily protein(AT5G53490)	63.0	1.7e-71	91.200000
Pnte25HS_TRINITY_DN42227_c0_g2	NP_849278.1	AT4G00810	60S acidic ribosomal protein family(AT4G00810)	55.9	9.3e-20	96.500000
Pnte25HS_TRINITY_DN42227_c1_g1	NP_180339.1	AT2G27710	60S acidic ribosomal protein family(AT2G27710)	57.8	4.5e-18	100.000000
Pnte25HS_TRINITY_DN42405_c0_g1	NP_187456.1	AT3G07990	serine carboxypeptidase-like 27(SCPL27)	69.8	4.2e-194	87.600000
Pnte25HS_TRINITY_DN42560_c1_g1	NP_193821.1	AT4G20890	tubulin beta-9 chain(TUB9)	79.0	6.3e-213	99.300000
Pnte25HS_TRINITY_DN42585_c0_g1	NP_001319505.1	AT3G08980	Peptidase S24/S26A/S26B/S26C family protein(AT3G08980)	55.1	1.8e-51	92.900000
Pnte25HS_TRINITY_DN42908_c0_g1	NP_197516.1	AT5G20160	Ribosomal protein L7Ae/L30e/S12e/Gadd45 family protein(AT5G20160)	71.8	6.3e-44	100.000000
Pnte25HS_TRINITY_DN42941_c0_g1	NP_190979.1	AT3G54110	plant uncoupling mitochondrial protein 1(PUMP1)	78.6	2.1e-135	94.800000
Pnte25HS_TRINITY_DN43321_c0_g2	NP_192919.1	AT4G11820	hydroxymethylglutaryl-CoA synthase / HMG-CoA synthase / 3-hydroxy-3-methylglutaryl coenzyme A synthase(HMGS)	45.7	5.1e-109	98.900000
Pnte25HS_TRINITY_DN43491_c0_g1	NP_197104.1	AT5G16000	NSP-interacting kinase 1(NIK1)	65.7	3.6e-238	99.000000
Pnte25HS_TRINITY_DN43526_c0_g1	NP_564324.1	AT1G29220	transcriptional regulator family protein(AT1G29220)	34.8	2.4e-49	99.000000
Pnte25HS_TRINITY_DN43561_c0_g1	NP_565938.1	AT2G40660	Nucleic acid-binding, OB-fold-like protein(AT2G40660)	55.5	1.5e-94	84.600000
Pnte25HS_TRINITY_DN43634_c0_g2	NP_201420.1	AT5G66190	ferredoxin-NADP[+]-oxidoreductase 1(FNR1)	74.7	2,00E-159	99.700000
Pnte25HS_TRINITY_DN43920_c0_g1	NP_001326439.1	AT3G21215	RNA-binding (RRM/RBD/RNP motifs) family protein(AT3G21215)	57.8	1.5e-94	91.900000
Pnte25HS_TRINITY_DN4400_c0_g1	NP_568113.1	AT5G03290	isocitrate dehydrogenase V(IDH-V)	37.0	5.3e-48	95.700000
Pnte25HS_TRINITY_DN44363_c0_g2	NP_851190.1	AT5G54600	Translation protein SH3-like family protein(RPL24)	59.8	2.9e-58	100.000000
Pnte25HS_TRINITY_DN44867_c0_g1	NP_180239.1	AT2G26710	Cytochrome P450 superfamily protein(BAS1)	48.0	3.7e-140	98.500000
Pnte25HS_TRINITY_DN45188_c0_g2	NP_001329475.1	AT4G04890	protodermal factor 2(PDF2)	72.4	6.4e-298	95.000000
Pnte25HS_TRINITY_DN45278_c0_g1	NP_850277.2	AT2G37060	nuclear factor Y, subunit B8(NF-YB8)	68.0	1.7e-51	98.200000
Pnte25HS_TRINITY_DN45346_c0_g1	NP_194144.1	AT4G24130	DUF538 family protein (Protein of unknown function, DUF538)(AT4G24130)	38.9	2,00E-19	98.600000
Pnte25HS_TRINITY_DN45499_c0_g1	NP_566143.1	AT3G01590	Galactose mutarotase-like superfamily protein(AT3G01590)	73.0	8.3e-132	100.000000
Pnte25HS_TRINITY_DN45735_c0_g1	NP_567679.2	AT4G23180	cysteine-rich RLK (RECEPTOR-like protein kinase) 10(CRK10)	37.4	1.7e-119	100.000000
Pnte25HS_TRINITY_DN45809_c0_g1	NP_566373.2	AT3G10420	P-loop containing nucleoside triphosphate hydrolases superfamily protein(SPD1)	55.4	3.7e-188	98.500000
Pnte25HS_TRINITY_DN45918_c0_g2	NP_192783.1	AT4G10450	Ribosomal protein L6 family(AT4G10450)	51.0	4.3e-49	99.500000
Pnte25HS_TRINITY_DN45923_c0_g1	NP_190146.1	AT3G45600	tetraspanin3(TET3)	55.2	7,00E-85	98.200000
Pnte25HS_TRINITY_DN46525_c0_g2	NP_563951.1	AT1G14400	ubiquitin carrier protein 1(UBC1)	55.0	1,00E-45	97.400000
Pnte25HS_TRINITY_DN46571_c0_g1	NP_199550.1	AT5G47390	myb-like transcription factor family protein(AT5G47390)	38.7	7.2e-52	100.000000
Pnte25HS_TRINITY_DN46730_c0_g1	NP_567096.1	AT3G60245	Zinc-binding ribosomal protein family protein(AT3G60245)	72.5	3.2e-32	91.900000
Pnte25HS_TRINITY_DN46817_c0_g1	NP_200019.2	AT5G52060	BCL-2-associated athanogene 1(BAG1)	51.8	1.4e-63	94.900000
Pnte25HS_TRINITY_DN46859_c0_g1	NP_850570.2	AT3G12490	cystatin B(CYSB)	56.8	8.3e-52	82.900000
Pnte25HS_TRINITY_DN46949_c0_g1	NP_175669.1	AT1G52600	Peptidase S24/S26A/S26B/S26C family protein(AT1G52600)	73.6	6,00E-69	100.000000
Pnte25HS_TRINITY_DN47026_c0_g1	NP_568052.1	AT4G39090	Papain family cysteine protease(RD19)	62.4	1.3e-132	89.000000
Pnte25HS_TRINITY_DN47080_c0_g1	NP_683398.1	AT1G45230	DCL protein (DUF3223)(AT1G45230)	47.7	3.2e-46	81.700000
Pnte25HS_TRINITY_DN47086_c0_g1	NP_178540.1	AT2G04630	RNA polymerase Rpb6(NRPB6B)	75.2	2.8e-53	100.000000
Pnte25HS_TRINITY_DN47090_c0_g1	NP_175463.1	AT1G50460	hexokinase-like 1(HKL1)	59.8	3.1e-168	98.600000
Pnte25HS_TRINITY_DN470_c0_g1	NP_178062.1	AT1G79440	aldehyde dehydrogenase 5F1(ALDH5F1)	34.2	1.9e-64	92.400000
Pnte25HS_TRINITY_DN47120_c0_g1	NP_001325274.1	AT2G03800	D-aminoacyl-tRNA deacylase(GEK1)	63.1	4,00E-121	99.700000
Pnte25HS_TRINITY_DN47235_c0_g1	NP_175186.2	AT1G47550	exocyst complex component sec3A(SEC3A)	74.4	0	100.000000
Pnte25HS_TRINITY_DN47299_c0_g1	NP_001031025.1	AT1G11840	glyoxalase/bleomycin resistance protein/dioxygenase superfamily protein(GLX1)	77.3	4.6e-132	97.600000
Pnte25HS_TRINITY_DN47362_c0_g1	NP_001190062.1	AT3G51880	high mobility group B1(HMGB1)	51.6	8.4e-24	100.000000
Pnte25HS_TRINITY_DN47513_c0_g1	NP_849868.1	AT1G69530	expansin A1(EXPA1)	77.2	2.8e-114	99.600000
Pnte25HS_TRINITY_DN47619_c0_g1	NP_188286.1	AT3G16640	translationally controlled tumor protein(TCTP)	69.6	6.2e-65	100.000000
Pnte25HS_TRINITY_DN48131_c0_g2	NP_680180.1	AT5G21920	YGGT family protein(YLMG2)	47.0	5.1e-42	85.400000
Pnte25HS_TRINITY_DN48213_c0_g1	NP_171789.1	AT1G02900	rapid alkalinization factor 1(RALF1)	45.6	3.4e-20	92.600000
Pnte25HS_TRINITY_DN49187_c0_g1	NP_567216.1	AT4G01710	ARP2/3 complex 16 kDa subunit (p16-Arc)(CRK)	76.0	1,00E-52	90.800000
Pnte25HS_TRINITY_DN50995_c0_g1	NP_565360.1	AT2G13840	Polymerase/histidinol phosphatase-like protein(AT2G13840)	54.5	8.7e-127	98.100000
Pnte25HS_TRINITY_DN51023_c0_g1	NP_191429.1	AT3G58700	Ribosomal L5P family protein(AT3G58700)	94.4	9.7e-96	100.000000
Pnte25HS_TRINITY_DN51356_c0_g1	NP_974931.1	AT5G53850	haloacid dehalogenase-like hydrolase family protein(AT5G53850)	67.1	7.1e-208	100.000000
Pnte25HS_TRINITY_DN51493_c0_g1	NP_192787.1	AT4G10490	2-oxoglutarate (2OG) and Fe(II)-dependent oxygenase superfamily protein(AT4G10490)	55.4	6.7e-78	81.400000
Pnte25HS_TRINITY_DN51682_c0_g1	NP_198137.1	AT5G27850	Ribosomal protein L18e/L15 superfamily protein(AT5G27850)	85.6	3.9e-85	91.700000
Pnte25HS_TRINITY_DN52501_c0_g1	NP_564379.2	AT1G31340	related to ubiquitin 1(RUB1)	95.4	1.1e-76	99.300000
Pnte25HS_TRINITY_DN52570_c0_g1	NP_192072.1	AT4G01630	expansin A17(EXPA17)	71.7	3.4e-72	90.700000
Pnte25HS_TRINITY_DN52698_c0_g1	NP_172184.1	AT1G07030	Mitochondrial substrate carrier family protein(AT1G07030)	65.4	3.8e-101	85.100000
Pnte25HS_TRINITY_DN52724_c0_g1	NP_565524.1	AT2G21970	stress enhanced protein 2(SEP2)	38.4	6.3e-27	80.100000
Pnte25HS_TRINITY_DN52747_c0_g1	NP_567182.1	AT4G00680	actin depolymerizing factor 8(ADF8)	38.1	4.4e-27	95.700000
Pnte25HS_TRINITY_DN53103_c0_g1	NP_200186.2	AT5G53750	CBS domain-containing protein(AT5G53750)	46.8	1,00E-87	100.000000
Pnte25HS_TRINITY_DN53358_c0_g1	NP_171993.1	AT1G05000	Phosphotyrosine protein phosphatases superfamily protein(PFA-DSP1)	71.6	8.3e-71	90.000000
Pnte25HS_TRINITY_DN53377_c0_g1	NP_198460.1	AT5G36110	cytochrome P450, family 716, subfamily A, polypeptide 1(CYP716A1)	43.8	6.9e-120	96.500000
Pnte25HS_TRINITY_DN53520_c0_g1	NP_175868.1	AT1G54690	gamma histone variant H2AX(GAMMA-H2AX)	65.0	2.6e-42	81.300000
Pnte25HS_TRINITY_DN53576_c0_g1	NP_001331136.1	AT5G50740	Heavy metal transport/detoxification superfamily protein(AT5G50740)	40.6	8.6e-47	100.000000
Pnte25HS_TRINITY_DN53626_c0_g1	NP_565164.1	AT1G77940	Ribosomal protein L7Ae/L30e/S12e/Gadd45 family protein(AT1G77940)	81.2	1.7e-50	100.000000
Pnte25HS_TRINITY_DN53884_c0_g1	NP_193544.1	AT4G18100	Ribosomal protein L32e(AT4G18100)	61.1	1,00E-36	94.200000
Pnte25HS_TRINITY_DN54180_c0_g1	NP_196846.1	AT5G13420	Aldolase-type TIM barrel family protein(TRA2)	72.4	7,00E-156	86.200000
Pnte25HS_TRINITY_DN54606_c0_g1	NP_851198.1	AT5G56150	ubiquitin-conjugating enzyme 30(UBC30)	85.0	3.5e-75	99.300000
Pnte25HS_TRINITY_DN55115_c0_g1	NP_001330272.1	AT5G28050	Cytidine/deoxycytidylate deaminase family protein(AT5G28050)	77.4	4.8e-82	100.000000
Pnte25HS_TRINITY_DN56159_c0_g1	NP_198006.1	AT5G26340	Major facilitator superfamily protein(MSS1)	75.4	5.7e-221	98.300000
Pnte25HS_TRINITY_DN56708_c0_g1	NP_565130.3	AT1G76405	outer envelope pore 21B-like protein(AT1G76405)	41.1	7.8e-39	100.000000
Pnte25HS_TRINITY_DN57045_c0_g1	NP_177564.2	AT1G74240	Mitochondrial substrate carrier family protein(AT1G74240)	48.1	6.7e-93	94.600000
Pnte25HS_TRINITY_DN57215_c0_g2	NP_001078297.1	AT3G55490	GINS complex protein(AT3G55490)	54.1	7,00E-52	95.800000
Pnte25HS_TRINITY_DN57258_c0_g1	NP_564364.1	AT1G30825	Arp2/3 complex, 34 kD subunit p34-Arc(DIS2)	63.5	7.1e-110	99.400000
Pnte25HS_TRINITY_DN57524_c0_g1	NP_567151.1	AT4G00100	ribosomal protein S13A(RPS13A)	89.4	6.1e-75	100.000000
Pnte25HS_TRINITY_DN57634_c0_g1	NP_188788.1	AT3G21510	histidine-containing phosphotransmitter 1(AHP1)	63.6	5.7e-49	100.000000
Pnte25HS_TRINITY_DN57759_c0_g1	NP_566742.1	AT3G24010	RING/FYVE/PHD zinc finger superfamily protein(ING1)	51.5	4.1e-67	100.000000
Pnte25HS_TRINITY_DN57834_c0_g1	NP_190989.1	AT3G54210	Ribosomal protein L17 family protein(AT3G54210)	62.4	5.8e-60	99.500000
Pnte25HS_TRINITY_DN57857_c0_g1	NP_194740.1	AT4G30110	heavy metal atpase 2(HMA2)	50.1	1.4e-186	88.100000
Pnte25HS_TRINITY_DN58049_c0_g1	NP_566015.1	AT2G44310	Calcium-binding EF-hand family protein(AT2G44310)	58.1	1.2e-37	98.500000
Pnte25HS_TRINITY_DN58135_c0_g1	NP_001321168.1	AT1G22170	Phosphoglycerate mutase family protein(AT1G22170)	40.4	6.4e-43	95.700000
Pnte25HS_TRINITY_DN58294_c0_g1	NP_194304.1	AT4G25740	RNA binding Plectin/S10 domain-containing protein(AT4G25740)	72.4	4.8e-66	98.400000
Pnte25HS_TRINITY_DN58322_c0_g1	NP_001154388.1	AT1G32230	WWE protein-protein interaction domain protein family(RCD1)	31.1	3,00E-61	90.900000
Pnte25HS_TRINITY_DN58760_c0_g1	NP_001320653.1	AT1G02260	Divalent ion symporter(AT1G02260)	59.9	2,00E-168	99.800000
Pnte25HS_TRINITY_DN58885_c0_g1	NP_173692.1	AT1G22780	Ribosomal protein S13/S18 family(PFL)	92.1	1.2e-76	95.600000
Pnte25HS_TRINITY_DN59185_c0_g1	NP_566364.1	AT3G09970	Calcineurin-like metallo-phosphoesterase superfamily protein(AT3G09970)	62.9	3.3e-112	98.000000
Pnte25HS_TRINITY_DN59802_c0_g1	NP_175868.1	AT1G54690	gamma histone variant H2AX(GAMMA-H2AX)	89.7	1,00E-60	98.600000
Pnte25HS_TRINITY_DN60124_c0_g1	NP_568166.1	AT5G06290	2-cysteine peroxiredoxin B(2-Cys Prx B)	70.3	2,00E-103	100.000000
Pnte25HS_TRINITY_DN60183_c0_g1	NP_566192.1	AT3G03100	NADH:ubiquinone oxidoreductase, 17	66.9	1.4e-60	98.600000
Pnte25HS_TRINITY_DN60574_c0_g1	NP_192261.1	AT4G03520	Thioredoxin superfamily protein(ATHM2)	51.9	3.4e-46	92.800000
Pnte25HS_TRINITY_DN60829_c0_g3	NP_565132.2	AT1G76460	RNA-binding (RRM/RBD/RNP motifs) family protein(AT1G76460)	53.7	6.1e-76	99.000000
Pnte25HS_TRINITY_DN60840_c0_g1	NP_567335.1	AT4G08240	histone-lysine N-methyltransferase(AT4G08240)	39.2	1.4e-14	88.000000
Pnte25HS_TRINITY_DN60935_c0_g1	NP_200227.1	AT5G54160	O-methyltransferase 1(OMT1)	44.8	8.4e-89	98.400000
Pnte25HS_TRINITY_DN61019_c0_g1	NP_196106.1	AT5G04860	splicing factor 3A subunit(AT5G04860)	42.0	1.1e-140	98.200000
Pnte25HS_TRINITY_DN61723_c0_g1	NP_172217.1	AT1G07370	proliferating cellular nuclear antigen 1(PCNA1)	87.6	4.1e-127	98.500000
Pnte25HS_TRINITY_DN62144_c0_g1	NP_180823.3	AT2G32640	Lycopene beta/epsilon cyclase protein(AT2G32640)	60.7	1.5e-204	90.300000
Pnte25HS_TRINITY_DN62268_c0_g6	NP_001326293.1	AT3G23570	alpha/beta-Hydrolases superfamily protein(AT3G23570)	46.7	2.2e-53	85.100000
Pnte25HS_TRINITY_DN62438_c0_g1	NP_179430.1	AT2G18390	ADP-ribosylation factor family protein(TTN5)	87.6	2.8e-90	100.000000
Pnte25HS_TRINITY_DN62456_c0_g1	NP_173176.1	AT1G17330	Metal-dependent phosphohydrolase(AT1G17330)	69.4	1.7e-81	98.600000
Pnte25HS_TRINITY_DN62666_c0_g1	NP_001031932.1	AT5G23670	long chain base2(LCB2)	79.7	1.4e-226	96.800000
Pnte25HS_TRINITY_DN62804_c0_g1	NP_181277.1	AT2G37410	translocase inner membrane subunit 17-2(TIM17-2)	55.1	2.7e-67	100.000000
Pnte25HS_TRINITY_DN62865_c0_g2	NP_563847.1	AT1G09590	Translation protein SH3-like family protein(AT1G09590)	57.1	2.3e-35	97.600000
Pnte25HS_TRINITY_DN63165_c0_g1	NP_566194.1	AT3G03150	hypothetical protein(AT3G03150)	40.8	1.6e-15	91.500000
Pnte25HS_TRINITY_DN63237_c0_g1	NP_173866.1	AT1G24620	EF hand calcium-binding protein family(AT1G24620)	41.9	1.8e-22	80.000000
Pnte25HS_TRINITY_DN63378_c0_g2	NP_564029.1	AT1G17620	Late embryogenesis abundant (LEA) hydroxyproline-rich glycoprotein family(AT1G17620)	33.2	6.1e-25	88.000000
Pnte25HS_TRINITY_DN63449_c0_g1	NP_176968.1	AT1G68010	hydroxypyruvate reductase(HPR)	81.9	3.1e-188	88.900000
Pnte25HS_TRINITY_DN63476_c0_g1	NP_180214.1	AT2G26460	RED family protein(SMU2)	61.0	5,00E-182	85.200000
Pnte25HS_TRINITY_DN6349_c0_g2	NP_176015.1	AT1G56190	Phosphoglycerate kinase family protein(AT1G56190)	75.0	4.1e-200	99.600000
Pnte25HS_TRINITY_DN63519_c0_g1	NP_566935.1	AT3G50560	NAD(P)-binding Rossmann-fold superfamily protein(AT3G50560)	59.0	4.2e-82	84.500000
Pnte25HS_TRINITY_DN63545_c0_g1	NP_194623.2	AT4G28940	Phosphorylase superfamily protein(AT4G28940)	52.5	2.1e-97	87.000000
Pnte25HS_TRINITY_DN63552_c0_g1	NP_174118.1	AT1G27970	nuclear transport factor 2B(NTF2B)	50.0	3.5e-28	97.600000
Pnte25HS_TRINITY_DN63589_c0_g1	NP_566975.1	AT3G52940	Ergosterol biosynthesis ERG4/ERG24 family(FK)	65.5	3.8e-142	95.200000
Pnte25HS_TRINITY_DN64004_c0_g1	NP_568049.1	AT4G38970	fructose-bisphosphate aldolase 2(FBA2)	80.4	1.5e-181	99.200000
Pnte25HS_TRINITY_DN64052_c0_g1	NP_564202.1	AT1G23750	Nucleic acid-binding, OB-fold-like protein(AT1G23750)	68.7	7.9e-50	96.300000
Pnte25HS_TRINITY_DN64164_c0_g1	NP_567531.1	AT4G17560	Ribosomal protein L19 family protein(AT4G17560)	55.2	1.7e-52	85.900000
Pnte25HS_TRINITY_DN64463_c0_g1	NP_567580.1	AT4G19185	nodulin MtN21 /EamA-like transporter family protein(UMAMIT2)	65.0	5.6e-128	86.600000
Pnte25HS_TRINITY_DN6448_c0_g1	NP_199013.1	AT5G41980	nuclease(AT5G41980)	33.5	8.5e-30	83.700000
Pnte25HS_TRINITY_DN64592_c0_g1	NP_173816.2	AT1G24050	RNA-processing, Lsm domain-containing protein(AT1G24050)	52.6	4.3e-43	95.000000
Pnte25HS_TRINITY_DN64868_c0_g1	NP_197072.3	AT5G15680	ARM repeat superfamily protein(AT5G15680)	68.0	0	99.400000
Pnte25HS_TRINITY_DN64890_c0_g1	NP_200709.2	AT5G59010	kinase with tetratricopeptide repeat domain-containing protein(BSK5)	75.8	2,00E-218	93.400000
Pnte25HS_TRINITY_DN65107_c0_g1	NP_188512.1	AT3G18820	RAB GTPase homolog G3F(RAB7B)	79.3	1.6e-76	100.000000
Pnte25HS_TRINITY_DN65173_c0_g1	NP_566336.1	AT3G08890	hypothetical protein (Protein of unknown function, DUF538)(AT3G08890)	68.8	1.3e-68	100.000000
Pnte25HS_TRINITY_DN65207_c0_g2	NP_683335.2	AT1G30845	cell growth defect protein(AT1G30845)	61.1	4.5e-26	81.800000
Pnte25HS_TRINITY_DN65222_c0_g1	NP_196849.1	AT5G13450	delta subunit of Mt ATP synthase(ATP5)	48.9	9.7e-56	96.200000
Pnte25HS_TRINITY_DN65287_c0_g2	NP_566716.1	AT3G22750	Protein kinase superfamily protein(AT3G22750)	70.9	1,00E-155	96.100000
Pnte25HS_TRINITY_DN65331_c0_g1	NP_200470.1	AT5G56590	O-Glycosyl hydrolases family 17 protein(AT5G56590)	56.3	1.4e-157	97.800000
Pnte25HS_TRINITY_DN65337_c0_g1	NP_850337.1	AT2G40890	cytochrome P450, family 98, subfamily A, polypeptide 3(CYP98A3)	74.5	6.7e-235	98.600000
Pnte25HS_TRINITY_DN65338_c0_g1	NP_195994.3	AT5G03740	histone deacetylase 2C(HD2C)	35.3	2.4e-21	99.100000
Pnte25HS_TRINITY_DN65375_c0_g1	NP_196867.1	AT5G13630	magnesium-chelatase subunit chlH, chloroplast, putative / Mg-protoporphyrin IX chelatase, putative (CHLH)(GUN5)	81.8	0	95.400000
Pnte25HS_TRINITY_DN65425_c0_g1	NP_195242.1	AT4G35160	O-methyltransferase family protein(AT4G35160)	39.8	4.6e-71	92.900000
Pnte25HS_TRINITY_DN65509_c0_g1	NP_568828.1	AT5G55640	Na-translocating NADH-quinone reductase subunit A(AT5G55640)	50.0	1.2e-30	97.900000
Pnte25HS_TRINITY_DN65788_c0_g2	NP_181283.1	AT2G37470	Histone superfamily protein(AT2G37470)	67.4	3.7e-39	97.800000
Pnte25HS_TRINITY_DN65813_c0_g1	NP_563813.2	AT1G08360	Ribosomal protein L1p/L10e family(AT1G08360)	63.4	2.3e-75	100.000000
Pnte25HS_TRINITY_DN65833_c0_g1	NP_851115.1	AT5G41700	ubiquitin conjugating enzyme 8(UBC8)	80.3	8.2e-69	100.000000
Pnte25HS_TRINITY_DN65871_c0_g1	NP_197608.1	AT5G21090	Leucine-rich repeat (LRR) family protein(AT5G21090)	66.7	9.7e-79	97.600000
Pnte25HS_TRINITY_DN66182_c0_g1	NP_192772.1	AT4G10340	light harvesting complex of photosystem II 5(LHCB5)	73.5	1.9e-121	88.400000
Pnte25HS_TRINITY_DN66193_c0_g1	NP_001323370.1	AT1G67480	Galactose oxidase/kelch repeat superfamily protein(AT1G67480)	60.2	1.2e-122	88.600000
Pnte25HS_TRINITY_DN66314_c0_g1	NP_001030831.1	AT3G49010	breast basic conserved 1(BBC1)	53.4	1.1e-43	98.900000
Pnte25HS_TRINITY_DN66323_c0_g1	NP_177637.1	AT1G75000	GNS1/SUR4 membrane protein family(AT1G75000)	39.4	8.3e-49	82.900000
Pnte25HS_TRINITY_DN66419_c0_g1	NP_564565.1	AT1G50300	TBP-associated factor 15(TAF15)	60.7	6.5e-120	83.700000
Pnte25HS_TRINITY_DN66465_c0_g1	NP_001320717.1	AT1G68710	ATPase E1-E2 type family protein / haloacid dehalogenase-like hydrolase family protein(AT1G68710)	65.5	0	97.500000
Pnte25HS_TRINITY_DN66481_c0_g1	NP_001325175.1	AT2G14260	proline iminopeptidase(PIP)	72.5	4.6e-143	80.800000
Pnte25HS_TRINITY_DN66495_c0_g1	NP_680106.1	AT3G48270	cytochrome P450, family 71, subfamily A, polypeptide 26(CYP71A26)	44.4	1.4e-110	89.100000
Pnte25HS_TRINITY_DN66667_c0_g1	NP_190331.3	AT3G47470	light-harvesting chlorophyll-protein complex I subunit A4(LHCA4)	78.7	8.7e-111	98.000000
Pnte25HS_TRINITY_DN66672_c0_g1	NP_197875.3	AT5G24930	zinc finger CONSTANS-like protein(COL4)	39.1	4.1e-55	91.400000
Pnte25HS_TRINITY_DN66739_c0_g1	NP_187823.1	AT3G12160	RAB GTPase homolog A4D(RABA4D)	77.4	8.3e-97	99.100000
Pnte25HS_TRINITY_DN66775_c0_g1	NP_565058.1	AT1G73180	Eukaryotic translation initiation factor eIF2A family protein(AT1G73180)	55.3	4.6e-170	98.700000
Pnte25HS_TRINITY_DN66833_c0_g1	NP_188060.1	AT3G14420	Aldolase-type TIM barrel family protein(GOX1)	86.4	1.7e-179	100.000000
Pnte25HS_TRINITY_DN66866_c0_g1	NP_200208.1	AT5G53970	Tyrosine transaminase family protein(TAT7)	48.2	3.3e-118	91.200000
Pnte25HS_TRINITY_DN66876_c0_g1	NP_190676.1	AT3G51070	S-adenosyl-L-methionine-dependent methyltransferases superfamily protein(AT3G51070)	51.8	3.9e-246	99.700000
Pnte25HS_TRINITY_DN6702_c0_g1	NP_001031011.1	AT1G09270	importin alpha isoform 4(IMPA-4)	58.6	1.7e-98	96.900000
Pnte25HS_TRINITY_DN67083_c0_g1	NP_001325788.1	AT3G06060	NAD(P)-binding Rossmann-fold superfamily protein(TSC10A)	33.4	2.8e-32	84.000000
Pnte25HS_TRINITY_DN67107_c0_g1	NP_181729.1	AT2G41980	Protein with RING/U-box and TRAF-like domain(AT2G41980)	57.7	1.2e-96	88.000000
Pnte25HS_TRINITY_DN67141_c0_g1	NP_195741.1	AT5G01210	HXXXD-type acyl-transferase family protein(AT5G01210)	41.6	3.8e-85	96.200000
Pnte25HS_TRINITY_DN67151_c0_g1	NP_175816.1	AT1G54140	TATA binding protein associated factor 21kDa subunit(TAFII21)	66.3	2.5e-59	97.800000
Pnte25HS_TRINITY_DN67161_c0_g1	NP_200007.1	AT5G51940	RNA polymerase Rpb6(NRPB6A)	46.8	6.9e-26	98.100000
Pnte25HS_TRINITY_DN67183_c0_g1	NP_192040.1	AT4G01310	Ribosomal L5P family protein(AT4G01310)	59.1	2.1e-75	96.900000
Pnte25HS_TRINITY_DN67259_c0_g2	NP_191685.1	AT3G61260	Remorin family protein(AT3G61260)	50.8	1.7e-40	94.000000
Pnte25HS_TRINITY_DN67260_c0_g1	NP_194847.3	AT4G31180	Class II aminoacyl-tRNA and biotin synthetases superfamily protein(AT4G31180)	42.6	4.4e-104	99.800000
Pnte25HS_TRINITY_DN67316_c0_g2	NP_174530.2	AT1G32520	TLDc domain protein(AT1G32520)	65.3	1.3e-80	83.400000
Pnte25HS_TRINITY_DN67580_c0_g1	NP_001078802.1	AT5G65720	nitrogen fixation S (NIFS)-like 1(NFS1)	61.9	4.4e-115	100.000000
Pnte25HS_TRINITY_DN67662_c2_g2	NP_173692.1	AT1G22780	Ribosomal protein S13/S18 family(PFL)	70.1	3.3e-58	88.000000
Pnte25HS_TRINITY_DN67715_c2_g1	NP_001119221.1	AT5G14030	translocon-associated protein beta (TRAPB) family protein(AT5G14030)	50.8	2.1e-48	97.400000
Pnte25HS_TRINITY_DN67717_c0_g1	NP_568674.1	AT5G47000	Peroxidase superfamily protein(AT5G47000)	53.6	1.8e-92	93.600000
Pnte25HS_TRINITY_DN67745_c0_g1	NP_001324584.1	AT2G22540	K-box region and MADS-box transcription factor family protein(SVP)	47.3	3.9e-44	97.400000
Pnte25HS_TRINITY_DN67806_c0_g1	NP_196917.1	AT5G14130	Peroxidase superfamily protein(AT5G14130)	46.1	1.2e-73	82.300000
Pnte25HS_TRINITY_DN67814_c0_g1	NP_194457.2	AT4G27270	Quinone reductase family protein(AT4G27270)	83.7	7.6e-97	100.000000
Pnte25HS_TRINITY_DN68282_c0_g1	NP_564859.2	AT1G65660	Pre-mRNA splicing Prp18-interacting factor(SMP1)	80.6	2.1e-255	99.800000
Pnte25HS_TRINITY_DN68307_c0_g1	NP_180895.1	AT2G33370	Ribosomal protein L14p/L23e family protein(AT2G33370)	84.3	2.6e-64	99.300000
Pnte25HS_TRINITY_DN68366_c0_g1	NP_001078348.4	AT4G02760	RNI-like superfamily protein(AT4G02760)	33.5	3,00E-49	89.000000
Pnte25HS_TRINITY_DN68385_c0_g1	NP_197436.1	AT5G19350	RNA-binding (RRM/RBD/RNP motifs) family protein(AT5G19350)	63.0	5.8e-147	97.500000
Pnte25HS_TRINITY_DN68421_c0_g1	NP_565110.1	AT1G75440	ubiquitin-conjugating enzyme 16(UBC16)	86.2	6.7e-80	99.400000
Pnte25HS_TRINITY_DN68457_c0_g1	NP_174525.1	AT1G32470	Single hybrid motif superfamily protein(AT1G32470)	61.7	5.9e-55	100.000000
Pnte25HS_TRINITY_DN68513_c0_g1	NP_567536.1	AT4G17720	RNA-binding (RRM/RBD/RNP motifs) family protein(AT4G17720)	51.0	3,00E-71	98.100000
Pnte25HS_TRINITY_DN68535_c0_g1	NP_001077494.1	AT1G08830	copper/zinc superoxide dismutase 1(CSD1)	77.0	2.4e-66	98.700000
Pnte25HS_TRINITY_DN68571_c0_g1	NP_192839.1	AT4G11010	nucleoside diphosphate kinase 3(NDPK3)	68.2	2,00E-88	99.600000
Pnte25HS_TRINITY_DN68628_c0_g1	NP_179671.2	AT2G20780	Major facilitator superfamily protein(AT2G20780)	51.0	1.3e-133	93.000000
Pnte25HS_TRINITY_DN68689_c0_g1	NP_176916.2	AT1G67490	glucosidase 1(GCS1)	58.7	7.9e-289	90.300000
Pnte25HS_TRINITY_DN68730_c0_g1	NP_200140.1	AT5G53280	plastid division1(PDV1)	31.2	2.5e-25	88.000000
Pnte25HS_TRINITY_DN69024_c0_g1	NP_566764.1	AT3G25410	Sodium Bile acid symporter family(AT3G25410)	65.7	2.1e-128	86.700000
Pnte25HS_TRINITY_DN69095_c0_g1	NP_197208.1	AT5G17060	ADP-ribosylation factor B1B(ARFB1B)	82.3	2.7e-91	98.500000
Pnte25HS_TRINITY_DN69143_c0_g2	NP_566059.1	AT2G45980	mesoderm induction early response protein(ATI1)	29.2	9.3e-17	91.800000
Pnte25HS_TRINITY_DN69324_c0_g1	NP_001319996.1	AT4G19420	Pectinacetylesterase family protein(AT4G19420)	60.8	2.2e-143	87.700000
Pnte25HS_TRINITY_DN69331_c0_g1	NP_566842.1	AT3G29090	pectin methylesterase 31(PME31)	72.6	4.2e-142	98.400000
Pnte25HS_TRINITY_DN69375_c0_g1	NP_174166.1	AT1G28440	HAESA-like 1(HSL1)	43.3	6.6e-223	96.600000
Pnte25HS_TRINITY_DN69391_c3_g2	NP_849301.4	AT4G05320	polyubiquitin 10(UBQ10)	98.1	4.6e-173	100.000000
Pnte25HS_TRINITY_DN69391_c3_g3	NP_001189768.1	AT2G47110	ubiquitin 6(UBQ6)	83.1	2.8e-67	100.000000
Pnte25HS_TRINITY_DN69457_c0_g1	NP_197529.1	AT5G20290	Ribosomal protein S8e family protein(AT5G20290)	62.5	1.7e-67	95.700000
Pnte25HS_TRINITY_DN69466_c1_g1	NP_177024.1	AT1G68570	Major facilitator superfamily protein(AT1G68570)	65.5	2.4e-221	92.100000
Pnte25HS_TRINITY_DN69512_c0_g1	NP_199196.1	AT5G43830	aluminum induced protein with YGL and LRDR motifs(AT5G43830)	53.6	1.7e-74	98.400000
Pnte25HS_TRINITY_DN69570_c0_g1	NP_176711.1	AT1G65320	Cystathionine beta-synthase (CBS) family protein(CBSX6)	46.3	7.8e-99	99.500000
Pnte25HS_TRINITY_DN69660_c0_g1	NP_565719.1	AT2G31200	actin depolymerizing factor 6(ADF6)	73.3	1.9e-57	100.000000
Pnte25HS_TRINITY_DN69774_c0_g1	NP_566095.1	AT2G47110	ubiquitin 6(UBQ6)	83.6	4.8e-67	96.800000
Pnte25HS_TRINITY_DN69925_c0_g1	NP_001332145.1	AT5G64180	tropomyosin(AT5G64180)	64.0	1.9e-40	80.300000
Pnte25HS_TRINITY_DN69970_c0_g1	NP_172848.1	AT1G13950	eukaryotic elongation factor 5A-1(ELF5A-1)	84.9	8.3e-75	100.000000
Pnte25HS_TRINITY_DN70028_c0_g1	NP_200906.2	AT5G60980	Nuclear transport factor 2 (NTF2) family protein with RNA binding (RRM-RBD-RNP motifs) domain-containing protein(AT5G60980)	49.0	3.9e-96	98.300000
Pnte25HS_TRINITY_DN70112_c0_g1	NP_568154.1	AT5G05270	Chalcone-flavanone isomerase family protein(CHIL)	61.5	2.5e-66	99.100000
Pnte25HS_TRINITY_DN70136_c0_g1	NP_173731.2	AT1G23180	ARM repeat superfamily protein(AT1G23180)	42.2	8.7e-150	93.700000
Pnte25HS_TRINITY_DN70147_c1_g3	NP_180781.1	AT2G32220	Ribosomal L27e protein family(AT2G32220)	52.9	9.1e-36	93.200000
Pnte25HS_TRINITY_DN70237_c0_g1	NP_180273.1	AT2G27050	ETHYLENE-INSENSITIVE3-like 1(EIL1)	53.8	4.3e-146	81.900000
Pnte25HS_TRINITY_DN70279_c0_g1	NP_001319996.1	AT4G19420	Pectinacetylesterase family protein(AT4G19420)	59.3	9.9e-143	99.500000
Pnte25HS_TRINITY_DN70331_c0_g1	NP_564216.1	AT1G24360	NAD(P)-binding Rossmann-fold superfamily protein(AT1G24360)	69.0	5.6e-105	82.200000
Pnte25HS_TRINITY_DN70418_c0_g1	NP_173944.1	AT1G26190	Phosphoribulokinase / Uridine kinase family(AT1G26190)	63.0	2.4e-232	94.900000
Pnte25HS_TRINITY_DN70482_c0_g1	NP_001078705.1	AT5G44200	CAP-binding protein 20(CBP20)	67.3	2.4e-86	97.900000
Pnte25HS_TRINITY_DN70574_c0_g1	NP_001031299.1	AT1G78900	vacuolar ATP synthase subunit A(VHA-A)	63.0	7.9e-230	98.400000
Pnte25HS_TRINITY_DN70629_c0_g1	NP_200241.1	AT5G54300	cotton fiber-like protein (DUF761)(AT5G54300)	32.1	4.5e-21	85.200000
Pnte25HS_TRINITY_DN70663_c0_g1	NP_001184954.1	AT1G10670	ATP-citrate lyase A-1(ACLA-1)	80.1	1,00E-204	100.000000
Pnte25HS_TRINITY_DN70729_c0_g1	NP_001325951.1	AT3G52800	A20/AN1-like zinc finger family protein(AT3G52800)	51.1	1.1e-41	92.300000
Pnte25HS_TRINITY_DN70852_c0_g1	NP_001184984.1	AT1G13360	hypothetical protein(AT1G13360)	29.2	1.3e-11	92.700000
Pnte25HS_TRINITY_DN71365_c0_g1	NP_001325663.1	AT3G18610	nucleolin like 2(NUC-L2)	24.1	7.8e-25	85.200000
Pnte25HS_TRINITY_DN71749_c0_g1	NP_001185403.1	AT1G75500	Walls Are Thin 1(WAT1)	66.2	9,00E-137	93.700000
Pnte25HS_TRINITY_DN71789_c0_g1	NP_001319541.1	AT3G13600	calmodulin-binding family protein(AT3G13600)	46.5	1.1e-107	85.000000
Pnte25HS_TRINITY_DN71824_c0_g1	NP_200582.3	AT5G57740	hypothetical protein(XBAT32)	58.7	8,00E-154	84.500000
Pnte25HS_TRINITY_DN71890_c0_g1	NP_001031178.1	AT1G53310	phosphoenolpyruvate carboxylase 1(PPC1)	85.0	0	100.000000
Pnte25HS_TRINITY_DN71892_c0_g2	NP_850015.1	AT2G21620	Adenine nucleotide alpha hydrolases-like superfamily protein(RD2)	62.1	3.6e-63	100.000000
Pnte25HS_TRINITY_DN72052_c0_g1	NP_001332180.1	AT5G42740	Sugar isomerase (SIS) family protein(AT5G42740)	78.5	2.7e-262	89.900000
Pnte25HS_TRINITY_DN72098_c0_g1	NP_187506.1	AT3G08940	light harvesting complex photosystem II(LHCB4	61.8	1.5e-88	95.000000
Pnte25HS_TRINITY_DN72182_c0_g1	NP_564417.1	AT1G33120	Ribosomal protein L6 family(AT1G33120)	54.4	7,00E-49	95.100000
Pnte25HS_TRINITY_DN72392_c0_g1	NP_001318231.1	AT2G16600	rotamase CYP 3(ROC3)	84.7	1.3e-83	81.000000
Pnte25HS_TRINITY_DN72464_c0_g1	NP_567945.1	AT4G33950	Protein kinase superfamily protein(OST1)	76.5	5.3e-151	99.700000
Pnte25HS_TRINITY_DN72511_c0_g1	NP_568905.1	AT5G59320	lipid transfer protein 3(LTP3)	47.7	3.7e-19	90.800000
Pnte25HS_TRINITY_DN72587_c0_g1	NP_850122.1	AT2G28520	vacuolar proton ATPase A1(VHA-A1)	68.0	0	96.500000
Pnte25HS_TRINITY_DN72602_c0_g1	NP_564202.1	AT1G23750	Nucleic acid-binding, OB-fold-like protein(AT1G23750)	78.1	4.4e-56	99.300000
Pnte25HS_TRINITY_DN72618_c0_g1	NP_565052.1	AT1G73010	inorganic pyrophosphatase 1(PS2)	50.0	9.6e-75	85.900000
Pnte25HS_TRINITY_DN72691_c0_g1	NP_001325164.1	AT2G02760	ubiquiting-conjugating enzyme 2(UBC2)	97.4	5.9e-86	100.000000
Pnte25HS_TRINITY_DN72859_c0_g1	NP_564165.1	AT1G22280	phytochrome-associated protein phosphatase type 2C(PAPP2C)	65.6	1.4e-101	97.500000
Pnte25HS_TRINITY_DN72865_c0_g1	NP_001154565.1	AT2G39460	ribosomal protein L23AA(RPL23AA)	79.4	5.6e-60	100.000000
Pnte25HS_TRINITY_DN72999_c0_g1	NP_191188.1	AT3G56290	potassium transporter(AT3G56290)	62.3	1.4e-49	81.600000
Pnte25HS_TRINITY_DN73123_c0_g1	NP_174314.2	AT1G30230	translation elongation factor EF1B/ribosomal protein S6 family protein(eEF-1Bb1)	39.1	1,00E-31	95.400000
Pnte25HS_TRINITY_DN73255_c0_g1	NP_001077674.1	AT1G43620	UDP-Glycosyltransferase superfamily protein(UGT80B1)	62.6	2.1e-218	80.800000
Pnte25HS_TRINITY_DN73348_c0_g1	NP_568380.1	AT5G19690	staurosporin and temperature sensitive 3-like A(STT3A)	80.5	0	98.600000
Pnte25HS_TRINITY_DN73414_c0_g1	NP_194065.3	AT4G23340	2-oxoglutarate (2OG) and Fe(II)-dependent oxygenase superfamily protein(AT4G23340)	35.4	5.1e-39	93.100000
Pnte25HS_TRINITY_DN73548_c0_g1	NP_193416.1	AT4G16830	Hyaluronan / mRNA binding family(AT4G16830)	41.2	2,00E-27	98.800000
Pnte25HS_TRINITY_DN73615_c0_g1	NP_849828.1	AT1G59520	CW7(CW7)	56.6	6.1e-118	82.800000
Pnte25HS_TRINITY_DN73759_c0_g1	NP_199704.1	AT5G48930	hydroxycinnamoyl-CoA shikimate/quinate hydroxycinnamoyl transferase(HCT)	70.4	2.1e-189	100.000000
Pnte25HS_TRINITY_DN73796_c0_g1	NP_565658.1	AT2G27760	tRNAisopentenyltransferase 2(IPT2)	46.1	5.6e-117	93.600000
Pnte25HS_TRINITY_DN73842_c0_g2	NP_191404.2	AT3G58450	Adenine nucleotide alpha hydrolases-like superfamily protein(AT3G58450)	39.2	1.5e-21	86.500000
Pnte25HS_TRINITY_DN74178_c0_g1	NP_180698.1	AT2G31400	s uncoupled 1(GUN1)	60.1	6.7e-267	88.900000
Pnte25HS_TRINITY_DN74270_c1_g2	NP_564684.1	AT1G55270	Galactose oxidase/kelch repeat superfamily protein(AT1G55270)	73.5	6.6e-199	98.800000
Pnte25HS_TRINITY_DN74282_c0_g1	NP_177217.1	AT1G70600	Ribosomal protein L18e/L15 superfamily protein(AT1G70600)	62.3	3.8e-48	93.500000
Pnte25HS_TRINITY_DN74345_c0_g1	NP_191427.1	AT3G58680	multiprotein bridging factor 1B(MBF1B)	79.3	8,00E-56	95.200000
Pnte25HS_TRINITY_DN74596_c0_g1	NP_001331080.1	AT5G38900	Thioredoxin superfamily protein(AT5G38900)	56.7	2,00E-74	97.300000
Pnte25HS_TRINITY_DN74636_c0_g6	NP_178388.1	AT2G02850	plantacyanin(ARPN)	49.6	5.8e-26	99.200000
Pnte25HS_TRINITY_DN74690_c0_g1	NP_001119286.1	AT5G27395	Mitochondrial inner membrane translocase complex, subunit Tim44-related protein(AT5G27395)	45.9	4.5e-64	89.900000
Pnte25HS_TRINITY_DN74773_c0_g1	NP_568804.1	AT5G54110	membrane-associated mannitol-induced(MAMI)	49.8	2.9e-58	98.400000
Pnte25HS_TRINITY_DN74794_c0_g1	NP_568051.1	AT4G39080	vacuolar proton ATPase A3(VHA-A3)	72.8	0	99.500000
Pnte25HS_TRINITY_DN74826_c1_g1	NP_001325482.1	AT3G19920	BTB/POZ domain protein(AT3G19920)	35.6	3.6e-64	85.700000
Pnte25HS_TRINITY_DN74911_c0_g1	NP_001332723.1	AT5G66540	U3 small nucleolar ribonucleoprotein(AT5G66540)	49.8	3.1e-114	89.300000
Pnte25HS_TRINITY_DN74941_c0_g1	NP_001154344.1	AT1G15860	defective in cullin neddylation protein (DUF298)(AT1G15860)	57.9	8.4e-73	100.000000
Pnte25HS_TRINITY_DN75072_c1_g1	NP_179760.1	AT2G21660	cold, circadian rhythm, and rna binding 2(GRP7)	67.8	2.2e-36	98.300000
Pnte25HS_TRINITY_DN75112_c0_g1	NP_197516.1	AT5G20160	Ribosomal protein L7Ae/L30e/S12e/Gadd45 family protein(AT5G20160)	78.7	1.3e-49	96.800000
Pnte25HS_TRINITY_DN75134_c0_g1	NP_179635.1	AT2G20450	Ribosomal protein L14(AT2G20450)	77.9	5.9e-52	80.900000
Pnte25HS_TRINITY_DN75164_c0_g1	NP_192763.1	AT4G10250	HSP20-like chaperones superfamily protein(ATHSP22	51.7	7.7e-41	92.300000
Pnte25HS_TRINITY_DN75204_c0_g1	NP_564249.1	AT1G26480	general regulatory factor 12(GRF12)	81.5	5.4e-110	80.100000
Pnte25HS_TRINITY_DN75208_c0_g2	NP_001030831.1	AT3G49010	breast basic conserved 1(BBC1)	81.1	3.6e-94	99.500000
Pnte25HS_TRINITY_DN75223_c0_g1	NP_176518.1	AT1G63290	Aldolase-type TIM barrel family protein(AT1G63290)	79.5	4.4e-101	96.600000
Pnte25HS_TRINITY_DN75285_c0_g1	NP_564667.1	AT1G54780	thylakoid lumen 18	69.5	6.3e-92	80.700000
Pnte25HS_TRINITY_DN75319_c0_g1	NP_973399.1	AT2G02240	F-box family protein(MEE66)	37.7	9.4e-51	94.700000
Pnte25HS_TRINITY_DN75334_c0_g1	NP_181684.1	AT2G41530	S-formylglutathione hydrolase(SFGH)	55.5	5.6e-82	95.400000
Pnte25HS_TRINITY_DN75375_c0_g1	NP_565147.1	AT1G77000	RNI-like superfamily protein(SKP2B)	46.9	3.9e-90	87.000000
Pnte25HS_TRINITY_DN75420_c0_g1	NP_172153.1	AT1G06680	photosystem II subunit P-1(PSBP-1)	66.0	3.9e-88	91.200000
Pnte25HS_TRINITY_DN75423_c0_g1	NP_181569.1	AT2G40380	prenylated RAB acceptor 1	37.7	1.2e-27	94.700000
Pnte25HS_TRINITY_DN75680_c0_g1	NP_196314.2	AT5G06970	plant/protein (DUF810)(AT5G06970)	43.5	4.4e-247	99.600000
Pnte25HS_TRINITY_DN75870_c0_g1	NP_197415.1	AT5G19140	aluminum induced protein with YGL and LRDR motifs(AILP1)	55.0	3.5e-69	95.800000
Pnte25HS_TRINITY_DN75925_c0_g1	NP_001323674.1	AT2G41740	villin 2(VLN2)	59.6	0	99.800000
Pnte25HS_TRINITY_DN75960_c0_g1	NP_001324476.1	AT2G33820	Mitochondrial substrate carrier family protein(MBAC1)	52.5	1.1e-92	98.300000
Pnte25HS_TRINITY_DN75968_c0_g1	NP_568535.1	AT5G36290	Uncharacterized protein family (UPF0016)(AT5G36290)	67.6	1.9e-96	94.000000
Pnte25HS_TRINITY_DN76018_c0_g1	NP_182067.1	AT2G45430	AT-hook motif nuclear-localized protein 22(AHL22)	53.1	4.2e-64	91.200000
Pnte25HS_TRINITY_DN76036_c0_g2	NP_564269.1	AT1G27000	GRIP/coiled-coil protein, putative (DUF1664)(AT1G27000)	44.6	3.3e-67	95.600000
Pnte25HS_TRINITY_DN76203_c0_g1	NP_566268.1	AT3G06050	peroxiredoxin IIF(PRXIIF)	72.3	1,00E-73	98.300000
Pnte25HS_TRINITY_DN76238_c0_g1	NP_565240.1	AT1G80570	RNI-like superfamily protein(AT1G80570)	64.7	9.3e-183	100.000000
Pnte25HS_TRINITY_DN76254_c0_g1	NP_195645.1	AT4G39350	cellulose synthase A2(CESA2)	73.7	0	99.700000
Pnte25HS_TRINITY_DN76255_c0_g1	NP_568044.1	AT4G38500	Sept9 (DUF616)(AT4G38500)	71.3	9.6e-194	87.800000
Pnte25HS_TRINITY_DN76369_c0_g1	NP_565124.1	AT1G76010	Alba DNA/RNA-binding protein(AT1G76010)	44.1	8.7e-36	96.600000
Pnte25HS_TRINITY_DN76396_c0_g1	NP_197506.1	AT5G20060	alpha/beta-Hydrolases superfamily protein(AT5G20060)	69.8	9,00E-103	97.300000
Pnte25HS_TRINITY_DN76405_c0_g1	NP_187172.1	AT3G05210	nucleotide repair protein(ERCC1)	55.5	9.9e-109	89.900000
Pnte25HS_TRINITY_DN76413_c0_g1	NP_974107.1	AT1G69040	ACT domain repeat 4(ACR4)	64.7	1,00E-165	100.000000
Pnte25HS_TRINITY_DN76420_c0_g1	NP_198595.1	AT5G37790	Protein kinase superfamily protein(AT5G37790)	51.1	8,00E-117	81.900000
Pnte25HS_TRINITY_DN76520_c0_g1	NP_565644.1	AT2G27285	nuclear speckle splicing regulatory-like protein (DUF2040)(AT2G27285)	45.1	3.1e-60	97.800000
Pnte25HS_TRINITY_DN76538_c0_g1	NP_198874.1	AT5G40580	20S proteasome beta subunit PBB2(PBB2)	82.9	6.1e-134	100.000000
Pnte25HS_TRINITY_DN76551_c0_g1	NP_186936.1	AT3G02870	Inositol monophosphatase family protein(VTC4)	68.2	3.4e-108	98.200000
Pnte25HS_TRINITY_DN76558_c0_g7	NP_001323240.1	AT1G74520	HVA22 homologue A(HVA22A)	50.3	2.1e-44	94.500000
Pnte25HS_TRINITY_DN76567_c0_g1	NP_001189686.1	AT2G35830	ureidoglycolate hydrolase(AT2G35830)	51.7	1.3e-54	91.300000
Pnte25HS_TRINITY_DN76572_c1_g1	NP_190745.6	AT3G51770	tetratricopeptide repeat (TPR)-containing protein(ETO1)	64.3	0	96.500000
Pnte25HS_TRINITY_DN76663_c0_g1	NP_188788.1	AT3G21510	histidine-containing phosphotransmitter 1(AHP1)	65.6	5,00E-53	100.000000
Pnte25HS_TRINITY_DN76686_c0_g1	NP_191049.1	AT3G54890	chlorophyll a-b binding protein 6(LHCA1)	73.0	1.2e-97	86.300000
Pnte25HS_TRINITY_DN76740_c0_g1	NP_189997.1	AT3G44110	DNAJ homologue 3(J3)	76.6	1.9e-187	100.000000
Pnte25HS_TRINITY_DN76785_c0_g1	NP_001323455.1	AT2G27020	20S proteasome alpha subunit G1(PAG1)	86.7	2.3e-124	100.000000
Pnte25HS_TRINITY_DN76786_c0_g1	NP_191771.1	AT3G62120	Class II aaRS and biotin synthetases superfamily protein(AT3G62120)	73.3	1.6e-235	89.000000
Pnte25HS_TRINITY_DN7679_c0_g1	NP_174327.1	AT1G30380	photosystem I subunit K(PSAK)	49.1	5.6e-18	86.400000
Pnte25HS_TRINITY_DN76835_c0_g1	NP_173692.1	AT1G22780	Ribosomal protein S13/S18 family(PFL)	79.0	5.6e-62	98.600000
Pnte25HS_TRINITY_DN76934_c0_g1	NP_563798.1	AT1G07840	Sas10/Utp3/C1D family(AT1G07840)	45.8	2.4e-61	85.400000
Pnte25HS_TRINITY_DN77013_c0_g1	NP_194953.1	AT4G32260	ATPase, F0 complex, subunit B/B', bacterial/chloroplast(PDE334)	48.7	1,00E-41	98.700000
Pnte25HS_TRINITY_DN77477_c0_g1	NP_085577.1	#N/A	#N/A	34.5	3.7e-12	83.200000
Pnte25HS_TRINITY_DN77517_c0_g1	NP_001327729.1	AT3G57790	Pectin lyase-like superfamily protein(AT3G57790)	61.5	1.2e-161	92.100000
Pnte25HS_TRINITY_DN77662_c0_g1	NP_195822.1	AT5G02020	E3 ubiquitin-protein ligase RLIM-like protein(SIS)	34.1	2.1e-10	95.500000
Pnte25HS_TRINITY_DN77684_c0_g1	NP_567118.1	AT3G61790	Protein with RING/U-box and TRAF-like domain(AT3G61790)	78.7	3,00E-132	81.600000
Pnte25HS_TRINITY_DN77705_c0_g1	NP_567641.1	AT4G21960	Peroxidase superfamily protein(PRXR1)	75.2	2,00E-142	91.800000
Pnte25HS_TRINITY_DN77713_c0_g18	NP_193930.1	AT4G21990	APS reductase 3(APR3)	66.0	2,00E-169	95.300000
Pnte25HS_TRINITY_DN77804_c0_g1	NP_181221.1	AT2G36830	gamma tonoplast intrinsic protein(GAMMA-TIP)	67.7	6.6e-98	98.400000
Pnte25HS_TRINITY_DN77842_c0_g1	NP_001184999.1	AT1G15200	protein-protein interaction regulator family protein(AT1G15200)	56.6	4.3e-63	97.800000
Pnte25HS_TRINITY_DN77851_c0_g1	NP_001030758.1	AT3G24200	FAD/NAD(P)-binding oxidoreductase family protein(AT3G24200)	54.9	1.3e-151	87.600000
Pnte25HS_TRINITY_DN77881_c0_g1	NP_001328216.1	AT4G17300	Class II aminoacyl-tRNA and biotin synthetases superfamily protein(NS1)	76.2	6,00E-235	84.900000
Pnte25HS_TRINITY_DN77889_c0_g1	NP_187773.1	AT3G11670	UDP-Glycosyltransferase superfamily protein(DGD1)	59.2	1.8e-274	99.000000
Pnte25HS_TRINITY_DN77921_c0_g2	NP_564931.1	AT1G68490	translocase subunit seca(AT1G68490)	35.3	4.4e-13	85.000000
Pnte25HS_TRINITY_DN77934_c2_g1	NP_178071.1	AT1G79530	glyceraldehyde-3-phosphate dehydrogenase of plastid 1(GAPCP-1)	67.0	4.1e-133	94.300000
Pnte25HS_TRINITY_DN77972_c0_g1	NP_173661.1	AT1G22450	cytochrome C oxidase 6B(COX6B)	52.0	1.6e-36	98.800000
Pnte25HS_TRINITY_DN77993_c0_g1	NP_568804.1	AT5G54110	membrane-associated mannitol-induced(MAMI)	50.6	4.6e-62	98.900000
Pnte25HS_TRINITY_DN78059_c1_g1	NP_190651.1	AT3G50820	photosystem II subunit O-2(PSBO2)	72.9	1.4e-135	99.400000
Pnte25HS_TRINITY_DN78102_c0_g1	NP_564298.1	AT1G28110	serine carboxypeptidase-like 45(SCPL45)	59.7	6.4e-160	98.500000
Pnte25HS_TRINITY_DN78116_c1_g1	NP_200631.1	AT5G58230	Transducin/WD40 repeat-like superfamily protein(MSI1)	85.0	8.3e-223	99.500000
Pnte25HS_TRINITY_DN78126_c0_g1	NP_564010.1	AT1G16880	uridylyltransferase-like protein(ACR11)	61.7	7.3e-93	100.000000
Pnte25HS_TRINITY_DN78216_c0_g1	NP_001326965.1	AT3G10150	purple acid phosphatase 16(PAP16)	61.5	1,00E-126	88.500000
Pnte25HS_TRINITY_DN78235_c0_g1	NP_192138.1	AT4G02290	glycosyl hydrolase 9B13(GH9B13)	70.0	4.9e-201	89.900000
Pnte25HS_TRINITY_DN78249_c0_g1	NP_180260.1	AT2G26920	Ubiquitin-associated/translation elongation factor EF1B protein(AT2G26920)	34.8	1.7e-71	99.300000
Pnte25HS_TRINITY_DN78283_c0_g1	NP_186869.2	AT3G02200	Proteasome component (PCI) domain protein(AT3G02200)	57.6	6.8e-137	100.000000
Pnte25HS_TRINITY_DN78343_c0_g1	NP_001327849.1	AT3G20290	EPS15 homology domain 1(EHD1)	73.9	3.4e-245	100.000000
Pnte25HS_TRINITY_DN78442_c0_g1	NP_001331375.1	AT5G13870	xyloglucan endotransglucosylase/hydrolase 5(XTH5)	50.5	3.5e-81	97.400000
Pnte25HS_TRINITY_DN78453_c0_g1	NP_200534.1	AT5G57240	OSBP(oxysterol binding protein)-related protein 4C(ORP4C)	47.2	6.7e-94	94.100000
Pnte25HS_TRINITY_DN78579_c0_g1	NP_178206.1	AT1G80910	vacuolar fusion CCZ1-like protein (DUF1712)(AT1G80910)	56.5	7.7e-162	100.000000
Pnte25HS_TRINITY_DN78630_c0_g1	NP_001032037.1	AT5G48880	peroxisomal 3-keto-acyl-CoA thiolase 2(KAT5)	56.6	8.9e-80	99.300000
Pnte25HS_TRINITY_DN78644_c0_g1	NP_565381.1	AT2G15790	peptidyl-prolyl cis-trans isomerase / cyclophilin-40 (CYP40) / rotamase(SQN)	66.1	7,00E-112	99.700000
Pnte25HS_TRINITY_DN78936_c0_g1	NP_177067.1	AT1G69040	ACT domain repeat 4(ACR4)	63.9	7.2e-156	98.900000
Pnte25HS_TRINITY_DN79118_c0_g1	NP_567601.1	AT4G20430	Subtilase family protein(AT4G20430)	59.9	4,00E-285	97.900000
Pnte25HS_TRINITY_DN79177_c0_g1	NP_001318216.1	AT2G13360	alanine:glyoxylate aminotransferase(AGT)	79.4	3.8e-193	100.000000
Pnte25HS_TRINITY_DN79179_c0_g1	NP_200019.2	AT5G52060	BCL-2-associated athanogene 1(BAG1)	41.2	2.4e-58	98.100000
Pnte25HS_TRINITY_DN79289_c0_g2	NP_176653.1	AT1G64720	Polyketide cyclase/dehydrase and lipid transport superfamily protein(CP5)	55.3	5.3e-129	96.400000
Pnte25HS_TRINITY_DN79314_c0_g1	NP_001078530.1	AT5G05080	ubiquitin-conjugating enzyme 22(UBC22)	64.8	1.2e-83	100.000000
Pnte25HS_TRINITY_DN79323_c0_g2	NP_188850.1	AT3G22110	20S proteasome alpha subunit C1(PAC1)	80.4	4.9e-114	100.000000
Pnte25HS_TRINITY_DN79418_c0_g1	NP_850519.1	AT3G05710	syntaxin of plants 43(SYP43)	65.3	2.8e-106	99.400000
Pnte25HS_TRINITY_DN79477_c0_g1	NP_171963.1	AT1G04690	potassium channel beta subunit 1(KAB1)	83.8	1,00E-167	98.200000
Pnte25HS_TRINITY_DN79482_c1_g1	NP_564625.1	AT1G53240	Lactate/malate dehydrogenase family protein(mMDH1)	53.5	1,00E-88	95.600000
Pnte25HS_TRINITY_DN79596_c0_g1	NP_195070.2	AT4G33440	Pectin lyase-like superfamily protein(AT4G33440)	59.4	4.2e-165	91.600000
Pnte25HS_TRINITY_DN79597_c0_g2	NP_177178.1	AT1G70210	CYCLIN D1;1(CYCD1;1)	39.6	1.1e-60	96.800000
Pnte25HS_TRINITY_DN79631_c0_g1	NP_568944.1	AT5G61900	Calcium-dependent phospholipid-binding Copine family protein(BON1)	62.1	1.3e-205	99.300000
Pnte25HS_TRINITY_DN79822_c0_g1	NP_193487.2	AT4G17540	dynamin(AT4G17540)	39.2	8.7e-43	98.900000
Pnte25HS_TRINITY_DN79836_c0_g1	NP_193416.1	AT4G16830	Hyaluronan / mRNA binding family(AT4G16830)	50.3	8.2e-60	100.000000
Pnte25HS_TRINITY_DN79858_c0_g1	NP_180450.2	AT2G28840	hypothetical protein(XBAT31)	44.0	6.1e-102	97.000000
Pnte25HS_TRINITY_DN79880_c0_g2	NP_171936.1	AT1G04410	Lactate/malate dehydrogenase family protein(c-NAD-MDH1)	88.9	1.9e-169	100.000000
Pnte25HS_TRINITY_DN79916_c0_g1	NP_176602.1	AT1G64200	vacuolar H+-ATPase subunit E isoform 3(VHA-E3)	74.2	1,00E-86	100.000000
Pnte25HS_TRINITY_DN79927_c0_g2	NP_180995.1	AT2G34480	Ribosomal protein L18ae/LX family protein(AT2G34480)	44.4	5.8e-23	97.600000
Pnte25HS_TRINITY_DN80012_c0_g1	NP_565362.1	AT2G14120	dynamin related protein(DRP3B)	40.2	3.4e-156	99.500000
Pnte25HS_TRINITY_DN80042_c0_g1	NP_197928.1	AT5G25460	transmembrane protein, putative (Protein of unknown function, DUF642)(DGR2)	64.0	8.5e-139	97.300000
Pnte25HS_TRINITY_DN80164_c0_g1	NP_199417.1	AT5G46050	peptide transporter 3(PTR3)	57.4	1.1e-186	87.100000
Pnte25HS_TRINITY_DN80191_c0_g1	NP_566995.1	AT3G54250	GHMP kinase family protein(AT3G54250)	72.6	1.5e-176	98.600000
Pnte25HS_TRINITY_DN80253_c0_g1	NP_193484.1	AT4G17510	ubiquitin C-terminal hydrolase 3(UCH3)	55.9	6.2e-74	98.700000
Pnte25HS_TRINITY_DN80292_c0_g2	NP_568367.1	AT5G18840	Major facilitator superfamily protein(AT5G18840)	53.0	7.8e-143	96.600000
Pnte25HS_TRINITY_DN80306_c0_g1	NP_197901.1	AT5G25190	Integrase-type DNA-binding superfamily protein(ESE3)	53.8	1.1e-47	91.900000
Pnte25HS_TRINITY_DN80368_c0_g1	NP_175786.1	AT1G53830	pectin methylesterase 2(PME2)	46.7	8.9e-146	95.100000
Pnte25HS_TRINITY_DN80375_c1_g1	NP_182197.1	AT2G46740	D-arabinono-1,4-lactone oxidase family protein(GulLO5)	38.9	1.5e-105	94.300000
Pnte25HS_TRINITY_DN80419_c2_g1	NP_566492.1	AT3G14750	structural maintenance of chromosomes domain protein(AT3G14750)	41.5	1.2e-51	93.500000
Pnte25HS_TRINITY_DN80459_c0_g1	NP_196463.1	AT5G08460	GDSL-like Lipase/Acylhydrolase superfamily protein(AT5G08460)	36.5	6.5e-54	92.800000
Pnte25HS_TRINITY_DN80467_c0_g1	NP_175759.1	AT1G53540	HSP20-like chaperones superfamily protein(AT1G53540)	66.5	1.3e-51	100.000000
Pnte25HS_TRINITY_DN80485_c0_g1	NP_177792.1	AT1G76660	hydroxyproline-rich glycoprotein family protein(AT1G76660)	37.0	6.2e-43	90.800000
Pnte25HS_TRINITY_DN80557_c0_g1	NP_197676.2	AT5G22850	Eukaryotic aspartyl protease family protein(AT5G22850)	57.5	2.7e-146	81.500000
Pnte25HS_TRINITY_DN80590_c0_g1	NP_001320643.1	AT1G80500	SNARE-like superfamily protein(AT1G80500)	88.1	2.1e-66	100.000000
Pnte25HS_TRINITY_DN80605_c0_g1	NP_174220.1	AT1G29260	peroxin 7(PEX7)	70.3	1.5e-144	99.700000
Pnte25HS_TRINITY_DN80607_c0_g1	NP_568557.1	AT5G38480	general regulatory factor 3(GRF3)	84.3	1.1e-116	96.200000
Pnte25HS_TRINITY_DN80622_c0_g1	NP_001189841.1	AT3G08690	ubiquitin-conjugating enzyme 11(UBC11)	80.1	1.2e-70	98.000000
Pnte25HS_TRINITY_DN80679_c0_g1	NP_849897.1	AT1G76990	ACT domain repeat 3(ACR3)	61.9	1.8e-149	91.200000
Pnte25HS_TRINITY_DN80763_c0_g1	NP_198911.1	AT5G40950	ribosomal protein large subunit 27(RPL27)	66.8	1.2e-59	93.300000
Pnte25HS_TRINITY_DN80784_c0_g1	NP_001319087.1	AT1G26810	galactosyltransferase1(GALT1)	52.0	9.2e-189	98.300000
Pnte25HS_TRINITY_DN80902_c0_g1	NP_180567.1	AT2G30060	Pleckstrin homology (PH) domain superfamily protein(AT2G30060)	63.2	8.9e-62	89.100000
Pnte25HS_TRINITY_DN8095_c0_g1	NP_001327281.1	AT3G55630	DHFS-FPGS homolog D(DFD)	28.4	1.1e-06	89.000000
Pnte25HS_TRINITY_DN80973_c0_g1	NP_566798.1	AT3G26770	NAD(P)-binding Rossmann-fold superfamily protein(AT3G26770)	53.3	7.5e-85	90.000000
Pnte25HS_TRINITY_DN81037_c0_g1	NP_200300.1	AT5G54890	RNA-binding CRS1 / YhbY (CRM) domain-containing protein(AT5G54890)	57.7	4.5e-112	80.000000
Pnte25HS_TRINITY_DN81141_c0_g1	NP_001190572.1	AT5G59950	RNA-binding (RRM/RBD/RNP motifs) family protein(AT5G59950)	50.7	7.9e-54	100.000000
Pnte25HS_TRINITY_DN81191_c0_g1	NP_193991.1	AT4G22600	transcription factor(INP1)	28.1	1.6e-22	91.600000
Pnte25HS_TRINITY_DN81251_c0_g1	NP_683410.1	AT1G48635	peroxin 3(PEX3)	40.2	7.2e-69	98.700000
Pnte25HS_TRINITY_DN81252_c0_g1	NP_195447.1	AT4G37300	maternal effect embryo arrest 59(MEE59)	39.7	5.7e-24	96.600000
Pnte25HS_TRINITY_DN81262_c0_g1	NP_566201.1	AT3G03310	lecithin:cholesterol acyltransferase 3(LCAT3)	59.8	2,00E-156	90.000000
Pnte25HS_TRINITY_DN81393_c0_g1	NP_567250.1	AT4G03120	C2H2 and C2HC zinc fingers superfamily protein(AT4G03120)	46.6	4.1e-38	95.700000
Pnte25HS_TRINITY_DN81449_c0_g1	NP_187205.4	AT3G05540	Methionine sulfoxide reductase (MSS4-like) family protein(AT3G05540)	75.6	4.5e-71	100.000000
Pnte25HS_TRINITY_DN81559_c0_g1	NP_200471.3	AT5G56600	profilin(PRF3)	28.0	9.1e-06	95.600000
Pnte25HS_TRINITY_DN81618_c0_g1	NP_175584.1	AT1G51730	Ubiquitin-conjugating enzyme family protein(AT1G51730)	65.1	3,00E-82	97.600000
Pnte25HS_TRINITY_DN81649_c0_g1	NP_171915.1	AT1G04190	Tetratricopeptide repeat (TPR)-like superfamily protein(TPR3)	64.4	1.6e-112	94.200000
Pnte25HS_TRINITY_DN81744_c0_g1	NP_563852.1	AT1G09780	Phosphoglycerate mutase, 2,3-bisphosphoglycerate-independent(iPGAM1)	81.2	8,00E-274	99.100000
Pnte25HS_TRINITY_DN81771_c0_g1	NP_195399.1	AT4G36810	geranylgeranyl pyrophosphate synthase 1(GGPS1)	67.7	2.5e-127	93.600000
Pnte25HS_TRINITY_DN81812_c0_g1	NP_173244.1	AT1G18040	cyclin-dependent kinase D1;3(CDKD1;3)	64.0	1.3e-139	83.800000
Pnte25HS_TRINITY_DN81826_c0_g1	NP_172432.1	AT1G09610	glucuronoxylan 4-O-methyltransferase-like protein (DUF579)(GXM3)	54.8	9.7e-77	84.100000
Pnte25HS_TRINITY_DN81833_c0_g1	NP_196266.1	AT5G06480	Immunoglobulin E-set superfamily protein(AT5G06480)	43.0	1.2e-30	95.500000
Pnte25HS_TRINITY_DN81837_c0_g1	NP_200359.1	AT5G55480	SHV3-like 1(SVL1)	42.3	1.2e-146	98.600000
Pnte25HS_TRINITY_DN81897_c0_g1	NP_197710.1	AT5G23190	cytochrome P450, family 86, subfamily B, polypeptide 1(CYP86B1)	44.8	6.7e-120	98.300000
Pnte25HS_TRINITY_DN81921_c0_g1	NP_566952.1	AT3G51520	diacylglycerol acyltransferase family(DGAT2)	53.3	8.5e-98	87.600000
Pnte25HS_TRINITY_DN81968_c0_g1	NP_001030795.1	AT3G30390	Transmembrane amino acid transporter family protein(AT3G30390)	61.8	4,00E-146	91.200000
Pnte25HS_TRINITY_DN81986_c0_g2	NP_173727.1	AT1G23140	Calcium-dependent lipid-binding (CaLB domain) family protein(AT1G23140)	41.2	2.6e-23	97.500000
Pnte25HS_TRINITY_DN82015_c0_g1	NP_851040.1	AT5G15270	RNA-binding KH domain-containing protein(AT5G15270)	43.2	1.6e-103	85.600000
Pnte25HS_TRINITY_DN82086_c0_g1	NP_201551.1	AT5G67500	voltage dependent anion channel 2(VDAC2)	55.1	9.6e-87	100.000000
Pnte25HS_TRINITY_DN82106_c0_g1	NP_850068.1	AT2G25737	Sulfite exporter TauE/SafE family protein(AT2G25737)	57.3	2.8e-140	98.800000
Pnte25HS_TRINITY_DN82171_c0_g1	NP_973740.1	AT1G02100	Leucine carboxyl methyltransferase(SBI1)	64.0	3.7e-110	83.700000
Pnte25HS_TRINITY_DN82210_c0_g1	NP_563777.1	AT1G07040	plant/protein(AT1G07040)	56.7	1.7e-108	91.100000
Pnte25HS_TRINITY_DN82222_c0_g1	NP_195794.1	AT5G01740	Nuclear transport factor 2 (NTF2) family protein(AT5G01740)	40.5	5.5e-24	84.700000
Pnte25HS_TRINITY_DN82240_c0_g1	NP_001030792.1	AT3G29360	UDP-glucose 6-dehydrogenase family protein(UGD2)	87.3	4.5e-249	100.000000
Pnte25HS_TRINITY_DN82311_c1_g1	NP_566492.1	AT3G14750	structural maintenance of chromosomes domain protein(AT3G14750)	46.9	8.6e-60	98.400000
Pnte25HS_TRINITY_DN82328_c0_g1	NP_186885.1	AT3G02360	6-phosphogluconate dehydrogenase family protein(AT3G02360)	84.0	4.4e-236	98.800000
Pnte25HS_TRINITY_DN82380_c0_g1	NP_001077448.1	AT1G02145	homolog of asparagine-linked glycosylation 12(ALG12)	54.6	2.3e-158	95.600000
Pnte25HS_TRINITY_DN82402_c0_g1	NP_001319013.1	AT1G15950	cinnamoyl coa reductase 1(CCR1)	64.2	5.1e-119	95.800000
Pnte25HS_TRINITY_DN82438_c0_g1	NP_200339.1	AT5G55280	homolog of bacterial cytokinesis Z-ring protein FTSZ 1-1(FTSZ1-1)	77.6	3,00E-151	82.800000
Pnte25HS_TRINITY_DN82440_c0_g1	NP_001118964.1	AT4G10970	ribosome maturation factor(AT4G10970)	33.3	7,00E-10	96.100000
Pnte25HS_TRINITY_DN82442_c0_g1	NP_173961.3	AT1G26370	RNA helicase family protein(AT1G26370)	63.2	7.4e-251	93.400000
Pnte25HS_TRINITY_DN8244_c0_g1	NP_178631.1	AT2G05630	Ubiquitin-like superfamily protein(ATG8D)	78.9	6.4e-48	97.400000
Pnte25HS_TRINITY_DN82462_c0_g1	NP_199469.1	AT5G46570	BR-signaling kinase 2(BSK2)	73.2	1.2e-212	99.600000
Pnte25HS_TRINITY_DN82467_c0_g1	NP_174516.1	AT1G32380	phosphoribosyl pyrophosphate (PRPP) synthase 2(PRS2)	74.9	4.2e-152	94.100000
Pnte25HS_TRINITY_DN82522_c0_g1	NP_564128.1	AT1G21000	PLATZ transcription factor family protein(AT1G21000)	50.8	2.9e-66	98.400000
Pnte25HS_TRINITY_DN82535_c1_g1	NP_187412.1	AT3G07560	peroxin 13(PEX13)	53.3	3.1e-67	98.600000
Pnte25HS_TRINITY_DN82583_c0_g1	NP_196014.1	AT5G03940	chloroplast signal recognition particle 54 kDa subunit(CPSRP54)	71.1	1.8e-207	94.600000
Pnte25HS_TRINITY_DN82613_c1_g1	NP_001031828.1	AT5G03795	Exostosin family protein(AT5G03795)	53.9	3.6e-135	83.600000
Pnte25HS_TRINITY_DN82668_c0_g1	NP_200650.1	AT5G58420	Ribosomal protein S4 (RPS4A) family protein(AT5G58420)	68.1	4.3e-105	97.700000
Pnte25HS_TRINITY_DN82674_c0_g1	NP_563840.1	AT1G09280	rhodanese-like domain protein(AT1G09280)	42.6	6.1e-149	99.900000
Pnte25HS_TRINITY_DN82717_c0_g1	NP_193405.1	AT4G16720	Ribosomal protein L23/L15e family protein(AT4G16720)	85.3	2.1e-102	100.000000
Pnte25HS_TRINITY_DN82740_c0_g1	NP_195345.1	AT4G36220	ferulic acid 5-hydroxylase 1(FAH1)	44.2	7.3e-120	94.400000
Pnte25HS_TRINITY_DN8275_c0_g1	NP_567911.1	AT4G32930	hypothetical protein(AT4G32930)	61.1	1,00E-59	100.000000
Pnte25HS_TRINITY_DN82767_c0_g1	NP_566564.1	AT3G17020	Adenine nucleotide alpha hydrolases-like superfamily protein(AT3G17020)	56.1	1.3e-51	96.300000
Pnte25HS_TRINITY_DN82768_c0_g1	NP_565789.2	AT2G34460	NAD(P)-binding Rossmann-fold superfamily protein(AT2G34460)	70.5	1.5e-90	82.400000
Pnte25HS_TRINITY_DN82807_c0_g1	NP_194748.1	AT4G30190	H[+]-ATPase 2(HA2)	86.2	0	99.000000
Pnte25HS_TRINITY_DN82843_c0_g1	NP_973667.2	AT2G42130	Plastid-lipid associated protein PAP / fibrillin family protein(AT2G42130)	54.5	4.3e-80	88.100000
Pnte25HS_TRINITY_DN82845_c0_g2	NP_190085.1	AT3G44990	xyloglucan endo-transglycosylase-related 8(XTH31)	53.3	9.3e-77	89.800000
Pnte25HS_TRINITY_DN82937_c0_g1	NP_194559.2	AT4G28300	formin-like protein (DUF1421)(AT4G28300)	27.2	2.7e-15	95.500000
Pnte25HS_TRINITY_DN82946_c0_g1	NP_172832.3	AT1G13770	root UVB sensitive protein (Protein of unknown function, DUF647)(RUS3)	62.1	1.5e-145	95.700000
Pnte25HS_TRINITY_DN82988_c0_g1	NP_567210.1	AT4G01150	CURVATURE THYLAKOID 1A-like protein(AT4G01150)	63.0	1.6e-39	82.600000
Pnte25HS_TRINITY_DN83032_c1_g1	NP_188021.1	AT3G14050	RELA/SPOT homolog 2(RSH2)	54.3	1.5e-195	94.500000
Pnte25HS_TRINITY_DN83040_c0_g1	NP_172144.3	AT1G06570	4-hydroxyphenylpyruvate dioxygenase(PDS1)	66.3	4.1e-161	99.100000
Pnte25HS_TRINITY_DN83041_c0_g1	NP_177781.1	AT1G76550	Phosphofructokinase family protein(AT1G76550)	71.6	1.3e-264	98.400000
Pnte25HS_TRINITY_DN83071_c0_g1	NP_172855.2	AT1G14020	O-fucosyltransferase family protein(AT1G14020)	69.9	8,00E-204	93.900000
Pnte25HS_TRINITY_DN83085_c0_g1	NP_180826.2	AT2G32670	vesicle-associated membrane protein 725(VAMP725)	80.8	1.4e-101	99.500000
Pnte25HS_TRINITY_DN83101_c0_g5	NP_564858.1	AT1G65650	Peptidase C12, ubiquitin carboxyl-terminal hydrolase 1(UCH2)	69.8	1.1e-129	99.100000
Pnte25HS_TRINITY_DN83166_c0_g1	NP_193859.1	AT4G21270	kinesin 1(ATK1)	55.3	6.5e-224	97.000000
Pnte25HS_TRINITY_DN83205_c1_g1	NP_563837.1	AT1G09155	phloem protein 2-B15(PP2-B15)	36.4	2.1e-42	82.400000
Pnte25HS_TRINITY_DN83247_c0_g1	NP_196048.1	AT5G04280	RNA-binding (RRM/RBD/RNP motifs) family protein with retrovirus zinc finger-like domain-containing protein(AtRZ-1c)	47.8	1.6e-54	100.000000
Pnte25HS_TRINITY_DN83252_c0_g1	NP_568096.1	AT5G01960	RING/U-box superfamily protein(AT5G01960)	66.3	3.6e-163	100.000000
Pnte25HS_TRINITY_DN83327_c0_g1	NP_001324724.1	AT2G40690	NAD-dependent glycerol-3-phosphate dehydrogenase family protein(GLY1)	71.4	5.1e-154	92.000000
Pnte25HS_TRINITY_DN83412_c2_g3	NP_187190.1	AT3G05390	S-adenosyl-L-methionine-dependent methyltransferase(AT3G05390)	43.4	6.7e-93	85.700000
Pnte25HS_TRINITY_DN83422_c0_g1	NP_188133.2	AT3G15150	RING/U-box superfamily protein(HPY2)	44.8	2.9e-58	99.600000
Pnte25HS_TRINITY_DN83431_c0_g1	NP_001327887.1	AT3G23490	cyanase(CYN)	72.9	9.9e-60	96.900000
Pnte25HS_TRINITY_DN83443_c0_g1	NP_565693.1	AT2G30110	ubiquitin-activating enzyme 1(UBA1)	74.2	0	95.700000
Pnte25HS_TRINITY_DN83447_c1_g2	NP_172491.1	AT1G10200	GATA type zinc finger transcription factor family protein(WLIM1)	73.7	9.7e-78	91.600000
Pnte25HS_TRINITY_DN83451_c0_g1	NP_564226.1	AT1G25260	Ribosomal protein L10 family protein(AT1G25260)	65.3	3.1e-83	95.600000
Pnte25HS_TRINITY_DN83463_c0_g1	NP_566183.1	AT3G02830	zinc finger protein 1(ZFN1)	54.1	3.7e-123	86.100000
Pnte25HS_TRINITY_DN83530_c0_g1	NP_196037.2	AT5G04170	Calcium-binding EF-hand family protein(AT5G04170)	51.8	6,00E-59	97.700000
Pnte25HS_TRINITY_DN83540_c0_g1	NP_564596.1	AT1G51710	ubiquitin-specific protease 6(UBP6)	71.9	9.2e-202	99.400000
Pnte25HS_TRINITY_DN83595_c0_g1	NP_174563.2	AT1G32860	Glycosyl hydrolase superfamily protein(AT1G32860)	49.4	6.8e-104	80.200000
Pnte25HS_TRINITY_DN83607_c0_g1	NP_567434.1	AT4G14600	Target SNARE coiled-coil domain protein(AT4G14600)	56.9	1.5e-37	100.000000
Pnte25HS_TRINITY_DN83627_c0_g3	NP_974707.1	AT4G38510	ATPase, V1 complex, subunit B protein(VAB2)	95.3	1.8e-261	96.700000
Pnte25HS_TRINITY_DN83800_c0_g1	NP_177343.2	AT1G71980	Protease-associated (PA) RING/U-box zinc finger family protein(AT1G71980)	46.2	3.1e-92	98.300000
Pnte25HS_TRINITY_DN83804_c0_g1	NP_563879.1	AT1G10830	15-cis-zeta-carotene isomerase(Z-ISO)	66.3	8.6e-126	80.900000
Pnte25HS_TRINITY_DN83831_c0_g1	NP_564622.1	AT1G53120	RNA-binding S4 domain-containing protein(AT1G53120)	52.7	8.2e-91	89.700000
Pnte25HS_TRINITY_DN83845_c0_g1	NP_175166.2	AT1G47330	methyltransferase, putative (DUF21)(AT1G47330)	54.7	1.4e-137	94.500000
Pnte25HS_TRINITY_DN83881_c0_g1	NP_850551.1	AT3G10260	Reticulon family protein(AT3G10260)	51.1	2.3e-66	92.600000
Pnte25HS_TRINITY_DN83925_c0_g1	NP_564360.1	AT1G30690	Sec14p-like phosphatidylinositol transfer family protein(AT1G30690)	48.8	4.3e-129	97.300000
Pnte25HS_TRINITY_DN83957_c0_g1	NP_173085.1	AT1G16350	Aldolase-type TIM barrel family protein(AT1G16350)	42.6	8.7e-111	94.400000
Pnte25HS_TRINITY_DN83990_c0_g1	NP_193779.2	AT4G20460	NAD(P)-binding Rossmann-fold superfamily protein(AT4G20460)	73.0	2.6e-168	94.700000
Pnte25HS_TRINITY_DN84006_c0_g1	NP_195876.1	AT5G02560	histone H2A 12(HTA12)	78.8	6.8e-52	93.700000
Pnte25HS_TRINITY_DN84066_c0_g4	NP_173670.2	AT1G22540	Major facilitator superfamily protein(AT1G22540)	51.8	3.5e-117	94.600000
Pnte25HS_TRINITY_DN84095_c0_g1	NP_181738.1	AT2G42080	Chaperone DnaJ-domain superfamily protein(AT2G42080)	31.6	2.7e-20	93.500000
Pnte25HS_TRINITY_DN84137_c0_g1	NP_850959.1	AT1G49040	stomatal cytokinesis defective / SCD1 protein (SCD1)(SCD1)	64.0	0	99.300000
Pnte25HS_TRINITY_DN84197_c0_g1	NP_175933.1	AT1G55360	tRNA-splicing ligase (DUF239)(AT1G55360)	70.6	3.6e-173	91.700000
Pnte25HS_TRINITY_DN84314_c0_g1	NP_198835.1	AT5G40190	RNA ligase/cyclic nucleotide phosphodiesterase family protein(AT5G40190)	64.5	2.3e-68	100.000000
Pnte25HS_TRINITY_DN84344_c0_g1	NP_199829.1	AT5G50180	Protein kinase superfamily protein(AT5G50180)	67.8	3.8e-129	86.400000
Pnte25HS_TRINITY_DN84350_c1_g2	NP_001190439.1	AT5G39740	ribosomal protein L5 B(RPL5B)	57.7	5.5e-88	98.000000
Pnte25HS_TRINITY_DN84422_c0_g1	NP_001330651.1	AT5G13240	transcription regulator(AT5G13240)	53.4	1.9e-48	100.000000
Pnte25HS_TRINITY_DN84430_c0_g1	NP_566880.1	AT3G45310	Cysteine proteinases superfamily protein(AT3G45310)	66.6	5,00E-136	96.900000
Pnte25HS_TRINITY_DN84433_c0_g4	NP_192742.1	AT4G10040	cytochrome c-2(CYTC-2)	60.2	5.2e-33	94.200000
Pnte25HS_TRINITY_DN84478_c0_g1	NP_199935.2	AT5G51220	ubiquinol-cytochrome C chaperone family protein(AT5G51220)	49.5	1.7e-73	97.000000
Pnte25HS_TRINITY_DN84519_c0_g1	NP_194155.1	AT4G24240	WRKY DNA-binding protein 7(WRKY7)	42.9	3.4e-57	92.800000
Pnte25HS_TRINITY_DN84521_c0_g1	NP_001326147.1	AT3G19290	ABRE binding factor 4(ABF4)	39.9	1.1e-56	98.000000
Pnte25HS_TRINITY_DN84530_c0_g1	NP_565336.1	AT2G06530	SNF7 family protein(VPS2	83.9	6.2e-92	100.000000
Pnte25HS_TRINITY_DN84534_c0_g1	NP_196153.1	AT5G05340	Peroxidase superfamily protein(PRX52)	64.9	1.6e-106	94.000000
Pnte25HS_TRINITY_DN84559_c0_g1	NP_173607.1	AT1G21890	nodulin MtN21 /EamA-like transporter family protein(UMAMIT19)	42.6	4.3e-74	88.200000
Pnte25HS_TRINITY_DN84570_c0_g1	NP_174486.1	AT1G32060	phosphoribulokinase(PRK)	80.8	7.2e-184	97.500000
Pnte25HS_TRINITY_DN84571_c0_g1	NP_001318409.1	AT2G43070	SIGNAL PEPTIDE PEPTIDASE-LIKE 3(SPPL3)	54.9	5.9e-165	98.000000
Pnte25HS_TRINITY_DN84666_c0_g1	NP_176825.1	AT1G66520	formyltransferase(pde194)	57.9	2.1e-108	87.900000
Pnte25HS_TRINITY_DN84726_c0_g1	NP_197491.2	AT5G19910	SOH1 family protein(MED31)	70.5	1.5e-67	97.400000
Pnte25HS_TRINITY_DN84741_c0_g1	NP_201105.1	AT5G63000	Mitochondrial import inner membrane translocase subunit Tim17/Tim22/Tim23 family protein(AT5G63000)	61.1	3.1e-58	94.100000
Pnte25HS_TRINITY_DN84748_c0_g1	NP_181078.2	AT2G35350	poltergeist like 1(PLL1)	38.2	3.3e-127	99.800000
Pnte25HS_TRINITY_DN84848_c0_g1	NP_177820.2	AT1G76940	RNA-binding (RRM/RBD/RNP motifs) family protein(AT1G76940)	44.0	5.1e-45	94.700000
Pnte25HS_TRINITY_DN84901_c0_g1	NP_180873.1	AT2G33150	peroxisomal 3-ketoacyl-CoA thiolase 3(PKT3)	71.5	1.4e-180	98.200000
Pnte25HS_TRINITY_DN84963_c0_g1	NP_194214.2	AT4G24830	arginosuccinate synthase family(AT4G24830)	45.1	3.6e-93	97.400000
Pnte25HS_TRINITY_DN84989_c0_g5	NP_194096.1	AT4G23650	calcium-dependent protein kinase 6(CDPK6)	70.7	2.4e-211	96.300000
Pnte25HS_TRINITY_DN85076_c1_g1	NP_001330912.1	AT5G47470	Nodulin MtN21 /EamA-like transporter family protein(UMAMIT7)	38.7	1.9e-59	90.800000
Pnte25HS_TRINITY_DN85146_c0_g1	NP_198391.1	AT5G35410	Protein kinase superfamily protein(SOS2)	70.3	4,00E-183	96.200000
Pnte25HS_TRINITY_DN85169_c0_g1	NP_568453.1	AT5G24760	GroES-like zinc-binding dehydrogenase family protein(AT5G24760)	67.5	1,00E-155	99.500000
Pnte25HS_TRINITY_DN85175_c1_g1	NP_191117.1	AT3G55580	Regulator of chromosome condensation (RCC1) family protein(AT3G55580)	31.3	2.5e-54	89.000000
Pnte25HS_TRINITY_DN85243_c0_g1	NP_171935.1	AT1G04400	cryptochrome 2(CRY2)	57.8	2.2e-212	86.500000
Pnte25HS_TRINITY_DN85254_c0_g1	NP_173118.1	AT1G16740	Ribosomal protein L20(AT1G16740)	85.5	6.4e-51	90.200000
Pnte25HS_TRINITY_DN85320_c0_g1	NP_564073.4	AT1G19130	RmlC-like jelly roll fold protein(AT1G19130)	64.4	5.5e-60	89.900000
Pnte25HS_TRINITY_DN85321_c0_g1	NP_195020.1	AT4G32940	gamma vacuolar processing enzyme(GAMMA-VPE)	66.2	2.1e-185	94.700000
Pnte25HS_TRINITY_DN85322_c0_g2	NP_191890.1	AT3G63310	Bax inhibitor-1 family protein(BIL4)	70.5	3.4e-83	95.900000
Pnte25HS_TRINITY_DN85330_c0_g2	NP_001329217.1	AT4G31150	endonuclease V family protein(AT4G31150)	60.8	1.7e-83	86.000000
Pnte25HS_TRINITY_DN85360_c0_g1	NP_974690.4	AT4G35785	RNA-binding (RRM/RBD/RNP motifs) family protein(AT4G35785)	54.2	1.2e-52	99.100000
Pnte25HS_TRINITY_DN85374_c0_g1	NP_200975.1	AT5G61670	orange protein(AT5G61670)	77.9	2.6e-121	80.000000
Pnte25HS_TRINITY_DN85403_c0_g1	NP_563993.1	AT1G16210	coiled-coil protein(AT1G16210)	68.3	2.2e-73	99.600000
Pnte25HS_TRINITY_DN85441_c0_g2	NP_177120.1	AT1G69620	ribosomal protein L34(RPL34)	50.0	2.2e-24	96.500000
Pnte25HS_TRINITY_DN85481_c0_g1	NP_566594.2	AT3G17940	Galactose mutarotase-like superfamily protein(AT3G17940)	50.6	8.7e-102	88.500000
Pnte25HS_TRINITY_DN85562_c0_g1	NP_001154267.1	AT4G25170	Uncharacterized conserved protein (UCP012943)(AT4G25170)	29.1	2,00E-19	99.400000
Pnte25HS_TRINITY_DN85581_c0_g1	NP_564040.1	AT1G17890	NAD(P)-binding Rossmann-fold superfamily protein(GER2)	80.6	4.4e-155	98.800000
Pnte25HS_TRINITY_DN85593_c0_g1	NP_190365.3	AT3G47810	Calcineurin-like metallo-phosphoesterase superfamily protein(MAG1)	87.4	3.6e-94	87.900000
Pnte25HS_TRINITY_DN85626_c0_g1	NP_001319287.1	AT1G61670	Lung seven transmembrane receptor family protein(AT1G61670)	56.3	7.7e-170	97.700000
Pnte25HS_TRINITY_DN85652_c0_g1	NP_565913.1	AT2G39730	rubisco activase(RCA)	73.9	3.7e-189	99.100000
Pnte25HS_TRINITY_DN85689_c0_g1	NP_176666.1	AT1G64860	sigma factor A(SIGA)	47.4	1.7e-113	99.800000
Pnte25HS_TRINITY_DN85729_c0_g1	NP_001318983.1	AT1G11860	Glycine cleavage T-protein family(AT1G11860)	78.4	1.5e-192	99.500000
Pnte25HS_TRINITY_DN85740_c0_g1	NP_564543.1	AT1G49350	pfkB-like carbohydrate kinase family protein(AT1G49350)	45.2	2.1e-83	87.000000
Pnte25HS_TRINITY_DN85783_c0_g1	NP_001328731.1	AT4G33540	metallo-beta-lactamase family protein(AT4G33540)	54.4	2.5e-92	85.300000
Pnte25HS_TRINITY_DN85793_c0_g1	NP_177041.3	AT1G68725	arabinogalactan protein 19(AGP19)	40.3	1.5e-08	97.000000
Pnte25HS_TRINITY_DN85795_c0_g1	NP_201399.1	AT5G65980	Auxin efflux carrier family protein(AT5G65980)	51.0	1,00E-111	100.000000
Pnte25HS_TRINITY_DN85828_c0_g1	NP_192822.1	AT4G10840	Tetratricopeptide repeat (TPR)-like superfamily protein(KLCR1)	55.3	5.1e-172	97.300000
Pnte25HS_TRINITY_DN85846_c0_g1	NP_001154730.1	AT5G22620	phosphoglycerate/bisphosphoglycerate mutase family protein(AT5G22620)	56.1	6.8e-148	86.500000
Pnte25HS_TRINITY_DN85853_c1_g1	NP_192969.4	AT4G12320	cytochrome P450, family 706, subfamily A, polypeptide 6(CYP706A6)	42.4	8.7e-118	96.100000
Pnte25HS_TRINITY_DN85949_c0_g1	NP_001331356.1	AT5G66550	Maf-like protein(AT5G66550)	61.9	3.4e-65	97.000000
Pnte25HS_TRINITY_DN85954_c0_g1	NP_191586.1	AT3G60270	Cupredoxin superfamily protein(AT3G60270)	36.6	2.4e-18	94.100000
Pnte25HS_TRINITY_DN86027_c0_g1	NP_188119.1	AT3G15010	RNA-binding (RRM/RBD/RNP motifs) family protein(AT3G15010)	47.5	2,00E-89	99.600000
Pnte25HS_TRINITY_DN86048_c0_g1	NP_001031640.2	AT4G14710	RmlC-like cupins superfamily protein(ATARD2)	69.3	2.3e-79	93.600000
Pnte25HS_TRINITY_DN86070_c0_g1	NP_566210.1	AT3G03590	SWIB/MDM2 domain superfamily protein(AT3G03590)	43.4	3,00E-22	98.400000
Pnte25HS_TRINITY_DN86118_c0_g1	NP_175638.1	AT1G52280	RAB GTPase homolog G3D(RABG3d)	88.3	2.2e-107	100.000000
Pnte25HS_TRINITY_DN86123_c0_g2	NP_568197.2	AT5G08440	transmembrane protein(AT5G08440)	40.8	2.8e-129	91.000000
Pnte25HS_TRINITY_DN86157_c0_g1	NP_192050.1	AT4G01410	Late embryogenesis abundant (LEA) hydroxyproline-rich glycoprotein family(AT4G01410)	43.4	6.4e-44	96.900000
Pnte25HS_TRINITY_DN86191_c0_g1	NP_195226.1	AT4G35000	ascorbate peroxidase 3(APX3)	77.9	7.7e-127	99.000000
Pnte25HS_TRINITY_DN86208_c0_g1	NP_001031256.1	AT1G69526	S-adenosyl-L-methionine-dependent methyltransferases superfamily protein(AT1G69526)	46.1	1.2e-67	94.000000
Pnte25HS_TRINITY_DN86212_c0_g1	NP_001031064.1	AT1G18250	Pathogenesis-related thaumatin superfamily protein(ATLP-1)	64.2	3.7e-90	94.300000
Pnte25HS_TRINITY_DN86252_c0_g1	NP_187425.1	AT3G07680	emp24/gp25L/p24 family/GOLD family protein(p24beta2)	68.8	1,00E-80	97.100000
Pnte25HS_TRINITY_DN86275_c0_g1	NP_190955.1	AT3G53870	Ribosomal protein S3 family protein(AT3G53870)	83.7	4.2e-107	100.000000
Pnte25HS_TRINITY_DN86278_c0_g1	NP_192902.1	AT4G11650	osmotin 34(OSM34)	57.5	9.1e-73	94.200000
Pnte25HS_TRINITY_DN86303_c0_g1	NP_001119464.1	AT5G60390	GTP binding Elongation factor Tu family protein(AT5G60390)	39.8	6,00E-89	98.700000
Pnte25HS_TRINITY_DN86311_c0_g1	NP_566503.1	AT3G15180	ARM repeat superfamily protein(AT3G15180)	45.1	8.7e-121	97.000000
Pnte25HS_TRINITY_DN86331_c0_g1	NP_181996.1	AT2G44680	casein kinase II beta subunit 4(CKB4)	71.5	1.3e-113	98.700000
Pnte25HS_TRINITY_DN86343_c0_g1	NP_178631.1	AT2G05630	Ubiquitin-like superfamily protein(ATG8D)	89.8	3.2e-56	90.100000
Pnte25HS_TRINITY_DN86381_c1_g2	NP_564305.1	AT1G28330	dormancy-associated protein-like 1(DYL1)	44.4	1.3e-19	100.000000
Pnte25HS_TRINITY_DN86424_c0_g2	NP_973555.1	AT2G28760	UDP-XYL synthase 6(UXS6)	83.7	2.9e-173	100.000000
Pnte25HS_TRINITY_DN86501_c0_g1	NP_196186.1	AT5G05670	signal recognition particle binding protein(AT5G05670)	66.4	3.8e-87	94.700000
Pnte25HS_TRINITY_DN86506_c0_g1	NP_001189727.1	AT2G41430	dehydration-induced protein (ERD15)(ERD15)	36.8	1.2e-17	100.000000
Pnte25HS_TRINITY_DN86537_c1_g1	NP_563899.1	AT1G12110	nitrate transporter 1	58.8	1,00E-186	93.000000
Pnte25HS_TRINITY_DN86633_c0_g1	NP_001078120.1	AT3G07510	maternal effect embryo arrest protein(AT3G07510)	56.8	2.8e-45	94.600000
Pnte25HS_TRINITY_DN86643_c0_g1	NP_192137.1	AT4G02280	sucrose synthase 3(SUS3)	63.1	1.1e-312	91.900000
Pnte25HS_TRINITY_DN86664_c0_g1	NP_001118331.1	AT2G16790	P-loop containing nucleoside triphosphate hydrolases superfamily protein(AT2G16790)	45.9	3.5e-41	93.700000
Pnte25HS_TRINITY_DN86743_c0_g2	NP_196608.2	AT5G10460	Haloacid dehalogenase-like hydrolase (HAD) superfamily protein(AT5G10460)	59.7	1.4e-106	87.600000
Pnte25HS_TRINITY_DN86823_c0_g1	NP_179489.1	AT2G18990	thioredoxin-like/ATP-binding protein(TXND9)	72.5	1.9e-77	97.200000
Pnte25HS_TRINITY_DN86850_c0_g2	NP_201325.1	AT5G65220	Ribosomal L29 family protein(AT5G65220)	59.6	2,00E-37	80.900000
Pnte25HS_TRINITY_DN86871_c0_g1	NP_175481.1	AT1G50660	actin cytoskeleton-regulatory complex pan-like protein(AT1G50660)	36.4	5.8e-94	93.800000
Pnte25HS_TRINITY_DN86915_c0_g1	NP_001031440.1	AT2G28930	protein kinase 1B(PK1B)	63.7	4.4e-144	97.600000
Pnte25HS_TRINITY_DN87041_c0_g1	NP_178294.1	AT2G01850	endoxyloglucan transferase A3(EXGT-A3)	54.0	2.4e-98	88.300000
Pnte25HS_TRINITY_DN87078_c1_g1	NP_564018.1	AT1G17370	oligouridylate binding protein 1B(UBP1B)	58.8	8.1e-137	95.300000
Pnte25HS_TRINITY_DN87086_c0_g1	NP_172801.1	AT1G13440	glyceraldehyde-3-phosphate dehydrogenase C2(GAPC2)	87.3	1.5e-169	97.600000
Pnte25HS_TRINITY_DN87098_c1_g1	NP_197857.2	AT5G24690	plant/protein, putative (DUF3411)(AT5G24690)	56.9	2,00E-155	92.800000
Pnte25HS_TRINITY_DN87142_c0_g1	NP_201119.1	AT5G63140	purple acid phosphatase 29(PAP29)	60.0	1.2e-122	88.000000
Pnte25HS_TRINITY_DN87149_c0_g1	NP_850248.2	AT2G35530	basic region/leucine zipper transcription factor 16(bZIP16)	39.7	1.5e-44	83.400000
Pnte25HS_TRINITY_DN87190_c0_g1	NP_001190805.1	AT4G22990	Major Facilitator Superfamily with SPX (SYG1/Pho81/XPR1) domain-containing protein(AT4G22990)	68.7	1.8e-267	100.000000
Pnte25HS_TRINITY_DN87191_c0_g1	NP_001329890.1	AT4G23130	cysteine-rich RLK (RECEPTOR-like protein kinase) 5(CRK5)	35.3	5.4e-42	99.100000
Pnte25HS_TRINITY_DN87198_c0_g1	NP_176308.2	AT1G61130	serine carboxypeptidase-like 32(SCPL32)	61.6	1.1e-170	98.300000
Pnte25HS_TRINITY_DN87201_c0_g1	NP_196738.1	AT5G11770	NADH-ubiquinone oxidoreductase 20 kDa subunit(AT5G11770)	77.3	3.1e-90	100.000000
Pnte25HS_TRINITY_DN87247_c0_g1	NP_195683.1	AT4G39730	Lipase/lipooxygenase, PLAT/LH2 family protein(PLAT1)	57.9	7.5e-50	94.100000
Pnte25HS_TRINITY_DN87267_c0_g2	NP_001318614.1	AT5G20720	chaperonin 20(CPN20)	63.6	1.1e-81	96.000000
Pnte25HS_TRINITY_DN87271_c0_g1	NP_850863.1	AT5G21482	cytokinin oxidase 7(CKX7)	53.5	1.9e-153	86.300000
Pnte25HS_TRINITY_DN87304_c0_g1	NP_850844.1	AT5G18400	Cytokine-induced anti-apoptosis inhibitor 1, Fe-S biogenesi(AT5G18400)	44.4	1.1e-53	100.000000
Pnte25HS_TRINITY_DN87308_c0_g1	NP_179475.3	AT2G18850	SET domain-containing protein(AT2G18850)	44.0	6.4e-122	96.600000
Pnte25HS_TRINITY_DN87350_c0_g1	NP_172010.1	AT1G05180	NAD(P)-binding Rossmann-fold superfamily protein(AXR1)	66.4	3,00E-206	100.000000
Pnte25HS_TRINITY_DN87377_c0_g1	NP_195149.1	AT4G34230	cinnamyl alcohol dehydrogenase 5(CAD5)	66.6	9.4e-143	99.700000
Pnte25HS_TRINITY_DN87393_c1_g1	NP_850236.1	AT2G34750	RNA polymerase I specific transcription initiation factor RRN3 protein(AT2G34750)	40.4	1.5e-109	90.100000
Pnte25HS_TRINITY_DN87416_c0_g1	NP_568705.1	AT5G48900	Pectin lyase-like superfamily protein(AT5G48900)	74.3	5.2e-185	97.600000
Pnte25HS_TRINITY_DN87425_c0_g1	NP_568248.2	AT5G11300	mitotic-like cyclin 3B from Arabidopsi(CYC3B)	48.8	5.2e-102	82.000000
Pnte25HS_TRINITY_DN87446_c0_g1	NP_566129.1	AT3G01060	lysine-tRNA ligase(AT3G01060)	73.8	1.7e-181	91.800000
Pnte25HS_TRINITY_DN87451_c0_g1	NP_195002.2	AT4G32760	ENTH/VHS/GAT family protein(AT4G32760)	44.8	1.4e-101	85.900000
Pnte25HS_TRINITY_DN87480_c0_g1	NP_001032168.1	AT5G67610	transmembrane protein (DUF2215)(AT5G67610)	39.8	5.7e-83	89.300000
Pnte25HS_TRINITY_DN87500_c0_g2	NP_182034.1	AT2G45080	cyclin p3;1(cycp3;1)	57.2	6.1e-58	86.200000
Pnte25HS_TRINITY_DN87517_c1_g1	NP_195212.1	AT4G34860	Plant neutral invertase family protein(A/N-InvB)	78.8	1.2e-272	97.700000
Pnte25HS_TRINITY_DN87522_c0_g1	NP_200128.1	AT5G53160	regulatory components of ABA receptor 3(RCAR3)	72.0	1.9e-73	89.300000
Pnte25HS_TRINITY_DN87526_c0_g1	NP_567126.1	AT3G62110	Pectin lyase-like superfamily protein(AT3G62110)	62.9	7,00E-162	87.900000
Pnte25HS_TRINITY_DN87580_c0_g1	NP_001326222.1	AT3G54480	SKP1/ASK-interacting protein 5(SKIP5)	60.6	1.6e-78	92.700000
Pnte25HS_TRINITY_DN87735_c0_g1	NP_181810.2	AT2G42820	HVA22-like protein F(HVA22F)	56.1	3.9e-43	93.900000
Pnte25HS_TRINITY_DN87748_c0_g1	NP_201231.1	AT5G64260	EXORDIUM like 2(EXL2)	50.3	3.1e-87	96.800000
Pnte25HS_TRINITY_DN87783_c0_g2	NP_196443.1	AT5G08260	serine carboxypeptidase-like 35(scpl35)	59.9	7.1e-162	91.800000
Pnte25HS_TRINITY_DN87794_c0_g1	NP_563628.1	AT1G01500	Erythronate-4-phosphate dehydrogenase family protein(AT1G01500)	36.4	3.2e-41	84.400000
Pnte25HS_TRINITY_DN87804_c0_g1	NP_171861.1	AT1G03650	Acyl-CoA N-acyltransferases (NAT) superfamily protein(AT1G03650)	56.9	1.6e-45	84.700000
Pnte25HS_TRINITY_DN87807_c0_g1	NP_178487.1	AT2G04030	Chaperone protein htpG family protein(CR88)	78.3	0	91.000000
Pnte25HS_TRINITY_DN87812_c0_g1	NP_568778.1	AT5G52840	NADH-ubiquinone oxidoreductase-like protein(AT5G52840)	61.4	1.5e-52	99.400000
Pnte25HS_TRINITY_DN87820_c0_g2	NP_192117.1	AT4G02080	secretion-associated RAS super family 2(SAR2)	70.3	1.9e-58	99.400000
Pnte25HS_TRINITY_DN87823_c1_g1	NP_196469.1	AT5G08520	Duplicated homeodomain-like superfamily protein(AT5G08520)	53.2	7.5e-68	96.700000
Pnte25HS_TRINITY_DN87846_c0_g1	NP_001332196.1	AT5G55230	microtubule-associated proteins 65-1(MAP65-1)	65.8	1.4e-212	99.800000
Pnte25HS_TRINITY_DN87856_c0_g1	NP_190964.2	AT3G53960	Major facilitator superfamily protein(AT3G53960)	46.7	3,00E-152	96.800000
Pnte25HS_TRINITY_DN87858_c0_g1	NP_176511.1	AT1G63220	Calcium-dependent lipid-binding (CaLB domain) family protein(AT1G63220)	49.7	3,00E-34	97.300000
Pnte25HS_TRINITY_DN87860_c0_g1	NP_178634.2	AT2G05710	aconitase 3(ACO3)	79.3	0	98.900000
Pnte25HS_TRINITY_DN87881_c1_g1	NP_187623.2	AT3G10120	hypothetical protein(AT3G10120)	29.0	2.4e-07	97.300000
Pnte25HS_TRINITY_DN87882_c0_g2	NP_200230.1	AT5G54190	protochlorophyllide oxidoreductase A(PORA)	75.0	3.3e-168	97.500000
Pnte25HS_TRINITY_DN87898_c1_g1	NP_180456.1	AT2G28900	outer plastid envelope protein 16-1(OEP16-1)	53.1	1.2e-40	97.300000
Pnte25HS_TRINITY_DN87918_c0_g1	NP_001328758.1	AT4G14300	RNA-binding (RRM/RBD/RNP motifs) family protein(AT4G14300)	45.6	7.6e-69	99.500000
Pnte25HS_TRINITY_DN87933_c1_g1	NP_001321052.1	AT1G61050	alpha 1,4-glycosyltransferase family protein(AT1G61050)	41.0	1.9e-89	96.700000
Pnte25HS_TRINITY_DN87958_c0_g1	NP_179567.1	AT2G19770	profilin 5(PRF5)	44.4	1.4e-21	99.200000
Pnte25HS_TRINITY_DN87995_c0_g1	NP_001318182.1	AT2G02540	homeobox protein 21(HB21)	45.8	6.5e-48	81.500000
Pnte25HS_TRINITY_DN88024_c0_g1	NP_564115.1	AT1G20510	OPC-8:0 CoA ligase1(OPCL1)	52.8	5.3e-153	97.800000
Pnte25HS_TRINITY_DN88031_c0_g1	NP_565415.1	AT2G17380	associated protein 19(AP19)	90.1	6.7e-80	100.000000
Pnte25HS_TRINITY_DN88037_c0_g1	NP_199903.1	AT5G50900	ARM repeat superfamily protein(AT5G50900)	45.8	2.5e-121	92.900000
Pnte25HS_TRINITY_DN88057_c0_g1	NP_566968.1	AT3G52560	ubiquitin E2 variant 1D-4(UEV1D-4)	77.7	3.2e-65	97.200000
Pnte25HS_TRINITY_DN88061_c0_g1	NP_001323481.1	AT2G03780	Translin family protein(AT2G03780)	59.9	1.5e-74	80.200000
Pnte25HS_TRINITY_DN88117_c0_g1	NP_564432.3	AT1G34000	one-helix protein 2(OHP2)	54.8	4.7e-34	92.700000
Pnte25HS_TRINITY_DN88144_c1_g2	NP_172848.1	AT1G13950	eukaryotic elongation factor 5A-1(ELF5A-1)	53.9	1.3e-43	97.400000
Pnte25HS_TRINITY_DN88266_c0_g1	NP_177658.1	AT1G75220	Major facilitator superfamily protein(ERDL6)	58.5	1.7e-163	100.000000
Pnte25HS_TRINITY_DN88275_c0_g1	NP_200879.1	AT5G60710	Zinc finger (C3HC4-type RING finger) family protein(AT5G60710)	40.1	8.1e-126	99.000000
Pnte25HS_TRINITY_DN88281_c0_g1	NP_187374.2	AT3G07180	GPI transamidase component PIG-S-like protein(AT3G07180)	44.6	9.2e-135	98.200000
Pnte25HS_TRINITY_DN88356_c0_g1	NP_176287.3	AT1G60900	U2 snRNP auxilliary factor, large subunit, splicing factor(AT1G60900)	63.7	1.1e-182	96.600000
Pnte25HS_TRINITY_DN88417_c1_g1	NP_564160.1	AT1G22160	senescence-associated family protein (DUF581)(AT1G22160)	39.3	9.8e-16	81.000000
Pnte25HS_TRINITY_DN88474_c2_g1	NP_181529.1	AT2G40000	ortholog of sugar beet HS1 PRO-1 2(HSPRO2)	43.7	1.3e-99	93.000000
Pnte25HS_TRINITY_DN88510_c0_g2	NP_187923.1	AT3G13170	Spo11/DNA topoisomerase VI, subunit A protein(ATSPO11-1)	57.5	3,00E-110	81.600000
Pnte25HS_TRINITY_DN88517_c0_g1	NP_001331795.1	AT5G18810	SC35-like splicing factor 28(SCL28)	60.0	2.5e-54	87.800000
Pnte25HS_TRINITY_DN88520_c1_g1	NP_188120.1	AT3G15020	Lactate/malate dehydrogenase family protein(mMDH2)	54.1	4,00E-87	97.600000
Pnte25HS_TRINITY_DN88523_c0_g1	NP_181527.1	AT2G39980	HXXXD-type acyl-transferase family protein(AT2G39980)	42.9	1.3e-93	98.200000
Pnte25HS_TRINITY_DN88543_c0_g1	NP_181990.1	AT2G44620	mitochondrial acyl carrier protein 1(MTACP-1)	58.9	2,00E-34	99.200000
Pnte25HS_TRINITY_DN88609_c0_g1	NP_194284.2	AT4G25540	homolog of DNA mismatch repair protein MSH3(MSH3)	54.1	3.3e-288	80.500000
Pnte25HS_TRINITY_DN88643_c1_g1	NP_194457.2	AT4G27270	Quinone reductase family protein(AT4G27270)	80.8	4.1e-95	100.000000
Pnte25HS_TRINITY_DN88710_c1_g1	NP_192782.1	AT4G10440	S-adenosyl-L-methionine-dependent methyltransferases superfamily protein(AT4G10440)	67.2	3.1e-266	100.000000
Pnte25HS_TRINITY_DN88743_c0_g1	NP_173043.1	AT1G15910	XH/XS domain-containing protein(FDM1)	36.9	1,00E-99	98.600000
Pnte25HS_TRINITY_DN88783_c1_g1	NP_849408.1	AT4G19120	S-adenosyl-L-methionine-dependent methyltransferases superfamily protein(ERD3)	67.7	8.1e-264	99.800000
Pnte25HS_TRINITY_DN88835_c0_g1	NP_179975.1	AT2G23970	Class I glutamine amidotransferase-like superfamily protein(AT2G23970)	51.2	7.4e-67	98.800000
Pnte25HS_TRINITY_DN88865_c0_g1	NP_173623.1	AT1G22040	Galactose oxidase/kelch repeat superfamily protein(AT1G22040)	58.7	2.1e-158	96.600000
Pnte25HS_TRINITY_DN88943_c0_g1	NP_564140.1	AT1G21460	Nodulin MtN3 family protein(SWEET1)	69.5	9.3e-76	81.700000
Pnte25HS_TRINITY_DN89001_c0_g1	NP_195754.1	AT5G01340	Mitochondrial substrate carrier family protein(mSFC1)	36.6	3,00E-47	95.000000
Pnte25HS_TRINITY_DN89006_c0_g1	NP_189019.1	AT3G23770	O-Glycosyl hydrolases family 17 protein(AT3G23770)	45.3	1.7e-111	85.000000
Pnte25HS_TRINITY_DN89025_c0_g3	NP_188294.1	AT3G16720	TOXICOS EN LEVADURA 2(ATL2)	36.6	3.6e-38	80.400000
Pnte25HS_TRINITY_DN89031_c0_g1	NP_565139.1	AT1G76730	NagB/RpiA/CoA transferase-like superfamily protein(COG0212)	69.7	2.1e-121	83.500000
Pnte25HS_TRINITY_DN89042_c0_g2	NP_001318202.1	AT2G05620	proton gradient regulation 5(PGR5)	63.6	4.9e-36	97.000000
Pnte25HS_TRINITY_DN89077_c0_g1	NP_191142.1	AT3G55830	Nucleotide-diphospho-sugar transferases superfamily protein(EPC1)	56.6	6.2e-107	89.400000
Pnte25HS_TRINITY_DN89114_c0_g1	NP_188436.1	AT3G18080	B-S glucosidase 44(BGLU44)	68.6	2,00E-215	98.800000
Pnte25HS_TRINITY_DN89120_c0_g1	NP_001327052.1	AT3G11620	alpha/beta-Hydrolases superfamily protein(AT3G11620)	53.4	3.3e-92	83.400000
Pnte25HS_TRINITY_DN89133_c0_g1	NP_187372.5	AT3G07160	glucan synthase-like 10(GSL10)	66.0	0	99.800000
Pnte25HS_TRINITY_DN89204_c0_g1	NP_195639.2	AT4G39280	phenylalanyl-tRNA synthetase, putative / phenylalanine-tRNA ligase(AT4G39280)	77.2	3.8e-227	99.600000
Pnte25HS_TRINITY_DN89277_c0_g1	NP_199851.2	AT5G50400	purple acid phosphatase 27(PAP27)	66.8	2.9e-256	99.000000
Pnte25HS_TRINITY_DN89386_c0_g1	NP_199094.1	AT5G42800	dihydroflavonol 4-reductase(DFR)	43.8	6.2e-78	95.200000
Pnte25HS_TRINITY_DN89389_c0_g2	NP_001318689.1	AT5G37590	Tetratricopeptide repeat (TPR)-like superfamily protein(AT5G37590)	45.5	2.6e-113	83.000000
Pnte25HS_TRINITY_DN89408_c0_g1	NP_180253.2	AT2G26850	F-box family protein(AT2G26850)	42.9	1.3e-77	94.100000
Pnte25HS_TRINITY_DN89417_c0_g1	NP_192594.2	AT4G08540	DNA-directed RNA polymerase II protein(AT4G08540)	51.7	1.5e-122	98.000000
Pnte25HS_TRINITY_DN89424_c0_g1	NP_175141.1	AT1G45976	S-ribonuclease binding protein 1(SBP1)	43.0	2.1e-57	85.500000
Pnte25HS_TRINITY_DN89433_c0_g1	NP_199521.1	AT5G47100	calcineurin B-like protein 9(CBL9)	66.0	3.5e-76	100.000000
Pnte25HS_TRINITY_DN89443_c2_g1	NP_567717.1	AT4G25340	FK506 BINDING PROTEIN 53(FKBP53)	37.7	3.7e-66	100.000000
Pnte25HS_TRINITY_DN89466_c0_g1	NP_176178.1	AT1G59700	glutathione S-transferase TAU 16(GSTU16)	45.5	2.5e-51	97.500000
Pnte25HS_TRINITY_DN89468_c0_g1	NP_001321670.1	AT1G19360	Nucleotide-diphospho-sugar transferase family protein(RRA3)	65.6	1.8e-156	99.800000
Pnte25HS_TRINITY_DN89474_c3_g11	NP_194887.1	AT4G31590	Cellulose-synthase-like C5(CSLC5)	67.9	8.2e-276	100.000000
Pnte25HS_TRINITY_DN89499_c0_g1	NP_199550.1	AT5G47390	myb-like transcription factor family protein(AT5G47390)	44.0	7.8e-66	99.200000
Pnte25HS_TRINITY_DN89514_c0_g1	NP_190719.1	AT3G51510	transmembrane protein(AT3G51510)	60.5	1.1e-46	81.300000
Pnte25HS_TRINITY_DN89546_c0_g1	NP_851101.1	AT5G37370	PRP38 family protein(ATSRL1)	61.2	6.6e-107	80.900000
Pnte25HS_TRINITY_DN89551_c0_g1	NP_179480.2	AT2G18900	Transducin/WD40 repeat-like superfamily protein(AT2G18900)	43.8	7.8e-193	98.900000
Pnte25HS_TRINITY_DN89609_c1_g1	NP_176196.1	AT1G59870	ABC-2 and Plant PDR ABC-type transporter family protein(PEN3)	69.1	0	99.300000
Pnte25HS_TRINITY_DN89624_c0_g1	NP_191845.2	AT3G62860	alpha/beta-Hydrolases superfamily protein(AT3G62860)	66.0	8.3e-128	93.400000
Pnte25HS_TRINITY_DN89654_c0_g1	NP_568592.1	AT5G41370	DNA repair helicase XPB1-like protein(XPB1)	82.6	0	99.600000
Pnte25HS_TRINITY_DN89669_c1_g1	NP_196204.1	AT5G05850	plant intracellular ras group-related LRR 1(PIRL1)	50.3	4.7e-127	99.600000
Pnte25HS_TRINITY_DN89672_c0_g1	NP_565187.1	AT1G78700	BES1/BZR1 homolog 4(BEH4)	53.4	6,00E-84	95.400000
Pnte25HS_TRINITY_DN89674_c0_g1	NP_181500.1	AT2G39700	expansin A4(EXPA4)	74.4	1.3e-121	86.200000
Pnte25HS_TRINITY_DN89721_c0_g1	NP_001030827.1	AT3G47630	translocator assembly/maintenance protein(AT3G47630)	55.7	1,00E-101	97.400000
Pnte25HS_TRINITY_DN89736_c0_g1	NP_190850.2	AT3G52820	purple acid phosphatase 22(PAP22)	64.5	9,00E-167	92.900000
Pnte25HS_TRINITY_DN89738_c0_g1	NP_178637.2	AT2G05790	O-Glycosyl hydrolases family 17 protein(AT2G05790)	57.8	4.4e-156	98.300000
Pnte25HS_TRINITY_DN89749_c0_g2	NP_568772.3	AT5G52470	fibrillarin 1(FIB1)	69.2	2,00E-99	95.500000
Pnte25HS_TRINITY_DN89757_c0_g1	NP_564147.1	AT1G21680	DPP6 N-terminal domain-like protein(AT1G21680)	51.7	1.6e-202	94.700000
Pnte25HS_TRINITY_DN89829_c0_g1	NP_001190266.1	AT5G08640	flavonol synthase 1(FLS1)	52.3	1.3e-101	98.800000
Pnte25HS_TRINITY_DN89834_c0_g2	NP_001330720.1	AT5G48520	HAUS augmin-like complex subunit(AUG3)	70.3	4.4e-249	100.000000
Pnte25HS_TRINITY_DN89862_c1_g1	NP_565248.1	AT1G80940	Snf1 kinase interactor-like protein(AT1G80940)	52.4	2.7e-41	88.200000
Pnte25HS_TRINITY_DN89866_c0_g1	NP_177317.2	AT1G71720	Nucleic acid-binding proteins superfamily(PDE338)	44.9	1.3e-97	92.900000
Pnte25HS_TRINITY_DN89899_c0_g3	NP_001078728.1	AT5G47700	60S acidic ribosomal protein family(AT5G47700)	51.8	3.6e-22	95.000000
Pnte25HS_TRINITY_DN89899_c0_g4	NP_849278.1	AT4G00810	60S acidic ribosomal protein family(AT4G00810)	50.0	5.9e-20	95.100000
Pnte25HS_TRINITY_DN89911_c0_g1	NP_564288.1	AT1G27520	Glycosyl hydrolase family 47 protein(AT1G27520)	70.5	4.8e-240	92.600000
Pnte25HS_TRINITY_DN89915_c0_g1	NP_177381.1	AT1G72370	40s ribosomal protein SA(P40)	73.8	4.7e-117	89.100000
Pnte25HS_TRINITY_DN89916_c0_g1	NP_187644.1	AT3G10330	Cyclin-like family protein(AT3G10330)	82.4	5.5e-147	98.100000
Pnte25HS_TRINITY_DN89970_c1_g1	NP_173934.2	AT1G26090	P-loop containing nucleoside triphosphate hydrolases superfamily protein(AT1G26090)	54.3	5.5e-116	90.200000
Pnte25HS_TRINITY_DN89984_c0_g1	NP_567558.2	AT4G18465	RNA helicase family protein(AT4G18465)	68.9	2.8e-284	98.900000
Pnte25HS_TRINITY_DN90000_c0_g1	NP_565581.1	AT2G24970	spindle/kinetochore-associated protein(AT2G24970)	47.2	1.4e-26	91.700000
Pnte25HS_TRINITY_DN90017_c0_g1	NP_190970.1	AT3G54020	Inositol phosphorylceramide synthase 1(AtIPCS1)	68.9	4.5e-120	100.000000
Pnte25HS_TRINITY_DN90025_c2_g1	NP_192966.5	AT4G12290	Copper amine oxidase family protein(AT4G12290)	61.1	2.9e-271	99.300000
Pnte25HS_TRINITY_DN90044_c0_g1	NP_187059.1	AT3G04090	small and basic intrinsic protein 1A(SIP1A)	50.8	4,00E-57	100.000000
Pnte25HS_TRINITY_DN90046_c0_g1	NP_196409.1	AT5G07920	diacylglycerol kinase1(DGK1)	55.5	7.5e-227	97.100000
Pnte25HS_TRINITY_DN90123_c0_g1	NP_563971.1	AT1G15340	methyl-CPG-binding domain 10(MBD10)	35.7	5.3e-26	91.500000
Pnte25HS_TRINITY_DN90133_c1_g1	NP_199142.1	AT5G43280	delta(3,5),delta(2,4)-dienoyl-CoA isomerase 1(DCI1)	61.9	5,00E-91	100.000000
Pnte25HS_TRINITY_DN90142_c2_g3	NP_850344.1	AT2G41110	calmodulin 2(CAM2)	79.6	3.6e-64	98.700000
Pnte25HS_TRINITY_DN90158_c0_g3	NP_200119.1	AT5G53070	Ribosomal protein L9/RNase H1(AT5G53070)	51.1	1.3e-43	84.500000
Pnte25HS_TRINITY_DN9018_c0_g2	NP_196225.1	AT5G06060	NAD(P)-binding Rossmann-fold superfamily protein(AT5G06060)	27.7	3.9e-18	99.200000
Pnte25HS_TRINITY_DN90234_c0_g3	NP_001326431.1	AT3G10915	Reticulon family protein(AT3G10915)	47.0	7.9e-48	81.800000
Pnte25HS_TRINITY_DN90239_c1_g1	NP_001190787.1	AT4G21534	Diacylglycerol kinase family protein(SPHK2)	50.6	1.5e-138	99.000000
Pnte25HS_TRINITY_DN90245_c0_g1	NP_565954.1	AT2G41680	NADPH-dependent thioredoxin reductase C(NTRC)	70.4	2,00E-213	98.300000
Pnte25HS_TRINITY_DN90273_c0_g1	NP_197009.1	AT5G15050	Core-2/I-branching beta-1,6-N-acetylglucosaminyltransferase family protein(AT5G15050)	62.3	1.8e-153	100.000000
Pnte25HS_TRINITY_DN90278_c0_g1	NP_174435.2	AT1G31500	DNAse I-like superfamily protein(AT1G31500)	51.7	1,00E-108	90.700000
Pnte25HS_TRINITY_DN90317_c0_g1	NP_001322032.1	AT1G56220	Dormancy/auxin associated family protein(AT1G56220)	44.4	4.2e-15	89.500000
Pnte25HS_TRINITY_DN90334_c0_g1	NP_197450.2	AT5G19490	Histone superfamily protein(AT5G19490)	48.0	1.3e-44	87.900000
Pnte25HS_TRINITY_DN90348_c0_g1	NP_174877.1	AT1G36730	Translation initiation factor IF2/IF5(AT1G36730)	38.8	8.4e-70	100.000000
Pnte25HS_TRINITY_DN90378_c0_g1	NP_199588.1	AT5G47770	farnesyl diphosphate synthase 1(FPS1)	69.1	7.5e-145	98.000000
Pnte25HS_TRINITY_DN90384_c0_g2	NP_197009.1	AT5G15050	Core-2/I-branching beta-1,6-N-acetylglucosaminyltransferase family protein(AT5G15050)	64.9	7.9e-165	100.000000
Pnte25HS_TRINITY_DN90436_c1_g1	NP_001318947.1	AT1G07770	ribosomal protein S15A(RPS15A)	91.5	4.4e-66	100.000000
Pnte25HS_TRINITY_DN90468_c0_g1	NP_563915.1	AT1G12820	auxin signaling F-box 3(AFB3)	58.3	4.9e-202	98.300000
Pnte25HS_TRINITY_DN90476_c0_g1	NP_198668.1	AT5G38520	alpha/beta-Hydrolases superfamily protein(AT5G38520)	62.6	6.9e-118	83.700000
Pnte25HS_TRINITY_DN90481_c0_g1	NP_195845.2	AT5G02250	Ribonuclease II/R family protein(EMB2730)	58.6	2.6e-244	87.900000
Pnte25HS_TRINITY_DN90486_c0_g1	NP_564000.2	AT1G16520	interactor of constitutive active ROPs protein(AT1G16520)	50.1	6.8e-77	98.000000
Pnte25HS_TRINITY_DN90499_c0_g3	NP_176772.1	AT1G65970	thioredoxin-dependent peroxidase 2(TPX2)	75.9	4.9e-70	98.800000
Pnte25HS_TRINITY_DN90569_c0_g1	NP_188798.2	AT3G21610	Acid phosphatase/vanadium-dependent haloperoxidase-related protein(AT3G21610)	62.9	1.1e-53	96.500000
Pnte25HS_TRINITY_DN90690_c0_g1	NP_001031963.1	AT5G28910	alpha-(1,6)-fucosyltransferase(AT5G28910)	48.0	2.7e-164	95.500000
Pnte25HS_TRINITY_DN90719_c0_g1	NP_566852.1	AT3G30180	brassinosteroid-6-oxidase 2(BR6OX2)	55.7	2.1e-158	99.600000
Pnte25HS_TRINITY_DN90732_c0_g1	NP_563892.1	AT1G11545	xyloglucan endotransglucosylase/hydrolase 8(XTH8)	54.2	3.6e-96	88.900000
Pnte25HS_TRINITY_DN90760_c0_g1	NP_850982.1	AT1G79650	Rad23 UV excision repair protein family(RAD23B)	59.8	1.9e-117	100.000000
Pnte25HS_TRINITY_DN90790_c0_g3	NP_850622.1	AT3G21700	Ras-related small GTP-binding family protein(SGP2)	46.8	4.2e-59	91.100000
Pnte25HS_TRINITY_DN90804_c1_g1	NP_187143.1	AT3G04920	Ribosomal protein S24e family protein(AT3G04920)	86.9	3,00E-57	95.600000
Pnte25HS_TRINITY_DN90811_c0_g1	NP_193416.1	AT4G16830	Hyaluronan / mRNA binding family(AT4G16830)	52.0	7.1e-59	100.000000
Pnte25HS_TRINITY_DN90904_c0_g1	NP_563881.1	AT1G10950	transmembrane nine 1(TMN1)	86.5	1.9e-294	98.000000
Pnte25HS_TRINITY_DN9091_c0_g1	NP_564985.1	AT1G70160	zinc finger MYND domain protein(AT1G70160)	73.6	1.2e-242	98.500000
Pnte25HS_TRINITY_DN90928_c0_g1	NP_196543.1	AT5G09810	actin 7(ACT7)	87.0	1.5e-199	100.000000
Pnte25HS_TRINITY_DN90934_c0_g1	NP_001030850.1	AT3G53090	ubiquitin-protein ligase 7(UPL7)	50.1	0	100.000000
Pnte25HS_TRINITY_DN90946_c0_g1	NP_178270.1	AT2G01610	Plant invertase/pectin methylesterase inhibitor superfamily protein(AT2G01610)	40.9	3.7e-35	91.700000
Pnte25HS_TRINITY_DN90947_c2_g1	NP_566021.1	AT2G44640	TRIGALACTOSYLDIACYLGLYCEROL-like protein(AT2G44640)	33.1	1.6e-71	99.800000
Pnte25HS_TRINITY_DN90952_c0_g1	NP_199351.2	AT5G45380	urea-proton symporter DEGRADATION OF UREA 3 (DUR3)(DUR3)	76.9	7.2e-312	98.600000
Pnte25HS_TRINITY_DN90986_c0_g1	NP_173134.2	AT1G16900	Alg9-like mannosyltransferase family(EBS3)	58.3	4.4e-190	97.000000
Pnte25HS_TRINITY_DN91026_c1_g4	NP_563813.2	AT1G08360	Ribosomal protein L1p/L10e family(AT1G08360)	64.8	4.8e-76	95.200000
Pnte25HS_TRINITY_DN91026_c1_g5	NP_563813.2	AT1G08360	Ribosomal protein L1p/L10e family(AT1G08360)	65.7	1.1e-77	100.000000
Pnte25HS_TRINITY_DN91029_c0_g1	NP_177683.1	AT1G75510	Transcription initiation factor IIF, beta subunit(AT1G75510)	49.8	1.7e-65	95.600000
Pnte25HS_TRINITY_DN91052_c0_g1	NP_568597.1	AT5G41800	Transmembrane amino acid transporter family protein(AT5G41800)	67.3	4.4e-172	92.800000
Pnte25HS_TRINITY_DN91089_c0_g2	NP_564878.1	AT1G66580	senescence associated gene 24(SAG24)	68.0	7.1e-80	92.400000
Pnte25HS_TRINITY_DN91125_c1_g1	NP_172919.1	AT1G14670	Endomembrane protein 70 protein family(AT1G14670)	81.8	8.4e-282	99.100000
Pnte25HS_TRINITY_DN91128_c0_g8	NP_196242.1	AT5G06240	embryo defective 2735(emb2735)	53.0	3.1e-38	92.000000
Pnte25HS_TRINITY_DN91148_c0_g1	NP_001154198.1	#N/A	#N/A	68.0	4.7e-293	98.100000
Pnte25HS_TRINITY_DN91224_c0_g1	NP_171851.1	AT1G03520	Core-2/I-branching beta-1,6-N-acetylglucosaminyltransferase family protein(AT1G03520)	62.7	2.7e-157	99.800000
Pnte25HS_TRINITY_DN91237_c1_g1	NP_191024.1	AT3G54630	kinetochore protein(AT3G54630)	31.4	3.6e-72	97.200000
Pnte25HS_TRINITY_DN91259_c0_g1	NP_568013.1	AT4G37020	initiation factor 4A-like protein(AT4G37020)	50.9	2.4e-51	94.700000
Pnte25HS_TRINITY_DN91312_c1_g1	NP_192154.2	AT4G02450	HSP20-like chaperones superfamily protein(AT4G02450)	43.7	9.2e-22	89.700000
Pnte25HS_TRINITY_DN91343_c0_g1	NP_193287.1	AT4G15520	tRNA/rRNA methyltransferase (SpoU) family protein(AT4G15520)	72.2	9.4e-83	83.500000
Pnte25HS_TRINITY_DN91413_c0_g1	NP_173351.1	AT1G19170	Pectin lyase-like superfamily protein(AT1G19170)	65.6	1.1e-194	96.300000
Pnte25HS_TRINITY_DN91424_c0_g1	NP_200288.1	AT5G54770	thiazole biosynthetic enzyme, chloroplast (ARA6) (THI1) (THI4)(THI1)	77.0	2.9e-139	89.600000
Pnte25HS_TRINITY_DN91450_c0_g1	NP_566065.1	AT2G46170	Reticulon family protein(AT2G46170)	48.7	8.2e-52	99.100000
Pnte25HS_TRINITY_DN91455_c0_g1	NP_564748.1	AT1G59600	ZCW7(ZCW7)	47.0	6.4e-72	83.400000
Pnte25HS_TRINITY_DN91470_c0_g1	NP_001329975.1	AT5G14640	shaggy-like kinase 13(SK13)	87.8	1.3e-215	100.000000
Pnte25HS_TRINITY_DN91481_c0_g1	NP_197012.1	AT5G15080	Protein kinase superfamily protein(AT5G15080)	69.6	2.8e-182	94.600000
Pnte25HS_TRINITY_DN91542_c0_g1	NP_187675.2	AT3G10640	SNF7 family protein(VPS60	75.2	1,00E-100	99.600000
Pnte25HS_TRINITY_DN91564_c1_g1	NP_568102.1	AT5G02540	NAD(P)-binding Rossmann-fold superfamily protein(AT5G02540)	71.5	2.3e-132	99.700000
Pnte25HS_TRINITY_DN91587_c0_g1	NP_568564.1	AT5G39410	Saccharopine dehydrogenase(AT5G39410)	60.4	6.2e-160	98.000000
Pnte25HS_TRINITY_DN91624_c0_g1	NP_564615.3	AT1G52870	Peroxisomal membrane 22 kDa (Mpv17/PMP22) family protein(AT1G52870)	62.9	6.7e-118	87.800000
Pnte25HS_TRINITY_DN91722_c0_g1	NP_001031478.1	AT2G34410	O-acetyltransferase family protein(RWA3)	73.9	5.3e-238	99.100000
Pnte25HS_TRINITY_DN91730_c0_g1	NP_564010.1	AT1G16880	uridylyltransferase-like protein(ACR11)	63.3	3.8e-86	90.500000
Pnte25HS_TRINITY_DN91735_c0_g1	NP_188894.2	AT3G22550	NAD(P)H-quinone oxidoreductase subunit, putative (DUF581)(AT3G22550)	32.3	2.9e-17	87.800000
Pnte25HS_TRINITY_DN91754_c0_g4	NP_197279.1	AT5G17770	NADH:cytochrome B5 reductase 1(CBR)	73.0	1.4e-120	99.600000
Pnte25HS_TRINITY_DN91758_c0_g1	NP_567334.1	AT4G08170	Inositol 1,3,4-trisphosphate 5/6-kinase family protein(AT4G08170)	71.0	1.9e-128	83.500000
Pnte25HS_TRINITY_DN91759_c1_g8	NP_172010.1	AT1G05180	NAD(P)-binding Rossmann-fold superfamily protein(AXR1)	31.7	1.3e-64	86.900000
Pnte25HS_TRINITY_DN91782_c1_g1	NP_001319056.1	AT1G20870	HSP20-like chaperones superfamily protein(AT1G20870)	33.9	5,00E-64	90.000000
Pnte25HS_TRINITY_DN91835_c0_g1	NP_173519.1	AT1G20950	Phosphofructokinase family protein(AT1G20950)	51.8	1,00E-159	99.100000
Pnte25HS_TRINITY_DN91847_c0_g1	NP_566685.1	AT3G21420	2-oxoglutarate (2OG) and Fe(II)-dependent oxygenase superfamily protein(LBO1)	44.9	6,00E-84	93.800000
Pnte25HS_TRINITY_DN91848_c0_g1	NP_001030984.1	AT1G07280	Tetratricopeptide repeat (TPR)-like superfamily protein(AT1G07280)	37.6	9.1e-88	99.800000
Pnte25HS_TRINITY_DN91857_c0_g3	NP_850616.1	AT3G19820	cell elongation protein / DWARF1 / DIMINUTO (DIM)(DWF1)	81.7	1.6e-282	99.100000
Pnte25HS_TRINITY_DN91869_c0_g1	NP_192022.1	AT4G01130	GDSL-like Lipase/Acylhydrolase superfamily protein(AT4G01130)	40.2	9.9e-74	98.400000
Pnte25HS_TRINITY_DN91879_c1_g1	NP_172202.1	AT1G07220	O-glucosyltransferase rumi-like protein (DUF821)(AT1G07220)	57.1	5.1e-169	91.300000
Pnte25HS_TRINITY_DN91896_c0_g1	NP_200471.3	AT5G56600	profilin(PRF3)	74.2	3.4e-58	100.000000
Pnte25HS_TRINITY_DN91915_c0_g1	NP_177820.2	AT1G76940	RNA-binding (RRM/RBD/RNP motifs) family protein(AT1G76940)	40.9	2.8e-38	90.300000
Pnte25HS_TRINITY_DN91923_c3_g1	NP_188254.1	AT3G16330	Avr9/Cf-9 rapidly elicited protein(AT3G16330)	31.2	1.9e-10	89.900000
Pnte25HS_TRINITY_DN91948_c0_g1	NP_189238.2	AT3G26090	REGULATOR OF G-PROTEIN SIGNALING 1(RGS1)	47.9	3.1e-93	99.400000
Pnte25HS_TRINITY_DN91970_c0_g1	NP_198216.2	AT5G28640	SSXT family protein(AN3)	45.0	2.7e-34	87.500000
Pnte25HS_TRINITY_DN92047_c0_g1	NP_178463.1	AT2G03670	cell division cycle 48B(CDC48B)	65.6	8.8e-204	98.200000
Pnte25HS_TRINITY_DN92085_c0_g1	NP_001077618.1	AT1G28520	vascular plant one zinc finger protein(VOZ1)	55.9	1.8e-136	99.400000
Pnte25HS_TRINITY_DN92119_c0_g1	NP_198423.1	AT5G35740	Carbohydrate-binding X8 domain superfamily protein(AT5G35740)	52.2	8.7e-29	96.600000
Pnte25HS_TRINITY_DN92124_c1_g1	NP_200441.2	AT5G56300	gibberellic acid methyltransferase 2(GAMT2)	38.3	5.5e-72	90.400000
Pnte25HS_TRINITY_DN92129_c1_g1	NP_564360.1	AT1G30690	Sec14p-like phosphatidylinositol transfer family protein(AT1G30690)	46.7	1.7e-115	97.200000
Pnte25HS_TRINITY_DN92133_c0_g1	NP_001326838.1	AT3G30841	Cofactor-independent phosphoglycerate mutase(AT3G30841)	74.6	2.3e-216	97.800000
Pnte25HS_TRINITY_DN92185_c2_g1	NP_001324947.1	AT2G30740	Protein kinase superfamily protein(AT2G30740)	75.3	1,00E-152	98.400000
Pnte25HS_TRINITY_DN92266_c0_g1	NP_175032.1	AT1G43670	Inositol monophosphatase family protein(FBP)	83.2	3.9e-170	99.400000
Pnte25HS_TRINITY_DN92270_c0_g2	NP_001190750.1	AT4G17410	DWNN domain, a CCHC-type zinc finger(AT4G17410)	43.5	1.2e-156	99.100000
Pnte25HS_TRINITY_DN92287_c0_g1	NP_173594.1	AT1G21750	PDI-like 1-1(PDIL1-1)	57.5	6.9e-168	96.000000
Pnte25HS_TRINITY_DN92297_c0_g1	NP_568396.1	AT5G20570	RING-box 1(RBX1)	87.4	2.2e-59	100.000000
Pnte25HS_TRINITY_DN92317_c0_g1	NP_198390.2	AT5G35400	Pseudouridine synthase family protein(AT5G35400)	53.6	1.3e-114	97.600000
Pnte25HS_TRINITY_DN92326_c0_g1	NP_187842.1	AT3G12360	Ankyrin repeat family protein(ITN1)	58.7	5.8e-182	98.100000
Pnte25HS_TRINITY_DN92333_c0_g1	NP_001190723.1	AT4G14030	selenium-binding protein 1(SBP1)	71.5	8.9e-229	98.800000
Pnte25HS_TRINITY_DN92359_c0_g1	NP_566493.1	AT3G14770	Nodulin MtN3 family protein(SWEET2)	56.4	3.1e-62	94.400000
Pnte25HS_TRINITY_DN92412_c0_g1	NP_192861.1	AT4G11220	VIRB2-interacting protein 2(BTI2)	54.1	5.3e-68	96.000000
Pnte25HS_TRINITY_DN92413_c0_g1	NP_191922.1	AT4G00110	UDP-D-glucuronate 4-epimerase 3(GAE3)	75.2	8.9e-180	93.500000
Pnte25HS_TRINITY_DN92433_c0_g10	NP_194208.1	AT4G24770	31-kDa RNA binding protein(RBP31)	46.7	2,00E-58	100.000000
Pnte25HS_TRINITY_DN92434_c1_g1	NP_187058.1	AT3G04080	apyrase 1(APY1)	48.5	1.1e-119	91.800000
Pnte25HS_TRINITY_DN92434_c1_g2	NP_187058.1	AT3G04080	apyrase 1(APY1)	47.3	2.1e-113	89.900000
Pnte25HS_TRINITY_DN92529_c0_g2	NP_566452.1	AT3G13320	cation exchanger 2(CAX2)	67.9	7.8e-158	90.900000
Pnte25HS_TRINITY_DN92554_c1_g1	NP_188160.2	AT3G15410	Leucine-rich repeat (LRR) family protein(AT3G15410)	59.7	5.3e-199	99.800000
Pnte25HS_TRINITY_DN92569_c0_g1	NP_195348.2	AT4G36250	aldehyde dehydrogenase 3F1(ALDH3F1)	55.5	2.4e-157	100.000000
Pnte25HS_TRINITY_DN92595_c0_g1	NP_193063.2	AT4G13270	Late embryogenesis abundant (LEA) hydroxyproline-rich glycoprotein family(AT4G13270)	36.0	5.8e-29	90.000000
Pnte25HS_TRINITY_DN92624_c0_g2	NP_201208.2	AT5G64030	S-adenosyl-L-methionine-dependent methyltransferases superfamily protein(AT5G64030)	55.0	1.8e-258	99.800000
Pnte25HS_TRINITY_DN92634_c0_g1	NP_001328595.1	AT4G26470	Calcium-binding EF-hand family protein(AT4G26470)	48.9	1.7e-60	100.000000
Pnte25HS_TRINITY_DN92695_c2_g1	NP_181390.1	AT2G38560	transcript elongation factor IIS(TFIIS)	51.7	6.7e-79	98.800000
Pnte25HS_TRINITY_DN92696_c0_g1	NP_850990.1	AT2G07340	PREFOLDIN 1(PFD1)	63.3	6.4e-41	99.200000
Pnte25HS_TRINITY_DN92742_c0_g1	NP_567683.1	AT4G23490	fringe-like protein (DUF604)(AT4G23490)	58.7	1.1e-182	99.600000
Pnte25HS_TRINITY_DN92762_c0_g1	NP_196513.1	AT5G09510	Ribosomal protein S19 family protein(AT5G09510)	84.2	1.7e-69	100.000000
Pnte25HS_TRINITY_DN92852_c0_g1	NP_190638.1	AT3G50690	Leucine-rich repeat (LRR) family protein(AT3G50690)	37.5	2.7e-48	98.800000
Pnte25HS_TRINITY_DN92856_c0_g1	NP_196610.2	AT5G10480	Protein-tyrosine phosphatase-like, PTPLA(PAS2)	75.0	5.4e-96	99.100000
Pnte25HS_TRINITY_DN92909_c0_g1	NP_680566.5	AT4G03115	Mitochondrial substrate carrier family protein(AT4G03115)	58.3	1.4e-94	99.400000
Pnte25HS_TRINITY_DN92920_c0_g1	NP_197875.3	AT5G24930	zinc finger CONSTANS-like protein(COL4)	51.4	1.6e-79	93.400000
Pnte25HS_TRINITY_DN92929_c0_g1	NP_194022.3	AT4G22910	FIZZY-related 2(FZR2)	68.3	4.9e-176	97.600000
Pnte25HS_TRINITY_DN92936_c0_g1	NP_174877.1	AT1G36730	Translation initiation factor IF2/IF5(AT1G36730)	55.1	2.6e-132	100.000000
Pnte25HS_TRINITY_DN92943_c3_g1	NP_001322402.1	AT1G55150	DEA(D/H)-box RNA helicase family protein(RH20)	75.3	4.4e-209	80.800000
Pnte25HS_TRINITY_DN92944_c0_g1	NP_001119415.1	AT5G51710	K+ efflux antiporter 5(KEA5)	74.2	4.4e-211	95.100000
Pnte25HS_TRINITY_DN92947_c0_g1	NP_001329493.1	AT4G20260	plasma-membrane associated cation-binding protein 1(PCAP1)	46.5	8.1e-33	99.500000
Pnte25HS_TRINITY_DN92966_c0_g1	NP_001330356.1	AT5G58140	phototropin 2(PHOT2)	67.2	0	82.700000
Pnte25HS_TRINITY_DN92986_c1_g1	NP_197253.1	AT5G17510	mediator of RNA polymerase II transcription subunit-like protein(AT5G17510)	44.7	1.7e-62	95.300000
Pnte25HS_TRINITY_DN93010_c0_g1	NP_174314.2	AT1G30230	translation elongation factor EF1B/ribosomal protein S6 family protein(eEF-1Bb1)	67.2	9.4e-80	98.200000
Pnte25HS_TRINITY_DN93015_c0_g1	NP_567387.1	AT4G12070	hypothetical protein(AT4G12070)	52.1	7.6e-119	82.900000
Pnte25HS_TRINITY_DN93029_c0_g1	NP_197928.1	AT5G25460	transmembrane protein, putative (Protein of unknown function, DUF642)(DGR2)	64.6	7.9e-137	93.800000
Pnte25HS_TRINITY_DN93036_c0_g1	NP_201563.1	AT5G67620	DUF4228 domain protein(AT5G67620)	45.9	2.9e-30	99.400000
Pnte25HS_TRINITY_DN93040_c2_g1	NP_001323425.1	AT2G45660	AGAMOUS-like 20(AGL20)	51.6	1.1e-38	84.000000
Pnte25HS_TRINITY_DN93045_c0_g1	NP_001190260.1	AT5G08180	Ribosomal protein L7Ae/L30e/S12e/Gadd45 family protein(AT5G08180)	69.3	4.7e-54	98.100000
Pnte25HS_TRINITY_DN93068_c0_g1	NP_001326234.1	AT3G50590	Transducin/WD40 repeat-like superfamily protein(AT3G50590)	62.2	0	99.800000
Pnte25HS_TRINITY_DN93086_c0_g1	NP_001319606.1	AT3G21220	MAP kinase kinase 5(MKK5)	53.3	9.7e-89	92.300000
Pnte25HS_TRINITY_DN93111_c1_g1	NP_200010.1	AT5G51970	GroES-like zinc-binding alcohol dehydrogenase family protein(AT5G51970)	60.2	3.6e-124	90.400000
Pnte25HS_TRINITY_DN93124_c0_g1	NP_173048.3	AT1G15960	NRAMP metal ion transporter 6(NRAMP6)	64.5	2.7e-173	83.400000
Pnte25HS_TRINITY_DN93140_c0_g2	NP_566828.1	AT3G27930	beta-galactosidase(AT3G27930)	53.3	5.1e-135	97.700000
Pnte25HS_TRINITY_DN93142_c0_g2	NP_567965.1	AT4G34350	4-hydroxy-3-methylbut-2-enyl diphosphate reductase(HDR)	70.4	6.7e-192	95.500000
Pnte25HS_TRINITY_DN93161_c2_g4	NP_179943.1	AT2G23620	methyl esterase 1(MES1)	42.6	1.7e-51	97.800000
Pnte25HS_TRINITY_DN93223_c0_g1	NP_192217.2	AT4G03080	BRI1 suppressor 1 (BSU1)-like 1(BSL1)	70.1	0	100.000000
Pnte25HS_TRINITY_DN93242_c0_g1	NP_192710.1	AT4G09720	RAB GTPase homolog G3A(RABG3A)	72.5	2.5e-87	100.000000
Pnte25HS_TRINITY_DN93319_c0_g2	NP_178531.1	AT2G04520	Nucleic acid-binding, OB-fold-like protein(AT2G04520)	68.3	1,00E-47	100.000000
Pnte25HS_TRINITY_DN93320_c0_g1	NP_171713.2	AT1G02110	bZIP domain class transcription factor (DUF630 and DUF632)(AT1G02110)	41.2	5.1e-124	98.900000
Pnte25HS_TRINITY_DN93327_c0_g1	NP_201080.1	AT5G62740	SPFH/Band 7/PHB domain-containing membrane-associated protein family(HIR1)	82.0	4.3e-130	99.600000
Pnte25HS_TRINITY_DN93337_c1_g1	NP_201256.2	AT5G64510	tunicamycin induced protein(TIN1)	45.0	8.1e-93	96.400000
Pnte25HS_TRINITY_DN93339_c0_g1	NP_188404.1	AT3G17770	Dihydroxyacetone kinase(AT3G17770)	71.6	4.6e-243	99.500000
Pnte25HS_TRINITY_DN93357_c0_g1	NP_563770.1	AT1G06690	NAD(P)-linked oxidoreductase superfamily protein(AT1G06690)	71.6	3.7e-150	91.700000
Pnte25HS_TRINITY_DN93388_c0_g1	NP_198576.1	AT5G37600	hypothetical protein(GSR 1)	80.3	1.3e-179	99.400000
Pnte25HS_TRINITY_DN93394_c0_g1	NP_177024.1	AT1G68570	Major facilitator superfamily protein(AT1G68570)	45.6	2.5e-138	90.700000
Pnte25HS_TRINITY_DN93447_c0_g1	NP_174556.1	AT1G32790	CTC-interacting domain 11(CID11)	63.9	6.2e-77	81.800000
Pnte25HS_TRINITY_DN93457_c0_g1	NP_001318231.1	AT2G16600	rotamase CYP 3(ROC3)	86.4	3.3e-85	98.800000
Pnte25HS_TRINITY_DN93502_c0_g3	NP_201419.2	AT5G66180	S-adenosyl-L-methionine-dependent methyltransferases superfamily protein(AT5G66180)	48.0	2.9e-101	94.600000
Pnte25HS_TRINITY_DN93539_c0_g1	NP_195361.1	AT4G36430	Peroxidase superfamily protein(AT4G36430)	54.0	8.5e-90	97.000000
Pnte25HS_TRINITY_DN93554_c2_g1	NP_201402.3	AT5G66010	RNA-binding (RRM/RBD/RNP motifs) family protein(AT5G66010)	57.6	6.7e-74	96.900000
Pnte25HS_TRINITY_DN93565_c1_g1	NP_177217.1	AT1G70600	Ribosomal protein L18e/L15 superfamily protein(AT1G70600)	64.2	5.5e-47	94.200000
Pnte25HS_TRINITY_DN93585_c0_g1	NP_850718.1	AT3G58640	Mitogen activated protein kinase kinase kinase-like protein(AT3G58640)	48.0	6,00E-204	97.100000
Pnte25HS_TRINITY_DN93599_c0_g1	NP_188956.1	AT3G23150	Signal transduction histidine kinase, hybrid-type, ethylene sensor(ETR2)	44.1	2.4e-167	99.700000
Pnte25HS_TRINITY_DN93604_c1_g1	NP_186854.1	AT3G02050	K+ uptake transporter 3(KUP3)	60.5	4.9e-261	96.200000
Pnte25HS_TRINITY_DN93625_c0_g1	NP_181256.1	AT2G37190	Ribosomal protein L11 family protein(AT2G37190)	65.1	4,00E-56	100.000000
Pnte25HS_TRINITY_DN93638_c0_g1	NP_193216.1	AT4G14800	20S proteasome beta subunit D2(PBD2)	79.4	7.3e-90	92.600000
Pnte25HS_TRINITY_DN93686_c0_g1	NP_190300.1	AT3G47160	RING/U-box superfamily protein(AT3G47160)	63.8	3.6e-89	86.500000
Pnte25HS_TRINITY_DN93701_c0_g1	NP_178346.2	AT2G02410	yacP-like NYN domain protein(AT2G02410)	69.0	1.7e-97	88.000000
Pnte25HS_TRINITY_DN93772_c0_g1	NP_001319087.1	AT1G26810	galactosyltransferase1(GALT1)	49.5	3.8e-179	99.800000
Pnte25HS_TRINITY_DN93779_c2_g1	NP_173999.1	AT1G26770	expansin A10(EXPA10)	78.3	6.1e-117	100.000000
Pnte25HS_TRINITY_DN93788_c0_g1	NP_850432.1	AT2G45320	polyphosphatidylinositol phosphatase(AT2G45320)	56.6	1.1e-120	100.000000
Pnte25HS_TRINITY_DN93813_c0_g1	NP_001332065.1	AT5G12440	CCCH-type zinc fingerfamily protein with RNA-binding domain-containing protein(AT5G12440)	33.1	9.8e-63	97.400000
Pnte25HS_TRINITY_DN93859_c0_g1	NP_191824.1	AT3G62650	hypothetical protein(AT3G62650)	46.7	1.2e-16	82.700000
Pnte25HS_TRINITY_DN93879_c0_g3	NP_177381.1	AT1G72370	40s ribosomal protein SA(P40)	72.3	8.4e-114	86.200000
Pnte25HS_TRINITY_DN93883_c0_g1	NP_191773.2	AT3G62140	NEFA-interacting nuclear protein(AT3G62140)	50.0	1.5e-44	98.100000
Pnte25HS_TRINITY_DN93887_c2_g1	NP_196289.2	AT5G06710	homeobox leucine zipper protein(HAT14)	54.8	1.5e-58	85.200000
Pnte25HS_TRINITY_DN93933_c0_g1	NP_568338.2	AT5G16750	Transducin family protein / WD-40 repeat family protein(TOZ)	58.5	6.9e-310	93.400000
Pnte25HS_TRINITY_DN93936_c0_g1	NP_173199.2	AT1G17550	homology to ABI2(HAB2)	40.1	4.9e-83	80.700000
Pnte25HS_TRINITY_DN93941_c0_g1	NP_190458.1	AT3G48890	membrane-associated progesterone binding protein 3(MAPR3)	60.6	1.2e-65	83.200000
Pnte25HS_TRINITY_DN93958_c0_g1	NP_195881.1	AT5G02610	Ribosomal L29 family protein(AT5G02610)	55.8	4.6e-28	95.200000
Pnte25HS_TRINITY_DN9395_c0_g1	NP_200650.1	AT5G58420	Ribosomal protein S4 (RPS4A) family protein(AT5G58420)	66.1	6.5e-101	98.100000
Pnte25HS_TRINITY_DN93961_c0_g1	NP_173624.1	AT1G22050	membrane-anchored ubiquitin-fold protein 6 precursor(MUB6)	60.5	1.1e-39	100.000000
Pnte25HS_TRINITY_DN93988_c0_g1	NP_568908.1	AT5G59460	scarecrow-like transcription factor 11 (SCL11)(AT5G59460)	36.5	2.3e-15	100.000000
Pnte25HS_TRINITY_DN93_c0_g1	NP_001031168.1	AT1G51160	SNARE-like superfamily protein(AT1G51160)	34.6	3.8e-18	97.200000
Pnte25HS_TRINITY_DN94009_c0_g1	NP_187246.1	AT3G05950	RmlC-like cupins superfamily protein(AT3G05950)	55.5	7.4e-61	98.700000
Pnte25HS_TRINITY_DN94015_c0_g1	NP_565491.1	AT2G20890	photosystem II reaction center PSB29 protein(PSB29)	69.0	5.4e-91	80.900000
Pnte25HS_TRINITY_DN94031_c1_g1	NP_567691.1	AT4G23940	FtsH extracellular protease family(FtsHi1)	55.4	2,00E-278	88.100000
Pnte25HS_TRINITY_DN94055_c0_g1	NP_001332757.1	AT5G43430	electron transfer flavoprotein beta(ETFBETA)	77.7	1.7e-106	100.000000
Pnte25HS_TRINITY_DN94072_c0_g1	NP_187575.2	AT3G09640	ascorbate peroxidase 2(APX2)	84.7	1.4e-125	89.200000
Pnte25HS_TRINITY_DN94079_c0_g1	NP_173500.1	AT1G20770	coiled-coil protein(AT1G20770)	34.9	4.8e-21	85.300000
Pnte25HS_TRINITY_DN94149_c0_g1	NP_564063.1	AT1G18800	NAP1-related protein 2(NRP2)	60.0	3.4e-78	97.700000
Pnte25HS_TRINITY_DN94161_c0_g1	NP_173107.1	AT1G16610	arginine/serine-rich 45(SR45)	60.4	1.5e-86	99.100000
Pnte25HS_TRINITY_DN94182_c0_g1	NP_200067.1	AT5G52540	keratin-associated protein, putative (DUF819)(AT5G52540)	63.5	1.5e-129	86.700000
Pnte25HS_TRINITY_DN94201_c1_g1	NP_172923.3	AT1G14700	purple acid phosphatase 3(PAP3)	57.0	2.5e-103	88.800000
Pnte25HS_TRINITY_DN94223_c0_g1	NP_179379.1	AT2G17890	calcium-dependent protein kinase 16(CPK16)	74.2	6.5e-228	97.200000
Pnte25HS_TRINITY_DN94272_c0_g1	NP_188636.2	AT3G20015	Eukaryotic aspartyl protease family protein(AT3G20015)	50.9	1.3e-118	89.100000
Pnte25HS_TRINITY_DN94315_c1_g1	NP_001330419.1	AT5G42940	RING/U-box superfamily protein(AT5G42940)	30.7	2.8e-48	91.600000
Pnte25HS_TRINITY_DN94336_c0_g1	NP_201235.4	AT5G64300	GTP cyclohydrolase II(GCH)	69.0	2.1e-205	93.300000
Pnte25HS_TRINITY_DN94343_c2_g2	NP_194824.1	AT4G30950	fatty acid desaturase 6(FAD6)	67.1	7.5e-169	84.600000
Pnte25HS_TRINITY_DN94347_c0_g1	NP_568767.2	AT5G51880	2-oxoglutarate (2OG) and Fe(II)-dependent oxygenase superfamily protein(AT5G51880)	60.7	2,00E-74	98.300000
Pnte25HS_TRINITY_DN94363_c0_g1	NP_187728.1	AT3G11180	2-oxoglutarate (2OG) and Fe(II)-dependent oxygenase superfamily protein(AT3G11180)	49.3	3.4e-76	99.600000
Pnte25HS_TRINITY_DN94390_c0_g2	NP_195907.1	AT5G02870	Ribosomal protein L4/L1 family(AT5G02870)	54.5	3,00E-102	92.900000
Pnte25HS_TRINITY_DN94409_c0_g1	NP_567182.1	AT4G00680	actin depolymerizing factor 8(ADF8)	73.0	3.1e-57	98.600000
Pnte25HS_TRINITY_DN94421_c0_g1	NP_189997.1	AT3G44110	DNAJ homologue 3(J3)	48.1	3.8e-103	99.000000
Pnte25HS_TRINITY_DN94440_c0_g3	NP_001189805.1	AT3G04400	Ribosomal protein L14p/L23e family protein(emb2171)	85.8	1.2e-57	97.600000
Pnte25HS_TRINITY_DN94471_c0_g11	NP_564202.1	AT1G23750	Nucleic acid-binding, OB-fold-like protein(AT1G23750)	74.0	2.2e-53	86.700000
Pnte25HS_TRINITY_DN94478_c0_g3	NP_192788.1	AT4G10500	2-oxoglutarate (2OG) and Fe(II)-dependent oxygenase superfamily protein(AT4G10500)	50.9	5.4e-98	94.200000
Pnte25HS_TRINITY_DN94495_c0_g2	NP_568836.2	AT5G56180	actin-related protein 8(ARP8)	57.2	5.4e-154	96.400000
Pnte25HS_TRINITY_DN94537_c0_g1	NP_173253.1	AT1G18150	Protein kinase superfamily protein(ATMPK8)	64.6	1.7e-182	96.300000
Pnte25HS_TRINITY_DN94554_c0_g1	NP_196908.1	AT5G14040	phosphate transporter 3;1(PHT3;1)	71.2	5.6e-137	92.300000
Pnte25HS_TRINITY_DN94596_c1_g1	NP_194307.2	AT4G25770	alpha/beta-Hydrolases superfamily protein(AT4G25770)	55.0	5.1e-107	96.800000
Pnte25HS_TRINITY_DN94605_c0_g1	NP_001117446.1	AT1G48110	evolutionarily conserved C-terminal region 7(ECT7)	37.2	1.4e-98	86.600000
Pnte25HS_TRINITY_DN94611_c0_g1	NP_195946.2	AT5G03260	laccase 11(LAC11)	54.9	3.9e-189	92.300000
Pnte25HS_TRINITY_DN94658_c0_g1	NP_564204.1	AT1G23800	aldehyde dehydrogenase 2B7(ALDH2B7)	74.2	2.1e-242	99.100000
Pnte25HS_TRINITY_DN94693_c0_g1	NP_001031384.1	AT2G21270	ubiquitin fusion degradation 1(UFD1)	66.7	1.5e-115	99.700000
Pnte25HS_TRINITY_DN94742_c0_g1	NP_198101.2	AT5G27490	Integral membrane Yip1 family protein(AT5G27490)	43.5	1.4e-61	98.900000
Pnte25HS_TRINITY_DN94749_c0_g2	NP_001078412.2	AT4G20325	ribonuclease H2 subunit B(AT4G20325)	48.4	1.3e-65	82.800000
Pnte25HS_TRINITY_DN94753_c0_g1	NP_196352.2	AT5G07350	TUDOR-SN protein 1(Tudor1)	68.1	0	99.800000
Pnte25HS_TRINITY_DN94823_c1_g1	NP_198865.1	AT5G40490	RNA-binding (RRM/RBD/RNP motifs) family protein(AT5G40490)	49.0	6.3e-59	95.700000
Pnte25HS_TRINITY_DN94841_c0_g1	NP_001031067.1	AT1G18840	IQ-domain 30(IQD30)	26.5	4.9e-18	100.000000
Pnte25HS_TRINITY_DN94863_c0_g2	NP_001323795.1	AT2G26770	plectin-like protein(SCAB1)	61.9	1.5e-159	99.800000
Pnte25HS_TRINITY_DN94867_c0_g2	NP_190870.1	AT3G53020	Ribosomal protein L24e family protein(STV1)	43.0	1.3e-22	92.900000
Pnte25HS_TRINITY_DN94873_c0_g1	NP_188300.1	AT3G16780	Ribosomal protein L19e family protein(AT3G16780)	84.6	2.5e-87	100.000000
Pnte25HS_TRINITY_DN94878_c0_g1	NP_176762.1	AT1G65870	Disease resistance-responsive (dirigent-like protein) family protein(AT1G65870)	58.1	1.4e-44	80.400000
Pnte25HS_TRINITY_DN94888_c0_g1	NP_568750.1	AT5G51070	Clp ATPase(ERD1)	63.6	0	90.500000
Pnte25HS_TRINITY_DN94893_c1_g1	NP_187210.1	AT3G05590	ribosomal protein L18(RPL18)	61.9	2.3e-46	92.400000
Pnte25HS_TRINITY_DN94907_c0_g3	NP_001322696.1	AT1G30130	DUF1365 family protein(AT1G30130)	50.5	5.7e-86	98.800000
Pnte25HS_TRINITY_DN94909_c1_g2	NP_001324932.1	AT2G38920	SPX (SYG1/Pho81/XPR1) domain-containing protein / zinc finger (C3HC4-type RING finger) protein-like protein(AT2G38920)	49.7	7,00E-98	99.700000
Pnte25HS_TRINITY_DN94927_c0_g1	NP_195009.1	AT4G32830	ataurora1(AUR1)	78.8	6.9e-139	97.700000
Pnte25HS_TRINITY_DN94949_c0_g1	NP_181830.1	AT2G43020	polyamine oxidase 2(PAO2)	70.9	7.4e-207	100.000000
Pnte25HS_TRINITY_DN94952_c0_g1	NP_566492.1	AT3G14750	structural maintenance of chromosomes domain protein(AT3G14750)	43.8	4,00E-43	86.100000
Pnte25HS_TRINITY_DN94999_c0_g1	NP_189241.3	AT3G26115	Pyridoxal-5'-phosphate-dependent enzyme family protein(AT3G26115)	55.2	2.9e-120	89.000000
Pnte25HS_TRINITY_DN94_c0_g1	NP_180873.1	AT2G33150	peroxisomal 3-ketoacyl-CoA thiolase 3(PKT3)	52.0	2.6e-99	95.400000
Pnte25HS_TRINITY_DN95002_c0_g1	NP_563842.1	AT1G09330	golgi apparatus membrane protein-like protein ECHIDNA protein(AT1G09330)	69.1	9.4e-67	97.800000
Pnte25HS_TRINITY_DN95014_c0_g2	NP_174228.1	AT1G29340	plant U-box 17(PUB17)	46.1	4.6e-154	95.100000
Pnte25HS_TRINITY_DN95021_c0_g2	NP_195221.1	AT4G34950	Major facilitator superfamily protein(AT4G34950)	57.6	3.5e-190	98.700000
Pnte25HS_TRINITY_DN95025_c0_g1	NP_193932.1	AT4G22010	SKU5 similar 4(sks4)	68.1	2.9e-220	96.500000
Pnte25HS_TRINITY_DN9506_c0_g1	NP_001328166.1	AT4G28390	ADP/ATP carrier 3(AAC3)	77.3	9.6e-165	98.700000
Pnte25HS_TRINITY_DN95070_c0_g1	NP_566991.2	AT3G53990	Adenine nucleotide alpha hydrolases-like superfamily protein(AT3G53990)	61.0	2.3e-51	97.000000
Pnte25HS_TRINITY_DN95072_c0_g1	NP_564003.1	AT1G16670	Protein kinase superfamily protein(AT1G16670)	58.4	1.4e-116	82.600000
Pnte25HS_TRINITY_DN95097_c0_g1	NP_001118801.1	AT3G49645	FAD-binding protein(AT3G49645)	32.6	6,00E-34	96.500000
Pnte25HS_TRINITY_DN95197_c0_g1	NP_001322792.1	AT1G11910	aspartic proteinase A1(APA1)	62.7	2.9e-190	99.200000
Pnte25HS_TRINITY_DN95215_c0_g1	NP_849770.1	AT1G44170	aldehyde dehydrogenase 3H1(ALDH3H1)	61.1	1.2e-177	99.000000
Pnte25HS_TRINITY_DN95236_c1_g1	NP_565741.4	AT2G32240	early endosome antigen(AT2G32240)	21.4	8.2e-09	88.800000
Pnte25HS_TRINITY_DN95244_c1_g1	NP_182034.1	AT2G45080	cyclin p3;1(cycp3;1)	58.7	3.7e-60	86.300000
Pnte25HS_TRINITY_DN95250_c0_g1	NP_195674.2	AT4G39640	gamma-glutamyl transpeptidase 1(GGT1)	59.5	1.4e-196	95.100000
Pnte25HS_TRINITY_DN95272_c1_g1	NP_568674.1	AT5G47000	Peroxidase superfamily protein(AT5G47000)	52.8	1.4e-96	86.300000
Pnte25HS_TRINITY_DN95296_c0_g1	NP_027544.1	AT2G03500	Homeodomain-like superfamily protein(AT2G03500)	40.0	2.7e-61	80.700000
Pnte25HS_TRINITY_DN95301_c0_g1	NP_974258.1	AT3G08840	D-alanine-D-alanine ligase family(AT3G08840)	62.4	2.4e-310	90.800000
Pnte25HS_TRINITY_DN95325_c0_g3	NP_001154351.1	AT1G18870	isochorismate synthase 2(ICS2)	48.4	1.3e-129	82.500000
Pnte25HS_TRINITY_DN95328_c0_g1	NP_191259.1	AT3G57000	nucleolar essential protein-like protein(AT3G57000)	54.0	7.4e-70	98.000000
Pnte25HS_TRINITY_DN95353_c0_g1	NP_001117356.1	AT1G26355	SPIRAL1-like1(SP1L1)	62.2	7.5e-24	98.100000
Pnte25HS_TRINITY_DN95370_c1_g1	NP_177436.1	AT1G72930	toll/interleukin-1 receptor-like protein(TIR)	30.4	7.4e-20	90.000000
Pnte25HS_TRINITY_DN95382_c0_g1	NP_172491.1	AT1G10200	GATA type zinc finger transcription factor family protein(WLIM1)	71.4	3.7e-77	90.700000
Pnte25HS_TRINITY_DN95384_c0_g1	NP_174556.1	AT1G32790	CTC-interacting domain 11(CID11)	64.0	3,00E-101	87.500000
Pnte25HS_TRINITY_DN95395_c1_g1	NP_567300.1	AT4G05530	indole-3-butyric acid response 1(IBR1)	69.4	2.2e-93	98.000000
Pnte25HS_TRINITY_DN95396_c0_g1	NP_200953.1	AT5G61450	P-loop containing nucleoside triphosphate hydrolases superfamily protein(AT5G61450)	63.7	2,00E-148	94.900000
Pnte25HS_TRINITY_DN95422_c0_g2	NP_188036.1	AT3G14200	Chaperone DnaJ-domain superfamily protein(AT3G14200)	47.6	1.3e-38	92.500000
Pnte25HS_TRINITY_DN95436_c0_g2	NP_193728.2	AT4G19950	polyadenylate-binding protein 1-B-binding protein(AT4G19950)	51.2	1.1e-76	99.700000
Pnte25HS_TRINITY_DN95441_c0_g1	NP_001154728.1	AT5G20680	TRICHOME BIREFRINGENCE-LIKE 16(TBL16)	43.3	1.6e-133	96.000000
Pnte25HS_TRINITY_DN95445_c1_g1	NP_569032.1	AT5G66380	folate transporter 1(FOLT1)	68.7	1.5e-117	99.300000
Pnte25HS_TRINITY_DN95457_c1_g1	NP_174499.1	AT1G32200	phospholipid/glycerol acyltransferase family protein(ATS1)	56.7	8.6e-147	96.300000
Pnte25HS_TRINITY_DN95463_c0_g3	NP_565822.1	AT2G35760	Uncharacterized protein family (UPF0497)(AT2G35760)	43.9	2.5e-34	83.200000
Pnte25HS_TRINITY_DN95476_c3_g1	NP_200562.1	AT5G57540	xyloglucan endotransglucosylase/hydrolase 13(XTH13)	53.4	1.6e-84	94.000000
Pnte25HS_TRINITY_DN95485_c0_g1	NP_568245.1	AT5G11200	DEAD/DEAH box RNA helicase family protein(UAP56b)	89.0	9.3e-222	100.000000
Pnte25HS_TRINITY_DN95490_c1_g1	NP_196322.3	AT5G07050	nodulin MtN21 /EamA-like transporter family protein(UMAMIT9)	34.6	4.4e-66	95.500000
Pnte25HS_TRINITY_DN95498_c0_g1	NP_568930.1	AT5G60920	COBRA-like extracellular glycosyl-phosphatidyl inositol-anchored protein family(COB)	73.2	5.5e-204	92.400000
Pnte25HS_TRINITY_DN95505_c0_g1	NP_180936.1	AT2G33800	Ribosomal protein S5 family protein(EMB3113)	56.8	6.3e-77	100.000000
Pnte25HS_TRINITY_DN95565_c0_g1	NP_001327862.1	AT3G25520	ribosomal protein L5(ATL5)	52.6	6.1e-82	97.400000
Pnte25HS_TRINITY_DN95570_c0_g1	NP_565400.1	AT2G17020	F-box/RNI-like superfamily protein(AT2G17020)	46.2	1.2e-143	98.000000
Pnte25HS_TRINITY_DN95582_c0_g1	NP_001189745.1	AT2G43750	O-acetylserine (thiol) lyase B(OASB)	81.5	6.8e-158	85.700000
Pnte25HS_TRINITY_DN95595_c0_g2	NP_196598.1	AT5G10360	Ribosomal protein S6e(EMB3010)	92.0	4.2e-120	80.100000
Pnte25HS_TRINITY_DN95629_c0_g1	NP_181209.1	AT2G36710	Pectin lyase-like superfamily protein(AT2G36710)	50.3	6.9e-88	83.000000
Pnte25HS_TRINITY_DN95727_c0_g1	NP_171851.1	AT1G03520	Core-2/I-branching beta-1,6-N-acetylglucosaminyltransferase family protein(AT1G03520)	60.9	1.2e-152	99.000000
Pnte25HS_TRINITY_DN95753_c2_g1	NP_178234.1	AT2G01250	Ribosomal protein L30/L7 family protein(AT2G01250)	57.9	9.2e-71	92.400000
Pnte25HS_TRINITY_DN95757_c0_g2	NP_191346.1	AT3G57870	sumo conjugation enzyme 1(SCE1)	86.9	8.1e-86	100.000000
Pnte25HS_TRINITY_DN95762_c0_g1	NP_568603.1	AT5G42190	E3 ubiquitin ligase SCF complex subunit SKP1/ASK1 family protein(AT5G42190)	71.3	2.6e-60	100.000000
Pnte25HS_TRINITY_DN95770_c0_g1	NP_568094.2	AT5G01720	RNI-like superfamily protein(AT5G01720)	49.2	1.8e-168	97.200000
Pnte25HS_TRINITY_DN95820_c2_g3	NP_563946.1	AT1G14340	RNA-binding (RRM/RBD/RNP motifs) family protein(AT1G14340)	39.5	1.1e-32	97.200000
Pnte25HS_TRINITY_DN95839_c0_g1	NP_173743.1	AT1G23290	Ribosomal protein L18e/L15 superfamily protein(RPL27AB)	68.9	2,00E-51	100.000000
Pnte25HS_TRINITY_DN95899_c2_g2	NP_191859.1	AT3G63000	NPL4-like protein 1(NPL41)	65.5	7.5e-152	99.300000
Pnte25HS_TRINITY_DN95914_c0_g1	NP_564055.1	AT1G18490	2-aminoethanethiol dioxygenase, putative (DUF1637)(AT1G18490)	38.5	2.7e-46	85.900000
Pnte25HS_TRINITY_DN95920_c0_g1	NP_196257.2	AT5G06390	FASCICLIN-like arabinogalactan protein 17 precursor(FLA17)	56.2	3.4e-137	98.300000
Pnte25HS_TRINITY_DN95942_c0_g1	NP_201245.1	AT5G64400	CHCH domain protein(AT5G64400)	59.9	1.2e-40	100.000000
Pnte25HS_TRINITY_DN95994_c1_g1	NP_172184.1	AT1G07030	Mitochondrial substrate carrier family protein(AT1G07030)	60.7	1.7e-93	92.400000
Pnte25HS_TRINITY_DN96045_c0_g1	NP_193616.2	AT4G18810	NAD(P)-binding Rossmann-fold superfamily protein(AT4G18810)	69.9	4.1e-228	91.300000
Pnte25HS_TRINITY_DN96048_c0_g1	NP_187332.2	AT3G06760	Drought-responsive family protein(AT3G06760)	35.9	1,00E-27	96.800000
Pnte25HS_TRINITY_DN96057_c0_g1	NP_196843.1	AT5G13390	no exine formation 1(NEF1)	57.5	0	97.800000
Pnte25HS_TRINITY_DN96086_c0_g1	NP_565414.1	AT2G17360	Ribosomal protein S4 (RPS4A) family protein(AT2G17360)	56.5	2.7e-86	97.300000
Pnte25HS_TRINITY_DN96096_c0_g1	NP_188492.2	AT3G18620	DHHC-type zinc finger family protein(AT3G18620)	45.4	1.5e-76	92.200000
Pnte25HS_TRINITY_DN96103_c0_g1	NP_182031.1	AT2G45050	GATA transcription factor 2(GATA2)	38.8	2.1e-35	86.000000
Pnte25HS_TRINITY_DN96134_c0_g1	NP_001321419.1	AT1G34770	melanoma-associated antigen G1-like protein(AT1G34770)	53.9	1.4e-65	96.200000
Pnte25HS_TRINITY_DN96165_c0_g1	NP_188346.2	AT3G17205	ubiquitin protein ligase 6(UPL6)	54.0	0	100.000000
Pnte25HS_TRINITY_DN96190_c0_g2	NP_001328330.1	AT4G00830	RNA-binding (RRM/RBD/RNP motifs) family protein(LIF2)	43.2	1.3e-89	99.000000
Pnte25HS_TRINITY_DN96202_c0_g1	NP_566112.1	AT2G47840	Uncharacterized conserved protein ycf60(Tic20-II)	47.5	2.4e-43	95.200000
Pnte25HS_TRINITY_DN96211_c1_g2	NP_001327894.1	AT3G01390	vacuolar membrane ATPase 10(VMA10)	70.0	6.4e-34	100.000000
Pnte25HS_TRINITY_DN96248_c1_g2	NP_001318605.1	AT5G19900	PRLI-interacting factor(AT5G19900)	41.6	4.6e-61	98.800000
Pnte25HS_TRINITY_DN96275_c2_g2	NP_849729.1	AT1G29965	Ribosomal protein L18ae/LX family protein(AT1G29965)	50.6	3.3e-48	95.500000
Pnte25HS_TRINITY_DN96320_c0_g1	NP_001322032.1	AT1G56220	Dormancy/auxin associated family protein(AT1G56220)	34.5	1.8e-08	88.200000
Pnte25HS_TRINITY_DN96378_c0_g1	NP_191717.1	AT3G61580	Fatty acid/sphingolipid desaturase(SLD1)	55.5	4.9e-157	99.800000
Pnte25HS_TRINITY_DN96424_c1_g1	NP_849734.1	AT1G30510	root FNR 2(RFNR2)	73.7	1.5e-162	96.000000
Pnte25HS_TRINITY_DN96442_c1_g4	NP_193102.1	AT4G13660	pinoresinol reductase 2(PRR2)	60.5	9.3e-110	98.400000
Pnte25HS_TRINITY_DN96448_c1_g1	NP_180672.2	AT2G31140	Peptidase S24/S26A/S26B/S26C family protein(AT2G31140)	57.8	6.8e-69	99.500000
Pnte25HS_TRINITY_DN96456_c0_g1	NP_182090.1	AT2G45660	AGAMOUS-like 20(AGL20)	54.2	1.8e-51	94.600000
Pnte25HS_TRINITY_DN96603_c0_g1	NP_182199.1	AT2G46760	D-arabinono-1,4-lactone oxidase family protein(GulLO6)	57.5	9.6e-196	94.100000
Pnte25HS_TRINITY_DN96627_c0_g1	NP_567627.1	AT4G21450	PapD-like superfamily protein(AT4G21450)	54.8	4.2e-79	100.000000
Pnte25HS_TRINITY_DN96638_c0_g3	NP_190558.1	AT3G49890	hypothetical protein(AT3G49890)	35.0	1,00E-21	80.500000
Pnte25HS_TRINITY_DN96639_c0_g2	NP_563819.1	AT1G08480	succinate dehydrogenase subunit(SDH6)	55.7	9.6e-41	88.500000
Pnte25HS_TRINITY_DN96645_c0_g1	NP_568531.1	AT5G35735	Auxin-responsive family protein(AT5G35735)	46.0	2.3e-89	91.600000
Pnte25HS_TRINITY_DN96687_c1_g1	NP_191311.1	AT3G57520	seed imbibition 2(SIP2)	70.4	0	99.700000
Pnte25HS_TRINITY_DN96704_c0_g1	NP_001329613.1	AT4G01870	tolB protein-like protein(AT4G01870)	45.7	4.5e-178	98.100000
Pnte25HS_TRINITY_DN96718_c0_g1	NP_180926.1	AT2G33700	Protein phosphatase 2C family protein(PP2CG1)	61.9	6.2e-132	96.200000
Pnte25HS_TRINITY_DN96749_c0_g1	NP_178052.1	AT1G79340	metacaspase 4(MC4)	65.2	1.1e-153	99.800000
Pnte25HS_TRINITY_DN96796_c1_g1	NP_200471.3	AT5G56600	profilin(PRF3)	71.3	1.3e-52	97.700000
Pnte25HS_TRINITY_DN96811_c0_g1	NP_001323764.1	AT2G34480	Ribosomal protein L18ae/LX family protein(AT2G34480)	51.2	5.3e-46	96.100000
Pnte25HS_TRINITY_DN96815_c0_g2	NP_188879.2	AT3G22400	PLAT/LH2 domain-containing lipoxygenase family protein(LOX5)	48.2	1.3e-236	91.600000
Pnte25HS_TRINITY_DN96853_c0_g6	NP_191205.1	AT3G56460	GroES-like zinc-binding alcohol dehydrogenase family protein(AT3G56460)	65.7	1.2e-134	96.100000
Pnte25HS_TRINITY_DN96860_c0_g1	NP_568893.1	AT5G58950	Protein kinase superfamily protein(AT5G58950)	44.6	2,00E-120	97.300000
Pnte25HS_TRINITY_DN96882_c0_g4	NP_173390.1	AT1G19600	pfkB-like carbohydrate kinase family protein(AT1G19600)	60.8	3.2e-125	91.500000
Pnte25HS_TRINITY_DN96885_c0_g1	NP_189910.2	AT3G43240	ARID/BRIGHT DNA-binding domain-containing protein(AT3G43240)	39.6	1.6e-145	96.900000
Pnte25HS_TRINITY_DN96899_c0_g1	NP_568216.1	AT5G09770	Ribosomal protein L17 family protein(AT5G09770)	76.8	2,00E-62	99.300000
Pnte25HS_TRINITY_DN96917_c0_g1	NP_850782.1	AT5G06570	alpha/beta-Hydrolases superfamily protein(AT5G06570)	40.0	9.2e-63	95.300000
Pnte25HS_TRINITY_DN96950_c0_g1	NP_195678.1	AT4G39680	SAP domain-containing protein(AT4G39680)	35.5	6.6e-65	98.800000
Pnte25HS_TRINITY_DN96963_c1_g1	NP_201085.1	AT5G62790	1-deoxy-D-xylulose 5-phosphate reductoisomerase(DXR)	81.1	1.4e-213	92.500000
Pnte25HS_TRINITY_DN96976_c0_g2	NP_180643.1	AT2G30860	glutathione S-transferase PHI 9(GSTF9)	49.1	2.5e-58	98.100000
Pnte25HS_TRINITY_DN96994_c1_g1	NP_974816.1	AT5G20580	TMEM192 family protein(AT5G20580)	54.2	1.1e-93	97.500000
Pnte25HS_TRINITY_DN97052_c0_g1	NP_566526.1	AT3G15810	LURP-one-like protein (DUF567)(AT3G15810)	35.1	1.8e-22	98.200000
Pnte25HS_TRINITY_DN97055_c0_g6	NP_565229.4	AT1G80110	phloem protein 2-B11(PP2-B11)	35.1	3.5e-36	91.300000
Pnte25HS_TRINITY_DN97063_c0_g1	NP_568585.1	AT5G40740	HAUS augmin-like complex subunit(AUG6)	49.2	2.8e-176	97.000000
Pnte25HS_TRINITY_DN97077_c0_g1	NP_564128.1	AT1G21000	PLATZ transcription factor family protein(AT1G21000)	49.6	2.1e-62	92.800000
Pnte25HS_TRINITY_DN97123_c0_g2	NP_566251.1	AT3G05290	peroxisomal adenine nucleotide carrier 1(PNC1)	65.5	3.4e-115	99.400000
Pnte25HS_TRINITY_DN97126_c1_g3	NP_001030826.1	AT3G47370	Ribosomal protein S10p/S20e family protein(AT3G47370)	68.1	4.7e-41	96.700000
Pnte25HS_TRINITY_DN97126_c1_g5	NP_001030826.1	AT3G47370	Ribosomal protein S10p/S20e family protein(AT3G47370)	67.0	3.5e-32	97.200000
Pnte25HS_TRINITY_DN97139_c1_g2	NP_567511.3	AT4G16740	terpene synthase 03(TPS03)	29.8	9.4e-68	98.300000
Pnte25HS_TRINITY_DN97185_c0_g1	NP_568690.1	AT5G48030	gametophytic factor 2(GFA2)	57.9	8.8e-117	82.900000
Pnte25HS_TRINITY_DN97219_c0_g1	NP_171634.1	AT1G01260	basic helix-loop-helix (bHLH) DNA-binding superfamily protein(AT1G01260)	39.8	9.5e-100	97.300000
Pnte25HS_TRINITY_DN97226_c0_g1	NP_567342.1	AT4G08960	phosphotyrosyl phosphatase activator (PTPA) family protein(AT4G08960)	62.7	2.6e-142	89.000000
Pnte25HS_TRINITY_DN97229_c0_g1	NP_568461.3	AT5G24850	cryptochrome 3(CRY3)	34.4	1.1e-71	98.000000
Pnte25HS_TRINITY_DN97264_c0_g1	NP_194184.2	AT4G24530	O-fucosyltransferase family protein(AT4G24530)	68.1	9.6e-205	96.500000
Pnte25HS_TRINITY_DN97289_c0_g1	NP_568230.2	AT5G10490	MSCS-like 2(MSL2)	48.8	1.8e-165	89.300000
Pnte25HS_TRINITY_DN97321_c1_g2	NP_200486.1	AT5G56750	N-MYC downregulated-like 1(NDL1)	69.5	4.9e-136	99.100000
Pnte25HS_TRINITY_DN97341_c0_g4	NP_563827.1	AT1G08780	ABI3-interacting protein 3(AIP3)	68.2	5.6e-42	100.000000
Pnte25HS_TRINITY_DN97347_c0_g1	NP_565392.1	AT2G16760	Calcium-dependent phosphotriesterase superfamily protein(AT2G16760)	52.1	7.3e-78	92.800000
Pnte25HS_TRINITY_DN97387_c0_g5	NP_565044.1	AT1G72630	ELF4-like 2(ELF4-L2)	56.0	2,00E-25	99.100000
Pnte25HS_TRINITY_DN97400_c0_g1	NP_566749.1	AT3G24503	aldehyde dehydrogenase 2C4(ALDH2C4)	61.7	3.6e-185	99.400000
Pnte25HS_TRINITY_DN97411_c0_g1	NP_181224.1	AT2G36870	xyloglucan endotransglucosylase/hydrolase 32(XTH32)	56.7	3.2e-97	89.400000
Pnte25HS_TRINITY_DN97466_c0_g1	NP_190054.2	AT3G44680	histone deacetylase 9(HDA9)	82.8	1.9e-222	98.400000
Pnte25HS_TRINITY_DN97479_c1_g1	NP_568173.2	AT5G06700	trichome birefringence-like protein (DUF828)(AT5G06700)	38.3	7.6e-99	91.900000
Pnte25HS_TRINITY_DN97542_c0_g1	NP_199542.1	AT5G47310	PPPDE putative thiol peptidase family protein(AT5G47310)	56.6	1.1e-67	94.200000
Pnte25HS_TRINITY_DN97544_c0_g1	NP_188582.1	AT3G19510	Homeodomain-like protein with RING/FYVE/PHD-type zinc finger domain-containing protein(HAT3	31.4	1.2e-73	90.300000
Pnte25HS_TRINITY_DN97555_c0_g1	NP_176869.2	AT1G66970	SHV3-like 2(SVL2)	45.0	3.3e-169	98.800000
Pnte25HS_TRINITY_DN97563_c1_g1	NP_567636.1	AT4G21790	tobamovirus multiplication 1(TOM1)	72.3	6.5e-118	98.600000
Pnte25HS_TRINITY_DN97576_c1_g1	NP_568807.1	AT5G54310	ARF-GAP domain 5(AGD5)	39.1	4.2e-81	99.300000
Pnte25HS_TRINITY_DN97657_c0_g1	NP_180831.1	AT2G32720	cytochrome B5 isoform B(CB5-B)	73.7	8.6e-57	99.300000
Pnte25HS_TRINITY_DN97692_c0_g1	NP_001190439.1	AT5G39740	ribosomal protein L5 B(RPL5B)	75.1	1.6e-127	100.000000
Pnte25HS_TRINITY_DN97696_c1_g1	NP_178224.1	AT2G01140	Aldolase superfamily protein(PDE345)	86.0	1.9e-181	91.100000
Pnte25HS_TRINITY_DN97709_c0_g2	NP_200732.2	AT5G59240	Ribosomal protein S8e family protein(AT5G59240)	57.1	5.2e-58	100.000000
Pnte25HS_TRINITY_DN97741_c0_g1	NP_001030877.1	AT3G57550	guanylate kinase(AGK2)	54.0	1.2e-112	90.400000
Pnte25HS_TRINITY_DN97762_c0_g1	NP_001319939.1	AT4G14570	acylaminoacyl-peptidase-like protein(AARE)	57.1	1.8e-256	90.900000
Pnte25HS_TRINITY_DN97822_c0_g1	NP_188555.1	AT3G19240	Vacuolar import/degradation, Vid27-related protein(AT3G19240)	59.9	1.5e-217	99.800000
Pnte25HS_TRINITY_DN97859_c0_g3	NP_567104.1	AT3G60770	Ribosomal protein S13/S15(AT3G60770)	78.8	5.7e-65	100.000000
Pnte25HS_TRINITY_DN97860_c0_g1	NP_191796.1	AT3G62370	heme binding protein(AT3G62370)	56.5	1.8e-120	95.600000
Pnte25HS_TRINITY_DN97873_c0_g5	NP_565351.1	AT2G11520	calmodulin-binding receptor-like cytoplasmic kinase 3(CRCK3)	55.4	2.2e-113	97.100000
Pnte25HS_TRINITY_DN97879_c0_g2	NP_190209.1	AT3G46230	heat shock protein 17	34.2	2.2e-09	87.300000
Pnte25HS_TRINITY_DN97918_c0_g1	NP_563657.1	AT1G02560	nuclear encoded CLP protease 5(CLPP5)	73.7	2.2e-111	89.100000
Pnte25HS_TRINITY_DN97944_c0_g1	NP_001030817.1	AT3G46210	Ribosomal protein S5 domain 2-like superfamily protein(AT3G46210)	60.8	4.8e-77	92.800000
Pnte25HS_TRINITY_DN97952_c0_g1	NP_001328167.1	AT4G30210	P450 reductase 2(ATR2)	71.7	1.4e-283	93.500000
Pnte25HS_TRINITY_DN97967_c0_g1	NP_001119475.1	AT5G61930	APO RNA-binding protein (DUF794)(APO3)	47.1	2.2e-102	80.800000
Pnte25HS_TRINITY_DN98035_c0_g5	NP_199094.1	AT5G42800	dihydroflavonol 4-reductase(DFR)	60.6	6.6e-118	84.600000
Pnte25HS_TRINITY_DN98056_c0_g1	NP_001325178.1	AT2G40770	RING-finger, DEAD-like helicase, PHD and SNF2 domain-containing protein(AT2G40770)	46.1	0	99.700000
Pnte25HS_TRINITY_DN98098_c1_g3	NP_563855.1	AT1G09850	xylem bark cysteine peptidase 3(XBCP3)	49.9	2.3e-110	87.000000
Pnte25HS_TRINITY_DN98139_c1_g1	NP_196815.2	AT5G13110	glucose-6-phosphate dehydrogenase 2(G6PD2)	79.3	5.5e-252	88.400000
Pnte25HS_TRINITY_DN98149_c0_g1	NP_001154627.1	AT3G19830	Calcium-dependent lipid-binding (CaLB domain) family protein(NTMC2T5	57.7	1.3e-193	89.200000
Pnte25HS_TRINITY_DN98162_c0_g1	NP_200615.1	AT5G58070	temperature-induced lipocalin(TIL)	62.8	1.4e-65	98.900000
Pnte25HS_TRINITY_DN98185_c0_g1	NP_001329635.1	AT4G12740	HhH-GPD base excision DNA repair family protein(AT4G12740)	44.5	3.9e-105	87.800000
Pnte25HS_TRINITY_DN98191_c0_g1	NP_849649.1	AT1G11930	Putative pyridoxal phosphate-dependent enzyme, YBL036C type(AT1G11930)	74.5	5.8e-96	96.700000
Pnte25HS_TRINITY_DN98212_c0_g1	NP_001154572.1	AT2G43465	RNA-binding ASCH domain protein(AT2G43465)	43.3	5.7e-86	96.300000
Pnte25HS_TRINITY_DN98260_c0_g1	NP_001328335.1	AT4G00740	S-adenosyl-L-methionine-dependent methyltransferases superfamily protein(QUA3)	63.6	2.1e-240	99.800000
Pnte25HS_TRINITY_DN98262_c0_g1	NP_173822.2	AT1G24120	ARG1-like 1(ARL1)	62.8	2.7e-149	100.000000
Pnte25HS_TRINITY_DN98267_c0_g1	NP_001320766.1	AT1G67170	sarcolemmal membrane-associated protein(AT1G67170)	41.6	1.5e-52	97.200000
Pnte25HS_TRINITY_DN98324_c0_g1	NP_190568.1	AT3G49990	Low temperature viability protein(AT3G49990)	38.2	8.6e-74	98.900000
Pnte25HS_TRINITY_DN98328_c0_g1	NP_001331187.1	AT5G20120	testis- and ovary-specific PAZ domain protein(AT5G20120)	46.1	2.5e-36	98.500000
Pnte25HS_TRINITY_DN98348_c0_g1	NP_188685.2	AT3G20490	Rho GTPase-activating protein(AT3G20490)	30.3	6.8e-30	95.400000
Pnte25HS_TRINITY_DN98380_c0_g2	NP_564425.1	AT1G33490	E3 ubiquitin-protein ligase(AT1G33490)	65.3	2.2e-55	91.300000
Pnte25HS_TRINITY_DN98415_c1_g1	NP_201190.1	AT5G63850	amino acid permease 4(AAP4)	66.2	2.5e-178	92.100000
Pnte25HS_TRINITY_DN98422_c4_g1	NP_974670.2	AT4G32850	nuclear poly(a) polymerase(nPAP)	69.1	9.5e-232	81.200000
Pnte25HS_TRINITY_DN98451_c0_g1	NP_199079.1	AT5G42650	allene oxide synthase(AOS)	51.8	5.4e-138	99.400000
Pnte25HS_TRINITY_DN98477_c0_g1	NP_176532.2	AT1G63430	Leucine-rich repeat protein kinase family protein(AT1G63430)	47.4	1,00E-166	99.700000
Pnte25HS_TRINITY_DN98499_c0_g1	NP_565135.1	AT1G76590	PLATZ transcription factor family protein(AT1G76590)	55.3	3.4e-68	88.400000
Pnte25HS_TRINITY_DN98511_c0_g1	NP_001318894.1	AT5G67170	SEC-C motif-containing protein / OTU-like cysteine protease family protein(AT5G67170)	45.6	2.2e-84	98.000000
Pnte25HS_TRINITY_DN98517_c0_g1	NP_196806.2	AT5G13020	Emsy N Terminus (ENT)/ plant Tudor-like domains-containing protein(EML3)	47.2	1.4e-90	91.700000
Pnte25HS_TRINITY_DN98528_c0_g2	NP_564017.1	AT1G17200	Uncharacterized protein family (UPF0497)(AT1G17200)	44.9	1.9e-35	86.800000
Pnte25HS_TRINITY_DN98573_c1_g1	NP_001328851.1	AT4G04450	WRKY family transcription factor(WRKY42)	33.3	2.2e-36	90.800000
Pnte25HS_TRINITY_DN98581_c0_g1	NP_566612.1	AT3G18520	histone deacetylase 15(HDA15)	59.2	1.4e-168	80.200000
Pnte25HS_TRINITY_DN98586_c0_g1	NP_172883.2	AT1G14310	Haloacid dehalogenase-like hydrolase (HAD) superfamily protein(AT1G14310)	56.4	1.9e-79	85.100000
Pnte25HS_TRINITY_DN98596_c0_g3	NP_001318544.1	AT5G11700	ephrin type-B receptor(AT5G11700)	61.7	0	94.900000
Pnte25HS_TRINITY_DN98609_c0_g1	NP_197045.1	AT5G15410	Cyclic nucleotide-regulated ion channel family protein(DND1)	60.7	1.1e-246	96.400000
Pnte25HS_TRINITY_DN98613_c0_g2	NP_190766.1	AT3G51980	ARM repeat superfamily protein(AT3G51980)	51.6	4.2e-91	91.100000
Pnte25HS_TRINITY_DN98614_c0_g2	NP_195399.1	AT4G36810	geranylgeranyl pyrophosphate synthase 1(GGPS1)	65.7	5.8e-114	83.800000
Pnte25HS_TRINITY_DN98617_c0_g2	NP_177475.3	AT1G73320	S-adenosyl-L-methionine-dependent methyltransferases superfamily protein(AT1G73320)	58.1	2.1e-70	86.300000
Pnte25HS_TRINITY_DN98631_c0_g3	NP_177637.1	AT1G75000	GNS1/SUR4 membrane protein family(AT1G75000)	42.4	5.2e-57	86.000000
Pnte25HS_TRINITY_DN98639_c0_g1	NP_173978.1	AT1G26560	beta glucosidase 40(BGLU40)	53.8	1,00E-150	94.600000
Pnte25HS_TRINITY_DN98658_c0_g1	NP_974077.1	AT1G63260	tetraspanin10(TET10)	61.4	6.9e-90	97.400000
Pnte25HS_TRINITY_DN98663_c0_g1	NP_195634.1	AT4G39230	NmrA-like negative transcriptional regulator family protein(AT4G39230)	53.0	1.3e-90	98.800000
Pnte25HS_TRINITY_DN98679_c0_g1	NP_973870.1	AT1G20030	Pathogenesis-related thaumatin superfamily protein(AT1G20030)	50.8	3.5e-80	95.300000
Pnte25HS_TRINITY_DN98705_c1_g1	NP_001190326.1	AT5G17530	phosphoglucosamine mutase family protein(AT5G17530)	72.6	3.5e-238	93.800000
Pnte25HS_TRINITY_DN98706_c0_g2	NP_176910.1	AT1G67430	Ribosomal protein L22p/L17e family protein(AT1G67430)	61.4	4.5e-43	96.600000
Pnte25HS_TRINITY_DN98707_c0_g4	NP_200227.1	AT5G54160	O-methyltransferase 1(OMT1)	36.2	6.6e-52	87.300000
Pnte25HS_TRINITY_DN98778_c0_g1	NP_172719.1	AT1G12580	phosphoenolpyruvate carboxylase-related kinase 1(PEPKR1)	51.5	3.4e-128	90.300000
Pnte25HS_TRINITY_DN98789_c0_g3	NP_200650.1	AT5G58420	Ribosomal protein S4 (RPS4A) family protein(AT5G58420)	63.5	6.4e-69	100.000000
Pnte25HS_TRINITY_DN98793_c1_g1	NP_001030695.1	AT3G14830	epstein-barr nuclear antigen(AT3G14830)	47.3	7.8e-124	99.800000
Pnte25HS_TRINITY_DN98818_c0_g1	NP_191074.2	AT3G55140	Pectin lyase-like superfamily protein(AT3G55140)	73.1	4.4e-146	83.300000
Pnte25HS_TRINITY_DN98843_c0_g1	NP_190400.1	AT3G48170	aldehyde dehydrogenase 10A9(ALDH10A9)	75.7	3,00E-235	100.000000
Pnte25HS_TRINITY_DN98866_c0_g1	NP_176125.1	AT1G58290	Glutamyl-tRNA reductase family protein(HEMA1)	73.3	8.4e-204	94.000000
Pnte25HS_TRINITY_DN98872_c0_g1	NP_178080.2	AT1G79620	Leucine-rich repeat protein kinase family protein(AT1G79620)	57.9	9.1e-313	99.800000
Pnte25HS_TRINITY_DN98890_c0_g1	NP_563634.1	AT1G01730	hypothetical protein(AT1G01730)	33.3	5.9e-12	83.200000
Pnte25HS_TRINITY_DN98925_c0_g1	NP_189041.1	AT3G23990	heat shock protein 60(HSP60)	60.0	3.6e-184	99.700000
Pnte25HS_TRINITY_DN98958_c0_g3	NP_001322467.1	AT1G68020	UDP-Glycosyltransferase / trehalose-phosphatase family protein(ATTPS6)	63.5	0	98.500000
Pnte25HS_TRINITY_DN98995_c0_g1	NP_564978.1	AT1G69850	nitrate transporter 1:2(NRT1:2)	50.7	1.1e-150	98.600000
Pnte25HS_TRINITY_DN99005_c0_g1	NP_179277.1	AT2G16850	plasma membrane intrinsic protein 2;8(PIP2;8)	82.5	1.9e-130	97.200000
Pnte25HS_TRINITY_DN99013_c0_g1	NP_001318428.1	AT2G45300	RNA 3'-terminal phosphate cyclase/enolpyruvate transferase, alpha/beta(AT2G45300)	76.8	9.4e-200	86.600000
Pnte25HS_TRINITY_DN99059_c1_g1	NP_566732.1	AT3G23600	alpha/beta-Hydrolases superfamily protein(AT3G23600)	59.3	1.5e-80	99.600000
Pnte25HS_TRINITY_DN99073_c0_g1	NP_193291.1	AT4G15560	Deoxyxylulose-5-phosphate synthase(CLA1)	83.3	0	92.300000
Pnte25HS_TRINITY_DN99087_c0_g1	NP_172725.2	AT1G12650	rRNA biogenesis RRP36-like protein(AT1G12650)	51.7	1.9e-49	91.400000
Pnte25HS_TRINITY_DN99105_c1_g4	NP_564391.1	AT1G32230	WWE protein-protein interaction domain protein family(RCD1)	31.1	3,00E-71	83.300000
Pnte25HS_TRINITY_DN99111_c0_g1	NP_001330175.1	AT5G15330	SPX domain-containing protein 4(SPX4)	41.8	3.3e-56	89.700000
Pnte25HS_TRINITY_DN99122_c0_g1	NP_192902.1	AT4G11650	osmotin 34(OSM34)	52.4	2.8e-63	97.400000
Pnte25HS_TRINITY_DN9918_c0_g2	NP_172848.1	AT1G13950	eukaryotic elongation factor 5A-1(ELF5A-1)	86.2	7.5e-76	100.000000
Pnte25HS_TRINITY_DN99191_c1_g3	NP_001327985.1	AT4G22930	pyrimidin 4(PYR4)	75.4	3.8e-159	80.500000
Pnte25HS_TRINITY_DN99231_c3_g2	NP_001320726.1	AT1G30270	CBL-interacting protein kinase 23(CIPK23)	74.9	9.6e-190	97.500000
Pnte25HS_TRINITY_DN99235_c1_g5	NP_178507.1	AT2G04240	RING/U-box superfamily protein(XERICO)	31.2	2,00E-14	98.700000
Pnte25HS_TRINITY_DN99252_c0_g1	NP_564971.2	AT1G69550	disease resistance protein (TIR-NBS-LRR class)(AT1G69550)	27.0	6.2e-69	82.900000
Pnte25HS_TRINITY_DN99276_c0_g6	NP_173978.1	AT1G26560	beta glucosidase 40(BGLU40)	53.7	1.6e-148	93.600000
Pnte25HS_TRINITY_DN99300_c0_g1	NP_188599.1	AT3G19650	cyclin-like protein(AT3G19650)	31.4	1.4e-21	95.900000
Pnte25HS_TRINITY_DN99305_c0_g1	NP_181441.3	AT2G39080	NAD(P)-binding Rossmann-fold superfamily protein(EMB2799)	61.0	7.2e-103	82.700000
Pnte25HS_TRINITY_DN99355_c2_g1	NP_194630.1	AT4G29010	Enoyl-CoA hydratase/isomerase family(AIM1)	65.8	6.3e-279	99.000000
Pnte25HS_TRINITY_DN99376_c4_g1	NP_190798.1	AT3G52300	ATP synthase D chain(ATPQ)	70.9	2.3e-64	99.400000
Pnte25HS_TRINITY_DN99378_c1_g2	NP_180726.1	AT2G31680	RAB GTPase homolog A5D(RABA5d)	62.8	4.8e-73	97.700000
Pnte25HS_TRINITY_DN99381_c0_g2	NP_197483.1	AT5G19820	ARM repeat superfamily protein(emb2734)	65.9	0	99.200000
Pnte25HS_TRINITY_DN99382_c1_g1	NP_200561.1	AT5G57530	xyloglucan endotransglucosylase/hydrolase 12(XTH12)	54.0	4.3e-85	93.500000
Pnte25HS_TRINITY_DN99398_c0_g1	NP_173624.1	AT1G22050	membrane-anchored ubiquitin-fold protein 6 precursor(MUB6)	60.5	1.1e-36	100.000000
Pnte25HS_TRINITY_DN99426_c0_g1	NP_564180.1	AT1G22770	gigantea protein (GI)(GI)	59.5	0	99.300000
Pnte25HS_TRINITY_DN99450_c1_g1	NP_001320344.1	AT1G68410	Protein phosphatase 2C family protein(AT1G68410)	67.1	3.2e-161	94.000000
Pnte25HS_TRINITY_DN99453_c0_g1	NP_187143.1	AT3G04920	Ribosomal protein S24e family protein(AT3G04920)	62.3	1.3e-38	99.200000
Pnte25HS_TRINITY_DN99476_c0_g1	NP_974126.1	AT1G71696	carboxypeptidase D(SOL1)	57.3	2.8e-151	93.300000
Pnte25HS_TRINITY_DN99492_c0_g1	NP_179836.1	AT2G22500	uncoupling protein 5(UCP5)	68.8	3.4e-120	100.000000
Pnte25HS_TRINITY_DN99494_c0_g1	NP_850045.2	AT2G23810	tetraspanin8(TET8)	63.6	1,00E-101	99.600000
Pnte25HS_TRINITY_DN99512_c0_g1	NP_567905.1	AT4G32750	transmembrane protein(AT4G32750)	53.5	1.1e-75	87.700000
Pnte25HS_TRINITY_DN99539_c4_g1	NP_172740.1	AT1G12800	Nucleic acid-binding, OB-fold-like protein(AT1G12800)	30.3	3.5e-75	92.700000
Pnte25HS_TRINITY_DN99567_c0_g2	NP_565196.1	AT1G78995	hypothetical protein(AT1G78995)	55.3	8.5e-32	84.000000
Pnte25HS_TRINITY_DN99596_c0_g1	NP_201197.1	AT5G63920	topoisomerase 3alpha(TOP3A)	67.5	0	99.400000
Pnte25HS_TRINITY_DN99604_c0_g1	NP_173166.2	AT1G17230	Leucine-rich receptor-like protein kinase family protein(AT1G17230)	57.8	0	97.700000
Pnte25HS_TRINITY_DN99609_c0_g1	NP_563821.2	AT1G08520	ALBINA 1(ALB1)	76.1	1.3e-311	94.000000
Pnte25HS_TRINITY_DN99612_c0_g1	NP_565154.1	AT1G77330	2-oxoglutarate (2OG) and Fe(II)-dependent oxygenase superfamily protein(AT1G77330)	54.8	5.1e-95	99.400000
Pnte25HS_TRINITY_DN99614_c0_g1	NP_566819.1	AT3G27520	cryptic loci regulator(AT3G27520)	30.7	3.3e-17	86.500000
Pnte25HS_TRINITY_DN99620_c0_g1	NP_174996.1	AT1G42970	glyceraldehyde-3-phosphate dehydrogenase B subunit(GAPB)	81.7	4.7e-203	94.600000
Pnte25HS_TRINITY_DN99626_c1_g1	NP_187991.1	AT3G13772	transmembrane nine 7(TMN7)	78.3	2.3e-293	97.800000
Pnte25HS_TRINITY_DN99631_c0_g1	NP_200420.1	AT5G56090	cytochrome c oxidase 15(COX15)	64.7	4.5e-164	92.900000
Pnte25HS_TRINITY_DN99650_c0_g1	NP_179544.1	AT2G19540	Transducin family protein / WD-40 repeat family protein(AT2G19540)	64.3	3.4e-177	100.000000
Pnte25HS_TRINITY_DN99669_c0_g1	NP_173517.1	AT1G20930	cyclin-dependent kinase B2;2(CDKB2;2)	59.7	2.2e-100	97.000000
Pnte25HS_TRINITY_DN99684_c0_g1	NP_001319541.1	AT3G13600	calmodulin-binding family protein(AT3G13600)	46.2	8.2e-118	85.300000
Pnte25HS_TRINITY_DN99693_c0_g1	NP_001329835.1	AT4G19160	transglutaminase family protein(AT4G19160)	58.7	6.7e-106	97.900000
Pnte25HS_TRINITY_DN99703_c0_g1	NP_178383.1	AT2G02800	protein kinase 2B(APK2B)	60.5	7.5e-139	100.000000
Pnte25HS_TRINITY_DN99707_c0_g1	NP_001190802.1	AT4G22758	PPR containing protein(AT4G22758)	31.7	8,00E-22	87.900000
Pnte25HS_TRINITY_DN99716_c0_g1	NP_565309.2	AT2G04160	Subtilisin-like serine endopeptidase family protein(AIR3)	55.3	1.1e-236	98.300000
Pnte25HS_TRINITY_DN99729_c0_g1	NP_564358.1	AT1G30540	Actin-like ATPase superfamily protein(AT1G30540)	65.2	1.9e-119	89.800000
Pnte25HS_TRINITY_DN99730_c0_g1	NP_172161.1	AT1G06760	winged-helix DNA-binding transcription factor family protein(AT1G06760)	43.2	8,00E-13	88.300000
Pnte25HS_TRINITY_DN99750_c0_g1	NP_178234.1	AT2G01250	Ribosomal protein L30/L7 family protein(AT2G01250)	58.2	1,00E-75	83.200000
Pnte25HS_TRINITY_DN99803_c1_g1	NP_188898.1	AT3G22590	PLANT HOMOLOGOUS TO PARAFIBROMIN(PHP)	45.9	1.6e-105	98.700000
Pnte25HS_TRINITY_DN99819_c0_g1	NP_567743.1	AT4G26310	elongation factor P (EF-P) family protein(AT4G26310)	42.4	1.2e-51	97.900000
Pnte25HS_TRINITY_DN99829_c0_g1	NP_564762.2	AT1G60730	NAD(P)-linked oxidoreductase superfamily protein(AT1G60730)	41.5	2.2e-53	94.000000
Pnte25HS_TRINITY_DN99843_c0_g3	NP_186857.1	AT3G02080	Ribosomal protein S19e family protein(AT3G02080)	51.1	8.9e-36	95.100000
Pnte25HS_TRINITY_DN99845_c0_g7	NP_178157.2	AT1G80410	tetratricopeptide repeat (TPR)-containing protein(EMB2753)	68.4	0	95.900000
Pnte25HS_TRINITY_DN99884_c0_g1	NP_190736.1	AT3G51680	NAD(P)-binding Rossmann-fold superfamily protein(SDR2)	55.3	1.5e-77	91.700000
Pnte25HS_TRINITY_DN99919_c0_g2	NP_193356.2	AT4G16210	enoyl-CoA hydratase/isomerase A(ECHIA)	65.0	6.7e-93	99.300000
Pnte25HS_TRINITY_DN99928_c0_g1	NP_178536.1	AT2G04570	GDSL-like Lipase/Acylhydrolase superfamily protein(AT2G04570)	40.5	2.8e-75	97.700000
Pnte25HS_TRINITY_DN99942_c0_g1	NP_001326328.1	AT3G09930	GDSL-like Lipase/Acylhydrolase superfamily protein(AT3G09930)	41.2	7.3e-73	94.000000
Pnte25HS_TRINITY_DN99950_c0_g1	NP_177735.1	AT1G76080	chloroplastic drought-induced stress protein of 32 kD(CDSP32)	58.9	9.4e-94	90.600000
Pnte25HS_TRINITY_DN99962_c1_g1	NP_001329715.1	AT4G35920	PLAC8 family protein(MCA1)	59.9	2.5e-134	98.300000
Pnte25HSn_TRINITY_DN10676_c0_g1	NP_179765.1	AT2G21730	cinnamyl alcohol dehydrogenase homolog 2(CAD2)	39.3	3.3e-63	95.800000
Pnte25HSn_TRINITY_DN1275_c0_g1	NP_179709.1	AT2G21130	Cyclophilin-like peptidyl-prolyl cis-trans isomerase family protein(AT2G21130)	70.1	5.5e-67	88.800000
Pnte25HSn_TRINITY_DN15633_c0_g1	NP_849966.2	AT2G17705	methionine-S-oxide reductase(AT2G17705)	65.6	2,00E-45	89.100000
Pnte25HSn_TRINITY_DN16743_c0_g1	NP_187892.2	AT3G12860	NOP56-like pre RNA processing ribonucleoprotein(AT3G12860)	52.3	1.3e-124	99.000000
Pnte25HSn_TRINITY_DN19376_c0_g1	NP_190826.1	AT3G52580	Ribosomal protein S11 family protein(AT3G52580)	85.4	5.5e-68	100.000000
Pnte25HSn_TRINITY_DN19502_c0_g1	NP_567151.1	AT4G00100	ribosomal protein S13A(RPS13A)	74.7	1.3e-61	100.000000
Pnte25HSn_TRINITY_DN19857_c0_g1	NP_172422.2	AT1G09510	NAD(P)-binding Rossmann-fold superfamily protein(AT1G09510)	31.5	2.4e-26	96.200000
Pnte25HSn_TRINITY_DN19880_c0_g1	NP_193312.5	AT4G15770	RNA binding protein(AT4G15770)	47.1	1.3e-47	97.900000
Pnte25HSn_TRINITY_DN19889_c0_g2	NP_191205.1	AT3G56460	GroES-like zinc-binding alcohol dehydrogenase family protein(AT3G56460)	35.5	6.1e-46	95.400000
Pnte25HSn_TRINITY_DN19984_c0_g1	NP_568321.1	AT5G15750	Alpha-L RNA-binding motif/Ribosomal protein S4 family protein(AT5G15750)	45.1	4.8e-42	99.500000
Pnte25HSn_TRINITY_DN20064_c0_g1	NP_001319020.1	AT1G16560	Per1-like family protein(AT1G16560)	31.3	3,00E-42	96.400000
Pnte25HSn_TRINITY_DN20450_c0_g1	NP_565254.1	AT2G01170	bidirectional amino acid transporter 1(BAT1)	29.1	2.3e-36	93.500000
Pnte25HSn_TRINITY_DN21749_c0_g1	NP_001331097.1	AT5G36880	acetyl-CoA synthetase(ACS)	52.2	4,00E-138	98.900000
Pnte25HSn_TRINITY_DN21782_c0_g1	NP_001190060.1	AT3G51800	metallopeptidase M24 family protein(ATG2)	39.9	1.2e-53	94.800000
Pnte25HSn_TRINITY_DN21858_c0_g2	NP_001330049.1	AT5G46030	transcription elongation factor-like protein(AT5G46030)	35.6	1.9e-15	99.200000
Pnte25HSn_TRINITY_DN22078_c0_g1	NP_565040.2	AT1G72330	alanine aminotransferase 2(ALAAT2)	46.9	5.5e-122	99.600000
Pnte25HSn_TRINITY_DN22216_c0_g1	NP_565974.1	AT2G42500	protein phosphatase 2A-3(PP2A-3)	56.0	2.4e-105	98.400000
Pnte25HSn_TRINITY_DN22281_c0_g1	NP_001078579.1	AT5G13710	sterol methyltransferase 1(SMT1)	46.6	7.9e-86	95.700000
Pnte25HSn_TRINITY_DN22517_c0_g1	NP_191713.1	AT3G61540	alpha/beta-Hydrolases superfamily protein(AT3G61540)	39.5	6.6e-86	92.900000
Pnte25HSn_TRINITY_DN22570_c0_g1	NP_567709.1	AT4G24820	26S proteasome regulatory subunit Rpn7(AT4G24820)	39.2	4.1e-75	97.200000
Pnte25HSn_TRINITY_DN22590_c0_g1	NP_564115.1	AT1G20510	OPC-8:0 CoA ligase1(OPCL1)	42.6	5.1e-62	98.200000
Pnte25HSn_TRINITY_DN22887_c0_g1	NP_001078807.1	AT5G66450	Phosphatidic acid phosphatase (PAP2) family protein(LPPepsilon2)	31.5	2.3e-21	98.000000
Pnte25HSn_TRINITY_DN23261_c0_g1	NP_201530.1	AT5G67290	FAD-dependent oxidoreductase family protein(AT5G67290)	28.4	3.2e-34	99.600000
Pnte25HSn_TRINITY_DN24511_c0_g1	NP_198748.1	AT5G39320	UDP-glucose 6-dehydrogenase family protein(UDG4)	60.7	1,00E-155	93.900000
Pnte25HSn_TRINITY_DN25496_c0_g1	NP_192839.1	AT4G11010	nucleoside diphosphate kinase 3(NDPK3)	41.9	7.9e-39	100.000000
Pnte25HSn_TRINITY_DN25676_c0_g1	NP_187825.1	AT3G12180	Cornichon family protein(AT3G12180)	31.6	1.6e-13	97.100000
Pnte25HSn_TRINITY_DN25692_c0_g1	NP_190468.1	AT3G48990	AMP-dependent synthetase and ligase family protein(AAE3)	52.3	2.2e-85	98.500000
Pnte25HSn_TRINITY_DN26108_c0_g1	NP_001330044.1	AT5G14780	formate dehydrogenase(FDH)	54.7	2.9e-107	96.700000
Pnte25HSn_TRINITY_DN26543_c0_g1	NP_567785.1	AT4G27700	Rhodanese/Cell cycle control phosphatase superfamily protein(AT4G27700)	38.7	3,00E-24	82.800000
Pnte25HSn_TRINITY_DN26583_c0_g1	NP_193405.1	AT4G16720	Ribosomal protein L23/L15e family protein(AT4G16720)	70.1	1.1e-79	100.000000
Pnte25HSn_TRINITY_DN26728_c0_g1	NP_177100.1	AT1G69410	eukaryotic elongation factor 5A-3(ELF5A-3)	58.4	3.5e-49	97.500000
Pnte25HSn_TRINITY_DN27241_c0_g1	NP_187561.1	AT3G09500	Ribosomal L29 family protein(AT3G09500)	50.8	8.8e-24	99.200000
Pnte25HSn_TRINITY_DN27628_c0_g1	NP_051113.1	#N/A	#N/A	99.4	1.8e-93	100.000000
Pnte25HSn_TRINITY_DN27912_c0_g1	NP_190116.1	AT3G45300	isovaleryl-CoA-dehydrogenase(IVD)	32.1	9.4e-49	92.700000
Pnte25HSn_TRINITY_DN27979_c0_g1	NP_196181.1	AT5G05620	gamma-tubulin complex protein 2(GCP2)	67.9	6.8e-178	96.100000
Pnte25HSn_TRINITY_DN28112_c0_g1	NP_193897.2	AT4G21660	proline-rich spliceosome-associated (PSP) family protein(AT4G21660)	40.5	3,00E-93	98.200000
Pnte25HSn_TRINITY_DN28305_c0_g1	NP_850057.1	AT2G24765	ADP-ribosylation factor 3(ARF3)	59.3	1,00E-57	98.300000
Pnte25HSn_TRINITY_DN28347_c0_g2	NP_187186.5	AT3G05350	Metallopeptidase M24 family protein(AT3G05350)	45.7	5.4e-154	99.400000
Pnte25HSn_TRINITY_DN28457_c0_g1	NP_178257.1	AT2G01480	O-fucosyltransferase family protein(AT2G01480)	62.4	3.7e-205	96.400000
Pnte25HSn_TRINITY_DN28507_c0_g1	NP_179393.1	AT2G18020	Ribosomal protein L2 family(EMB2296)	67.3	4,00E-95	97.600000
Pnte25HSn_TRINITY_DN28708_c0_g1	NP_195752.1	AT5G01320	Thiamine pyrophosphate dependent pyruvate decarboxylase family protein(AT5G01320)	30.7	1.3e-64	96.100000
Pnte25HSn_TRINITY_DN28933_c0_g2	NP_566935.1	AT3G50560	NAD(P)-binding Rossmann-fold superfamily protein(AT3G50560)	31.4	9.3e-25	99.200000
Pnte25HSn_TRINITY_DN28955_c0_g1	NP_850975.1	AT1G70490	Ras-related small GTP-binding family protein(ARFA1D)	87.2	3.9e-89	100.000000
Pnte25HSn_TRINITY_DN29068_c0_g1	NP_188809.2	AT3G21720	isocitrate lyase(ICL)	55.6	9.2e-174	98.000000
Pnte25HSn_TRINITY_DN29071_c0_g1	NP_564149.1	AT1G21720	proteasome beta subunit C1(PBC1)	56.9	5.5e-63	99.000000
Pnte25HSn_TRINITY_DN29105_c0_g2	NP_199982.2	AT5G51690	1-amino-cyclopropane-1-carboxylate synthase 12(ACS12)	28.2	1.4e-44	95.500000
Pnte25HSn_TRINITY_DN29880_c0_g1	NP_182152.2	AT2G46290	Transducin/WD40 repeat-like superfamily protein(AT2G46290)	42.8	3,00E-74	95.800000
Pnte25HSn_TRINITY_DN29916_c0_g1	NP_171965.1	AT1G04710	peroxisomal 3-ketoacyl-CoA thiolase 4(PKT4)	48.7	1.1e-94	94.000000
Pnte25HSn_TRINITY_DN29986_c0_g2	NP_178062.1	AT1G79440	aldehyde dehydrogenase 5F1(ALDH5F1)	31.5	3.6e-57	95.700000
Pnte25HSn_TRINITY_DN30058_c0_g2	NP_191846.1	AT3G62870	Ribosomal protein L7Ae/L30e/S12e/Gadd45 family protein(AT3G62870)	59.4	8.2e-62	99.500000
Pnte25HSn_TRINITY_DN30084_c0_g1	NP_195985.3	AT5G03650	starch branching enzyme 2	54.6	3.1e-227	97.700000
Pnte25HSn_TRINITY_DN30203_c0_g1	NP_565414.1	AT2G17360	Ribosomal protein S4 (RPS4A) family protein(AT2G17360)	60.8	5.6e-92	97.000000
Pnte25HSn_TRINITY_DN30318_c0_g1	NP_001326523.1	AT3G43810	calmodulin 7(CAM7)	33.1	7.3e-12	81.200000
Pnte25HSn_TRINITY_DN30388_c0_g1	NP_181994.5	AT2G44660	ALG6, ALG8 glycosyltransferase family(AT2G44660)	44.0	3.9e-102	95.600000
Pnte25HSn_TRINITY_DN30667_c0_g1	NP_177546.1	AT1G74060	Ribosomal protein L6 family protein(AT1G74060)	50.0	1.9e-46	95.500000
Pnte25HSn_TRINITY_DN30855_c0_g1	NP_177587.1	AT1G74470	Pyridine nucleotide-disulfide oxidoreductase family protein(AT1G74470)	79.7	2.3e-203	85.000000
Pnte25HSn_TRINITY_DN30856_c0_g1	NP_001331240.1	AT5G13640	phospholipid:diacylglycerol acyltransferase(PDAT)	69.1	1.3e-217	100.000000
Pnte25HSn_TRINITY_DN30869_c0_g1	NP_567617.1	AT4G20930	6-phosphogluconate dehydrogenase family protein(AT4G20930)	38.6	6.4e-54	88.300000
Pnte25HSn_TRINITY_DN30890_c0_g1	NP_195252.1	AT4G35260	isocitrate dehydrogenase 1(IDH1)	50.3	9,00E-91	93.500000
Pnte25HSn_TRINITY_DN31062_c0_g1	NP_197516.1	AT5G20160	Ribosomal protein L7Ae/L30e/S12e/Gadd45 family protein(AT5G20160)	76.4	7.6e-47	97.600000
Pnte25HSn_TRINITY_DN31096_c0_g1	NP_001031871.1	AT5G12370	exocyst complex component sec10(SEC10)	23.7	1.6e-27	97.000000
Pnte25HSn_TRINITY_DN31201_c0_g1	NP_194789.1	AT4G30600	signal recognition particle receptor alpha subunit family protein(AT4G30600)	33.3	5.2e-86	99.500000
Pnte25HSn_TRINITY_DN31551_c0_g1	NP_175276.3	AT1G48430	Dihydroxyacetone kinase(AT1G48430)	35.9	1.8e-82	98.800000
Pnte25HSn_TRINITY_DN31643_c0_g1	NP_001030739.1	AT3G21110	purin 7(PUR7)	32.7	5.7e-32	96.100000
Pnte25HSn_TRINITY_DN31825_c0_g2	NP_181583.1	AT2G40510	Ribosomal protein S26e family protein(AT2G40510)	73.8	7.8e-38	88.800000
Pnte25HSn_TRINITY_DN32080_c0_g2	NP_849729.1	AT1G29965	Ribosomal protein L18ae/LX family protein(AT1G29965)	46.1	1,00E-41	99.400000
Pnte25HSn_TRINITY_DN32311_c0_g1	NP_181047.1	AT2G35020	N-acetylglucosamine-1-phosphate uridylyltransferase 2(GlcNAc1pUT2)	41.9	2.7e-95	96.600000
Pnte25HSn_TRINITY_DN32351_c0_g1	NP_171963.1	AT1G04690	potassium channel beta subunit 1(KAB1)	53.2	2.8e-91	94.500000
Pnte25HSn_TRINITY_DN32442_c0_g2	NP_199207.1	AT5G43940	GroES-like zinc-binding dehydrogenase family protein(HOT5)	63.1	1.4e-139	99.700000
Pnte25HSn_TRINITY_DN32490_c0_g1	NP_188640.1	AT3G20050	T-complex protein 1 alpha subunit(TCP-1)	59.4	1.7e-186	96.800000
Pnte25HSn_TRINITY_DN33041_c0_g1	NP_179765.1	AT2G21730	cinnamyl alcohol dehydrogenase homolog 2(CAD2)	37.5	1.7e-54	97.000000
Pnte25HSn_TRINITY_DN33073_c0_g1	NP_181180.1	AT2G36390	starch branching enzyme 2	55.5	6.5e-228	95.300000
Pnte25HSn_TRINITY_DN33205_c0_g1	NP_181526.1	AT2G39970	Mitochondrial substrate carrier family protein(PXN)	32.6	3,00E-37	98.000000
Pnte25HSn_TRINITY_DN33260_c0_g1	NP_195575.1	AT4G38630	regulatory particle non-ATPase 10(RPN10)	45.5	1.4e-56	98.300000
Pnte25HSn_TRINITY_DN33313_c0_g1	NP_566721.1	AT3G22990	ARM repeat superfamily protein(LFR)	64.5	2.1e-151	100.000000
Pnte25HSn_TRINITY_DN33408_c0_g1	NP_179632.1	AT2G20420	ATP citrate lyase (ACL) family protein(AT2G20420)	49.3	4,00E-108	98.300000
Pnte25HSn_TRINITY_DN33414_c0_g1	NP_564204.1	AT1G23800	aldehyde dehydrogenase 2B7(ALDH2B7)	55.8	7.5e-146	94.400000
Pnte25HSn_TRINITY_DN33801_c0_g1	NP_001318257.1	AT2G20860	lipoic acid synthase 1(LIP1)	50.5	1.3e-95	83.800000
Pnte25HSn_TRINITY_DN33877_c0_g1	NP_001322466.1	AT1G54870	NAD(P)-binding Rossmann-fold superfamily protein(AT1G54870)	28.1	9.7e-20	99.600000
Pnte25HSn_TRINITY_DN33972_c0_g2	NP_564337.1	AT1G29880	glycyl-tRNA synthetase / glycine-tRNA ligase(AT1G29880)	46.5	1.9e-165	98.000000
Pnte25HSn_TRINITY_DN34111_c0_g1	NP_191193.1	AT3G56340	Ribosomal protein S26e family protein(AT3G56340)	65.9	1.6e-37	95.600000
Pnte25HSn_TRINITY_DN34155_c0_g1	NP_181868.1	AT2G43400	electron-transfer flavoprotein:ubiquinone oxidoreductase(ETFQO)	52.2	5.9e-140	99.400000
Pnte25HSn_TRINITY_DN34214_c0_g2	NP_680196.1	AT5G22100	RNA cyclase family protein(AT5G22100)	31.4	4.8e-42	97.800000
Pnte25HSn_TRINITY_DN34392_c0_g2	NP_001329257.1	AT4G34880	Amidase family protein(AT4G34880)	32.8	3.2e-59	99.000000
Pnte25HSn_TRINITY_DN34457_c0_g1	NP_197589.1	AT5G20890	TCP-1/cpn60 chaperonin family protein(AT5G20890)	65.3	2.3e-185	98.500000
Pnte25HSn_TRINITY_DN34559_c0_g1	NP_001031374.1	AT2G19730	Ribosomal L28e protein family(AT2G19730)	42.2	8.5e-18	98.600000
Pnte25HSn_TRINITY_DN34714_c0_g1	NP_194633.1	AT4G29040	regulatory particle AAA-ATPase 2A(RPT2a)	93.5	3.5e-232	100.000000
Pnte25HSn_TRINITY_DN35039_c0_g1	NP_180781.1	AT2G32220	Ribosomal L27e protein family(AT2G32220)	61.5	1.8e-41	95.100000
Pnte25HSn_TRINITY_DN35055_c0_g1	NP_186858.1	AT3G02090	Insulinase (Peptidase family M16) protein(MPPBETA)	49.0	1.3e-110	93.300000
Pnte25HSn_TRINITY_DN35254_c0_g1	NP_179604.1	AT2G20140	AAA-type ATPase family protein(RPT2b)	66.3	3.4e-169	100.000000
Pnte25HSn_TRINITY_DN35364_c0_g1	NP_564051.1	AT1G18450	actin-related protein 4(ARP4)	30.8	7,00E-61	96.800000
Pnte25HSn_TRINITY_DN35478_c0_g1	NP_175098.1	AT1G44770	elongation factor(AT1G44770)	33.2	7.3e-36	99.600000
Pnte25HSn_TRINITY_DN35529_c0_g1	NP_191273.1	AT3G57140	sugar-dependent 1-like protein(SDP1-LIKE)	28.8	1.2e-59	97.100000
Pnte25HSn_TRINITY_DN35535_c0_g1	NP_568694.2	AT5G48230	acetoacetyl-CoA thiolase 2(ACAT2)	53.3	1.5e-104	98.200000
Pnte25HSn_TRINITY_DN35729_c0_g1	NP_001078579.1	AT5G13710	sterol methyltransferase 1(SMT1)	46.4	6.7e-85	94.300000
[truncated: 14,394 more rows]
