# Supplementary material for: Defence transcriptome assembly and pathogenesis related gene family analysis in Pinus tecunumanii (low elevation)
Source: BMC Genomics. 2018 Aug 23;19:632. doi: 10.1186/s12864-018-5015-0 (PMC6108113; doi:10.1186/s12864-018-5015-0)
Supplement: Supplementary file 5 — Table S9. Pipt_v2.0 TAIR identifiers. (TSV 3421 kb) [file 12864_2018_5015_MOESM5_ESM.tsv]

Query Seq	Subject Seq	TAIR_ID	TAIR_Description	Percent Identical	E Value	Coverage
Pipt25HS_TRINITY_DN101914_c0_g1	NP_172848.1	AT1G13950	eukaryotic elongation factor 5A-1(ELF5A-1)	84.9	8.3e-75	100.000000
Pipt25HS_TRINITY_DN103164_c0_g1	NP_197502.1	AT5G20020	RAS-related GTP-binding nuclear protein 2(RAN2)	78.7	5.6e-96	89.600000
Pipt25HS_TRINITY_DN1036_c0_g1	NP_001189951.1	AT3G22950	ADP-ribosylation factor C1(ARFC1)	87.2	4.2e-91	98.900000
Pipt25HS_TRINITY_DN104068_c0_g2	NP_195881.1	AT5G02610	Ribosomal L29 family protein(AT5G02610)	55.3	2.6e-26	93.900000
Pipt25HS_TRINITY_DN10464_c0_g1	NP_565338.1	AT2G06990	RNA helicase, ATP-dependent, SK12/DOB1 protein(HEN2)	30.9	9,00E-76	99.900000
Pipt25HS_TRINITY_DN105210_c0_g1	NP_187468.1	AT3G08560	vacuolar H+-ATPase subunit E isoform 2(VHA-E2)	35.5	8.3e-20	97.100000
Pipt25HS_TRINITY_DN105676_c0_g2	NP_850106.1	AT2G27710	60S acidic ribosomal protein family(AT2G27710)	47.9	3.7e-16	99.100000
Pipt25HS_TRINITY_DN106257_c0_g1	NP_568603.1	AT5G42190	E3 ubiquitin ligase SCF complex subunit SKP1/ASK1 family protein(AT5G42190)	48.9	1.8e-38	95.900000
Pipt25HS_TRINITY_DN106445_c0_g3	NP_197608.1	AT5G21090	Leucine-rich repeat (LRR) family protein(AT5G21090)	66.7	9.7e-79	97.600000
Pipt25HS_TRINITY_DN106713_c0_g1	NP_173096.1	AT1G16470	proteasome subunit PAB1(PAB1)	66.0	7.8e-48	98.600000
Pipt25HS_TRINITY_DN108971_c0_g1	NP_001190508.1	AT5G50870	ubiquitin-conjugating enzyme 27(UBC27)	63.0	1.8e-40	100.000000
Pipt25HS_TRINITY_DN109604_c0_g1	NP_190148.1	AT3G45620	Transducin/WD40 repeat-like superfamily protein(AT3G45620)	50.7	1.6e-137	98.100000
Pipt25HS_TRINITY_DN109607_c0_g1	NP_198585.2	AT5G37690	SGNH hydrolase-type esterase superfamily protein(AT5G37690)	43.2	1.5e-51	84.000000
Pipt25HS_TRINITY_DN109668_c0_g2	NP_566953.1	AT3G51610	ATP-dependent helicase/deoxyribonuclease subunit B(NPU)	31.5	1.3e-33	81.100000
Pipt25HS_TRINITY_DN110671_c0_g1	NP_200010.1	AT5G51970	GroES-like zinc-binding alcohol dehydrogenase family protein(AT5G51970)	41.7	4.5e-68	96.600000
Pipt25HS_TRINITY_DN111156_c0_g1	NP_174202.1	AT1G29070	Ribosomal protein L34(AT1G29070)	53.2	3.2e-17	85.300000
Pipt25HS_TRINITY_DN111772_c0_g1	NP_180719.1	AT2G31610	Ribosomal protein S3 family protein(AT2G31610)	72.5	1.5e-89	90.800000
Pipt25HS_TRINITY_DN113066_c0_g2	NP_001328882.1	AT4G22070	WRKY DNA-binding protein 31(WRKY31)	39.0	1.1e-77	90.600000
Pipt25HS_TRINITY_DN113204_c0_g1	NP_198242.1	AT5G28900	Calcium-binding EF-hand family protein(AT5G28900)	72.8	1.4e-230	100.000000
Pipt25HS_TRINITY_DN113343_c0_g1	NP_175933.1	AT1G55360	tRNA-splicing ligase (DUF239)(AT1G55360)	70.6	3.6e-173	91.700000
Pipt25HS_TRINITY_DN113391_c0_g2	NP_180899.1	AT2G33410	RNA-binding (RRM/RBD/RNP motifs) family protein(AT2G33410)	34.5	1.1e-35	83.600000
Pipt25HS_TRINITY_DN113922_c0_g1	NP_173458.1	AT1G20330	sterol methyltransferase 2(SMT2)	71.2	4.7e-158	96.200000
Pipt25HS_TRINITY_DN114071_c0_g1	NP_173289.1	AT1G18540	Ribosomal protein L6 family protein(AT1G18540)	73.0	1.5e-88	97.400000
Pipt25HS_TRINITY_DN114688_c1_g1	NP_196738.1	AT5G11770	NADH-ubiquinone oxidoreductase 20 kDa subunit(AT5G11770)	68.2	4.2e-80	93.800000
Pipt25HS_TRINITY_DN114704_c0_g1	NP_190184.1	AT3G45980	Histone superfamily protein(HTB9)	43.6	2,00E-24	97.100000
Pipt25HS_TRINITY_DN114885_c0_g1	NP_181441.3	AT2G39080	NAD(P)-binding Rossmann-fold superfamily protein(EMB2799)	45.4	8.9e-49	92.800000
Pipt25HS_TRINITY_DN114988_c0_g1	NP_200875.1	AT5G60670	Ribosomal protein L11 family protein(AT5G60670)	61.1	2.2e-49	93.600000
Pipt25HS_TRINITY_DN115839_c0_g1	NP_001318332.1	AT2G32060	Ribosomal protein L7Ae/L30e/S12e/Gadd45 family protein(AT2G32060)	42.4	6.9e-30	81.800000
Pipt25HS_TRINITY_DN116416_c0_g1	NP_001189775.1	AT2G47900	tubby like protein 3(TLP3)	61.0	8.4e-135	99.000000
Pipt25HS_TRINITY_DN116434_c0_g1	NP_191644.1	AT3G60850	hypothetical protein(AT3G60850)	51.3	3.4e-156	91.400000
Pipt25HS_TRINITY_DN117109_c0_g1	NP_001190723.1	AT4G14030	selenium-binding protein 1(SBP1)	75.7	6.7e-232	94.800000
Pipt25HS_TRINITY_DN117138_c0_g1	NP_190400.1	AT3G48170	aldehyde dehydrogenase 10A9(ALDH10A9)	75.7	3,00E-235	100.000000
Pipt25HS_TRINITY_DN117217_c0_g2	NP_001320955.1	AT1G44760	Adenine nucleotide alpha hydrolases-like superfamily protein(AT1G44760)	39.4	1.4e-35	98.300000
Pipt25HS_TRINITY_DN117784_c0_g1	NP_172448.1	AT1G09770	cell division cycle 5(CDC5)	44.6	1.6e-145	95.900000
Pipt25HS_TRINITY_DN117930_c0_g1	NP_565606.1	AT2G25720	hypothetical protein(AT2G25720)	47.1	1.8e-18	100.000000
Pipt25HS_TRINITY_DN117962_c0_g1	NP_175627.1	AT1G52150	Homeobox-leucine zipper family protein / lipid-binding START domain-containing protein(ATHB-15)	70.6	0	98.600000
Pipt25HS_TRINITY_DN118253_c0_g1	NP_564828.1	AT1G64230	ubiquitin-conjugating enzyme 28(UBC28)	94.6	2.9e-82	100.000000
Pipt25HS_TRINITY_DN119445_c0_g1	NP_180324.1	AT2G27550	centroradiali(ATC)	65.5	1.4e-49	99.300000
Pipt25HS_TRINITY_DN119842_c0_g1	NP_564724.1	AT1G57660	Translation protein SH3-like family protein(AT1G57660)	74.0	9.4e-50	100.000000
Pipt25HS_TRINITY_DN120486_c0_g1	NP_175633.1	AT1G52230	photosystem I subunit H2(PSAH2)	37.6	4.5e-12	86.200000
Pipt25HS_TRINITY_DN120591_c0_g1	NP_181581.1	AT2G40490	Uroporphyrinogen decarboxylase(HEME2)	61.2	3.2e-131	95.200000
Pipt25HS_TRINITY_DN120821_c0_g1	NP_172848.1	AT1G13950	eukaryotic elongation factor 5A-1(ELF5A-1)	86.2	7.5e-76	100.000000
Pipt25HS_TRINITY_DN121083_c0_g1	NP_974908.1	AT5G48655	RING/U-box superfamily protein(AT5G48655)	32.3	7.3e-15	80.000000
Pipt25HS_TRINITY_DN121331_c0_g2	NP_189127.1	AT3G24830	Ribosomal protein L13 family protein(AT3G24830)	52.4	2.3e-34	97.400000
Pipt25HS_TRINITY_DN121445_c0_g1	NP_851095.1	AT5G35680	Nucleic acid-binding, OB-fold-like protein(AT5G35680)	70.2	2.4e-46	80.100000
Pipt25HS_TRINITY_DN122615_c0_g1	NP_189265.1	AT3G26340	N-terminal nucleophile aminohydrolases (Ntn hydrolases) superfamily protein(AT3G26340)	65.0	5.8e-92	94.100000
Pipt25HS_TRINITY_DN12322_c0_g1	NP_179635.1	AT2G20450	Ribosomal protein L14(AT2G20450)	45.0	1.7e-24	86.800000
Pipt25HS_TRINITY_DN123499_c0_g3	NP_001031481.1	AT2G34470	urease accessory protein G(UREG)	80.7	1.5e-130	95.800000
Pipt25HS_TRINITY_DN123530_c0_g1	NP_172796.1	AT1G13390	translocase subunit seca(AT1G13390)	31.8	5.1e-10	92.500000
Pipt25HS_TRINITY_DN123781_c0_g1	NP_199233.1	AT5G44200	CAP-binding protein 20(CBP20)	68.9	8.2e-63	91.600000
Pipt25HS_TRINITY_DN124271_c0_g2	NP_191685.1	AT3G61260	Remorin family protein(AT3G61260)	51.4	2,00E-39	87.100000
Pipt25HS_TRINITY_DN124303_c0_g1	NP_196859.1	AT5G13550	sulfate transporter 4	71.5	4.6e-255	91.700000
Pipt25HS_TRINITY_DN124569_c0_g1	NP_175931.2	AT1G55340	hypothetical protein (DUF1639)(AT1G55340)	40.7	1.1e-29	93.700000
Pipt25HS_TRINITY_DN124729_c0_g1	NP_001031834.1	AT5G04800	Ribosomal S17 family protein(AT5G04800)	77.4	1.4e-52	100.000000
Pipt25HS_TRINITY_DN125484_c0_g1	NP_568317.1	AT5G15640	Mitochondrial substrate carrier family protein(AT5G15640)	68.5	2.5e-115	95.300000
Pipt25HS_TRINITY_DN125631_c0_g2	NP_193236.1	AT4G15000	Ribosomal L27e protein family(AT4G15000)	55.6	1,00E-37	90.600000
Pipt25HS_TRINITY_DN126873_c0_g1	NP_195423.1	AT4G37060	PATATIN-like protein 5(PLP5)	44.8	3,00E-84	98.300000
Pipt25HS_TRINITY_DN127016_c0_g1	NP_849639.1	AT1G11400	partner of Y14-MAGO(PYM)	52.3	9.6e-40	86.500000
Pipt25HS_TRINITY_DN127158_c0_g2	NP_568828.1	AT5G55640	Na-translocating NADH-quinone reductase subunit A(AT5G55640)	51.9	4.6e-30	83.700000
Pipt25HS_TRINITY_DN127233_c0_g1	NP_200504.1	AT5G56940	Ribosomal protein S16 family protein(AT5G56940)	54.1	4.3e-28	94.000000
Pipt25HS_TRINITY_DN127283_c0_g2	NP_180607.1	AT2G30490	cinnamate-4-hydroxylase(C4H)	80.8	1.5e-242	97.100000
Pipt25HS_TRINITY_DN127291_c0_g1	NP_196713.1	AT5G11520	aspartate aminotransferase 3(ASP3)	76.7	8.9e-194	95.900000
Pipt25HS_TRINITY_DN127650_c0_g1	NP_177105.2	AT1G69460	emp24/gp25L/p24 family/GOLD family protein(AT1G69460)	25.6	1.4e-11	98.200000
Pipt25HS_TRINITY_DN127660_c0_g2	NP_187703.1	AT3G10920	manganese superoxide dismutase 1(MSD1)	68.4	4.8e-92	99.600000
Pipt25HS_TRINITY_DN128117_c0_g1	NP_172217.1	AT1G07370	proliferating cellular nuclear antigen 1(PCNA1)	87.6	4.1e-127	98.500000
Pipt25HS_TRINITY_DN128240_c0_g2	NP_001189620.1	AT2G27580	A20/AN1-like zinc finger family protein(AT2G27580)	42.1	1.9e-26	85.500000
Pipt25HS_TRINITY_DN128590_c0_g1	NP_849451.1	AT4G26790	GDSL-like Lipase/Acylhydrolase superfamily protein(AT4G26790)	42.7	8.3e-78	94.000000
Pipt25HS_TRINITY_DN12884_c0_g1	NP_171963.1	AT1G04690	potassium channel beta subunit 1(KAB1)	50.8	2.6e-97	95.400000
Pipt25HS_TRINITY_DN129049_c0_g1	NP_001184954.1	AT1G10670	ATP-citrate lyase A-1(ACLA-1)	80.1	1,00E-204	100.000000
Pipt25HS_TRINITY_DN129431_c0_g1	NP_171993.1	AT1G05000	Phosphotyrosine protein phosphatases superfamily protein(PFA-DSP1)	71.6	8.3e-71	90.000000
Pipt25HS_TRINITY_DN129504_c0_g1	NP_568396.1	AT5G20570	RING-box 1(RBX1)	87.4	2.2e-59	100.000000
Pipt25HS_TRINITY_DN12970_c0_g1	NP_001326867.1	AT3G57050	cystathionine beta-lyase(CBL)	56.5	1.7e-96	94.600000
Pipt25HS_TRINITY_DN129793_c0_g1	NP_567959.1	AT4G34210	SKP1-like 11(SK11)	43.2	1.4e-32	98.200000
Pipt25HS_TRINITY_DN129855_c0_g1	NP_201552.1	AT5G67510	Translation protein SH3-like family protein(AT5G67510)	63.2	5.2e-39	84.400000
Pipt25HS_TRINITY_DN130169_c0_g1	NP_199550.1	AT5G47390	myb-like transcription factor family protein(AT5G47390)	38.7	7.2e-52	100.000000
Pipt25HS_TRINITY_DN130273_c0_g1	NP_175098.1	AT1G44770	elongation factor(AT1G44770)	33.2	7.3e-36	99.600000
Pipt25HS_TRINITY_DN131264_c0_g1	NP_182269.1	AT2G47470	thioredoxin family protein(UNE5)	44.1	6.7e-85	98.300000
Pipt25HS_TRINITY_DN13138_c0_g2	NP_195787.2	AT5G01670	NAD(P)-linked oxidoreductase superfamily protein(AT5G01670)	26.5	2.8e-15	98.000000
Pipt25HS_TRINITY_DN131551_c0_g1	NP_849320.1	AT4G06599	ubiquitin family protein(AT4G06599)	71.8	6.8e-141	95.300000
Pipt25HS_TRINITY_DN131555_c0_g1	NP_178071.1	AT1G79530	glyceraldehyde-3-phosphate dehydrogenase of plastid 1(GAPCP-1)	73.1	8.9e-172	99.100000
Pipt25HS_TRINITY_DN132059_c0_g1	NP_001031687.1	AT4G21280	photosystem II subunit QA(PSBQA)	27.5	1.9e-07	87.800000
Pipt25HS_TRINITY_DN132473_c0_g1	NP_178631.1	AT2G05630	Ubiquitin-like superfamily protein(ATG8D)	82.9	2.8e-52	90.700000
Pipt25HS_TRINITY_DN132554_c0_g1	NP_190870.1	AT3G53020	Ribosomal protein L24e family protein(STV1)	43.2	8,00E-25	92.000000
Pipt25HS_TRINITY_DN132652_c0_g1	NP_973503.1	AT2G21250	NAD(P)-linked oxidoreductase superfamily protein(AT2G21250)	42.7	2.5e-24	100.000000
Pipt25HS_TRINITY_DN133365_c0_g1	NP_850132.2	AT2G29370	NAD(P)-binding Rossmann-fold superfamily protein(AT2G29370)	31.7	6.9e-26	97.300000
Pipt25HS_TRINITY_DN133805_c0_g2	NP_001318847.1	AT5G60335	hydroxyacyl-thioester dehydratase type-like protein(AT5G60335)	52.7	7.2e-43	84.700000
Pipt25HS_TRINITY_DN133848_c0_g1	NP_195683.1	AT4G39730	Lipase/lipooxygenase, PLAT/LH2 family protein(PLAT1)	57.9	7.5e-50	94.100000
Pipt25HS_TRINITY_DN134699_c0_g1	NP_171963.1	AT1G04690	potassium channel beta subunit 1(KAB1)	30.8	4.1e-31	91.800000
Pipt25HS_TRINITY_DN134767_c0_g1	NP_001332180.1	AT5G42740	Sugar isomerase (SIS) family protein(AT5G42740)	78.5	2.7e-262	89.900000
Pipt25HS_TRINITY_DN135459_c0_g1	NP_178388.1	AT2G02850	plantacyanin(ARPN)	48.5	3.1e-27	99.200000
Pipt25HS_TRINITY_DN135640_c0_g1	NP_565570.1	AT2G24440	selenium binding protein(AT2G24440)	43.4	3,00E-22	82.000000
Pipt25HS_TRINITY_DN136226_c0_g1	NP_180620.1	AT2G30620	winged-helix DNA-binding transcription factor family protein(AT2G30620)	44.9	1.7e-12	91.200000
Pipt25HS_TRINITY_DN136329_c0_g1	NP_198853.1	AT5G40370	Glutaredoxin family protein(GRXC2)	74.5	1.2e-39	100.000000
Pipt25HS_TRINITY_DN136376_c0_g2	NP_001324853.1	AT2G21260	NAD(P)-linked oxidoreductase superfamily protein(AT2G21260)	35.3	8.6e-25	96.500000
Pipt25HS_TRINITY_DN136772_c0_g1	NP_564640.2	AT1G53670	methionine sulfoxide reductase B 1(MSRB1)	45.0	9.5e-36	93.900000
Pipt25HS_TRINITY_DN138497_c0_g1	NP_175963.1	AT1G55670	photosystem I subunit G(PSAG)	44.2	1.6e-19	82.100000
Pipt25HS_TRINITY_DN138819_c0_g1	NP_180895.1	AT2G33370	Ribosomal protein L14p/L23e family protein(AT2G33370)	86.4	1.1e-65	100.000000
Pipt25HS_TRINITY_DN138912_c0_g3	NP_192040.1	AT4G01310	Ribosomal L5P family protein(AT4G01310)	59.1	2.3e-75	89.600000
Pipt25HS_TRINITY_DN139014_c0_g1	NP_180760.2	AT2G32000	DNA topoisomerase, type IA, core(AT2G32000)	69.2	0	99.500000
Pipt25HS_TRINITY_DN13947_c0_g1	NP_001324054.1	AT2G23940	transmembrane protein (DUF788)(AT2G23940)	26.7	5.6e-08	100.000000
Pipt25HS_TRINITY_DN139962_c0_g2	NP_196484.1	AT5G09220	amino acid permease 2(AAP2)	54.2	2,00E-148	94.000000
Pipt25HS_TRINITY_DN139964_c0_g1	NP_566349.1	AT3G09350	Fes1A(Fes1A)	65.8	1.4e-134	91.200000
Pipt25HS_TRINITY_DN140060_c0_g1	NP_178206.1	AT1G80910	vacuolar fusion CCZ1-like protein (DUF1712)(AT1G80910)	56.5	7.7e-162	100.000000
Pipt25HS_TRINITY_DN140170_c0_g1	NP_851198.1	AT5G56150	ubiquitin-conjugating enzyme 30(UBC30)	85.0	3.5e-75	99.300000
Pipt25HS_TRINITY_DN140427_c0_g1	NP_195996.1	AT5G03760	Nucleotide-diphospho-sugar transferases superfamily protein(ATCSLA09)	39.9	6.3e-106	89.600000
Pipt25HS_TRINITY_DN140885_c0_g1	NP_566285.1	AT3G06510	Glycosyl hydrolase superfamily protein(SFR2)	59.1	4.1e-224	93.700000
Pipt25HS_TRINITY_DN140911_c0_g1	NP_001325614.1	AT3G27090	DCD (Development and Cell Death) domain protein(AT3G27090)	60.5	6.8e-91	97.200000
Pipt25HS_TRINITY_DN141009_c0_g2	NP_199292.1	AT5G44790	copper-exporting ATPase / responsive-to-antagonist 1 / copper-transporting ATPase (RAN1)(RAN1)	64.2	0	99.700000
Pipt25HS_TRINITY_DN141387_c0_g1	NP_177067.1	AT1G69040	ACT domain repeat 4(ACR4)	63.7	2.1e-155	98.900000
Pipt25HS_TRINITY_DN141420_c0_g2	NP_196957.1	AT5G14530	Transducin/WD40 repeat-like superfamily protein(AT5G14530)	70.8	6,00E-128	93.500000
Pipt25HS_TRINITY_DN141535_c0_g1	NP_001319020.1	AT1G16560	Per1-like family protein(AT1G16560)	30.9	5.4e-22	92.300000
Pipt25HS_TRINITY_DN141551_c0_g1	NP_566105.1	AT2G47600	magnesium/proton exchanger(MHX)	58.2	6.3e-175	95.400000
Pipt25HS_TRINITY_DN141664_c0_g1	NP_188981.1	AT3G23390	Zinc-binding ribosomal protein family protein(AT3G23390)	79.6	4.9e-43	84.400000
Pipt25HS_TRINITY_DN141840_c0_g1	NP_195501.1	AT4G37880	LisH/CRA/RING-U-box domains-containing protein(AT4G37880)	51.7	7.1e-112	100.000000
Pipt25HS_TRINITY_DN142015_c0_g1	NP_181854.1	AT2G43250	transmembrane protein(AT2G43250)	41.9	7.4e-125	98.300000
Pipt25HS_TRINITY_DN142076_c0_g1	NP_173921.1	AT1G25500	Plasma-membrane choline transporter family protein(AT1G25500)	66.7	3.4e-178	92.600000
Pipt25HS_TRINITY_DN142100_c0_g1	NP_563664.1	AT1G02816	pectinesterase (Protein of unknown function, DUF538)(AT1G02816)	47.8	9.6e-31	86.800000
Pipt25HS_TRINITY_DN142543_c0_g1	NP_565561.1	AT2G24020	Putative BCR, YbaB family COG0718(AT2G24020)	63.4	2,00E-51	98.900000
Pipt25HS_TRINITY_DN142946_c0_g1	NP_001320726.1	AT1G30270	CBL-interacting protein kinase 23(CIPK23)	32.0	4.7e-36	97.500000
Pipt25HS_TRINITY_DN143045_c0_g1	NP_194623.2	AT4G28940	Phosphorylase superfamily protein(AT4G28940)	52.5	2.1e-97	87.000000
Pipt25HS_TRINITY_DN143149_c0_g2	NP_195787.2	AT5G01670	NAD(P)-linked oxidoreductase superfamily protein(AT5G01670)	41.1	5.8e-64	99.000000
Pipt25HS_TRINITY_DN143840_c0_g1	NP_192117.1	AT4G02080	secretion-associated RAS super family 2(SAR2)	89.1	1.1e-100	100.000000
Pipt25HS_TRINITY_DN144046_c0_g2	NP_187153.1	AT3G05020	acyl carrier protein 1(ACP1)	42.7	1.2e-15	98.400000
Pipt25HS_TRINITY_DN144271_c0_g1	NP_188788.1	AT3G21510	histidine-containing phosphotransmitter 1(AHP1)	57.0	1.8e-47	100.000000
Pipt25HS_TRINITY_DN144814_c0_g1	NP_850268.2	AT2G36680	Modifier of rudimentary (Mod(r)) protein(AT2G36680)	44.0	7.1e-41	96.700000
Pipt25HS_TRINITY_DN144936_c0_g1	NP_182197.1	AT2G46740	D-arabinono-1,4-lactone oxidase family protein(GulLO5)	38.9	2,00E-105	94.300000
Pipt25HS_TRINITY_DN145135_c0_g1	NP_173816.2	AT1G24050	RNA-processing, Lsm domain-containing protein(AT1G24050)	52.6	4.3e-43	95.000000
Pipt25HS_TRINITY_DN145172_c0_g1	NP_566492.1	AT3G14750	structural maintenance of chromosomes domain protein(AT3G14750)	41.5	2.7e-51	93.500000
Pipt25HS_TRINITY_DN145215_c0_g1	NP_188404.1	AT3G17770	Dihydroxyacetone kinase(AT3G17770)	33.5	2.5e-66	96.800000
Pipt25HS_TRINITY_DN145309_c0_g1	NP_567945.1	AT4G33950	Protein kinase superfamily protein(OST1)	76.7	1.8e-151	99.700000
Pipt25HS_TRINITY_DN145430_c0_g1	NP_188060.1	AT3G14420	Aldolase-type TIM barrel family protein(GOX1)	86.1	1.9e-178	100.000000
Pipt25HS_TRINITY_DN145437_c0_g1	NP_178631.1	AT2G05630	Ubiquitin-like superfamily protein(ATG8D)	50.4	5,00E-27	97.600000
Pipt25HS_TRINITY_DN145547_c0_g1	NP_180260.1	AT2G26920	Ubiquitin-associated/translation elongation factor EF1B protein(AT2G26920)	34.8	1.7e-71	99.300000
Pipt25HS_TRINITY_DN145585_c0_g2	NP_197506.1	AT5G20060	alpha/beta-Hydrolases superfamily protein(AT5G20060)	69.8	7.8e-103	86.000000
Pipt25HS_TRINITY_DN145884_c0_g1	NP_001322391.1	AT1G19530	DNA polymerase epsilon catalytic subunit A(AT1G19530)	32.0	1.2e-07	98.400000
Pipt25HS_TRINITY_DN14602_c0_g1	NP_200471.3	AT5G56600	profilin(PRF3)	42.6	6.9e-24	99.200000
Pipt25HS_TRINITY_DN146051_c0_g1	NP_180926.1	AT2G33700	Protein phosphatase 2C family protein(PP2CG1)	61.9	6.2e-132	96.200000
Pipt25HS_TRINITY_DN146195_c0_g1	NP_850539.1	AT3G07810	RNA-binding (RRM/RBD/RNP motifs) family protein(AT3G07810)	44.2	1.6e-78	97.200000
Pipt25HS_TRINITY_DN146202_c0_g1	NP_001320693.1	AT1G33390	RNA helicase family protein(FAS4)	33.7	2.4e-122	100.000000
Pipt25HS_TRINITY_DN146317_c0_g1	NP_181777.2	AT2G42490	Copper amine oxidase family protein(AT2G42490)	76.3	0	100.000000
Pipt25HS_TRINITY_DN146410_c1_g1	NP_173045.1	AT1G15930	Ribosomal protein L7Ae/L30e/S12e/Gadd45 family protein(AT1G15930)	52.5	2.8e-34	85.100000
Pipt25HS_TRINITY_DN146656_c0_g1	NP_564574.2	AT1G50510	indigoidine synthase A family protein(AT1G50510)	41.9	1.8e-61	86.100000
Pipt25HS_TRINITY_DN147073_c0_g1	NP_193544.1	AT4G18100	Ribosomal protein L32e(AT4G18100)	82.0	2.4e-59	100.000000
Pipt25HS_TRINITY_DN147416_c0_g1	NP_001190832.1	AT4G25080	magnesium-protoporphyrin IX methyltransferase(CHLM)	50.9	7.1e-73	89.200000
Pipt25HS_TRINITY_DN147525_c0_g2	NP_172434.1	AT1G09630	RAB GTPase 11C(RAB11c)	70.9	5.5e-85	97.300000
Pipt25HS_TRINITY_DN147848_c0_g1	NP_192843.2	AT4G11050	glycosyl hydrolase 9C3(GH9C3)	63.1	2.8e-238	99.700000
Pipt25HS_TRINITY_DN149120_c0_g1	NP_564937.1	AT1G68660	Ribosomal protein L12/ ATP-dependent Clp protease adaptor protein ClpS family protein(AT1G68660)	69.2	3.2e-58	100.000000
Pipt25HS_TRINITY_DN149516_c0_g1	NP_001324201.1	AT2G27730	copper ion binding protein(AT2G27730)	51.7	1.6e-17	93.300000
Pipt25HS_TRINITY_DN150212_c0_g1	NP_850450.1	AT2G46280	TGF-beta receptor interacting protein 1(TRIP-1)	75.6	2.9e-151	100.000000
Pipt25HS_TRINITY_DN150437_c0_g1	NP_200539.1	AT5G57290	60S acidic ribosomal protein family(AT5G57290)	45.5	2,00E-10	98.000000
Pipt25HS_TRINITY_DN151367_c0_g1	NP_851096.1	AT5G36170	high chlorophyll fluorescent 109(HCF109)	69.7	1.5e-153	81.900000
Pipt25HS_TRINITY_DN151536_c0_g1	NP_171963.1	AT1G04690	potassium channel beta subunit 1(KAB1)	83.8	1,00E-167	98.200000
Pipt25HS_TRINITY_DN151839_c0_g1	NP_194439.1	AT4G27090	Ribosomal protein L14(AT4G27090)	40.5	6.8e-17	92.700000
Pipt25HS_TRINITY_DN152144_c0_g1	NP_180804.1	AT2G32450	Calcium-binding tetratricopeptide family protein(AT2G32450)	62.8	1.1e-309	99.100000
Pipt25HS_TRINITY_DN152314_c0_g1	NP_200235.1	AT5G54240	membrane lipoprotein lipid attachment site-like protein, putative (DUF1223)(AT5G54240)	48.7	2.8e-76	99.700000
Pipt25HS_TRINITY_DN152325_c0_g1	NP_566410.1	AT3G12050	Aha1 domain-containing protein(AT3G12050)	59.4	3.7e-128	100.000000
Pipt25HS_TRINITY_DN152342_c0_g1	NP_566217.1	AT3G03920	H/ACA ribonucleoprotein complex, subunit Gar1/Naf1 protein(AT3G03920)	51.4	1.1e-24	98.200000
Pipt25HS_TRINITY_DN153381_c0_g1	NP_181907.1	AT2G43790	MAP kinase 6(MPK6)	82.5	9.5e-189	97.700000
Pipt25HS_TRINITY_DN153767_c0_g1	NP_565789.2	AT2G34460	NAD(P)-binding Rossmann-fold superfamily protein(AT2G34460)	70.5	2.9e-94	89.700000
Pipt25HS_TRINITY_DN153786_c0_g1	NP_001324554.1	AT2G42520	P-loop containing nucleoside triphosphate hydrolases superfamily protein(AT2G42520)	68.4	7.5e-225	99.700000
Pipt25HS_TRINITY_DN153892_c0_g1	NP_190300.1	AT3G47160	RING/U-box superfamily protein(AT3G47160)	63.8	3.6e-89	86.500000
Pipt25HS_TRINITY_DN153919_c0_g1	NP_201196.1	AT5G63910	farnesylcysteine lyase(FCLY)	61.1	1.7e-150	88.100000
Pipt25HS_TRINITY_DN154005_c0_g1	NP_178487.1	AT2G04030	Chaperone protein htpG family protein(CR88)	78.3	0	91.000000
Pipt25HS_TRINITY_DN154143_c0_g1	NP_568246.1	AT5G11260	Basic-leucine zipper (bZIP) transcription factor family protein(HY5)	55.7	7.1e-30	83.500000
Pipt25HS_TRINITY_DN154273_c0_g1	NP_001031932.1	AT5G23670	long chain base2(LCB2)	79.7	1.4e-226	96.800000
Pipt25HS_TRINITY_DN154887_c0_g1	NP_198967.1	AT5G41520	RNA binding Plectin/S10 domain-containing protein(RPS10B)	57.5	4.4e-42	95.800000
Pipt25HS_TRINITY_DN155036_c0_g1	NP_199441.1	AT5G46290	3-ketoacyl-acyl carrier protein synthase I(KASI)	85.6	1.6e-217	85.700000
Pipt25HS_TRINITY_DN155198_c0_g1	NP_193007.1	AT4G12710	ARM repeat superfamily protein(AT4G12710)	53.3	2.1e-84	92.700000
Pipt25HS_TRINITY_DN155636_c0_g1	NP_188324.1	AT3G16990	heme oxygenase-like, multi-helical(AT3G16990)	51.4	2.4e-62	90.900000
Pipt25HS_TRINITY_DN155758_c0_g3	NP_186857.1	AT3G02080	Ribosomal protein S19e family protein(AT3G02080)	59.3	3.2e-45	82.300000
Pipt25HS_TRINITY_DN155836_c0_g2	NP_171642.2	AT1G01350	Zinc finger (CCCH-type/C3HC4-type RING finger) family protein(AT1G01350)	65.0	3.2e-121	99.400000
Pipt25HS_TRINITY_DN155863_c0_g1	NP_001328918.1	AT4G25570	Cytochrome b561/ferric reductase transmembrane protein family(ACYB-2)	55.9	6.1e-66	90.200000
Pipt25HS_TRINITY_DN156288_c0_g2	NP_193396.3	AT4G16630	DEA(D/H)-box RNA helicase family protein(AT4G16630)	35.8	1.3e-92	89.700000
Pipt25HS_TRINITY_DN156489_c0_g1	NP_974926.1	AT5G52030	TraB family protein(AT5G52030)	48.4	8.7e-89	88.700000
Pipt25HS_TRINITY_DN156571_c0_g1	NP_196197.1	AT5G05780	RP non-ATPase subunit 8A(RPN8A)	88.0	9.6e-152	99.400000
Pipt25HS_TRINITY_DN156653_c0_g1	NP_175086.1	AT1G44350	IAA-amino acid hydrolase ILR1-like 6(ILL6)	63.0	1.7e-147	83.400000
Pipt25HS_TRINITY_DN157687_c0_g1	NP_191326.1	AT3G57670	C2H2-type zinc finger family protein(NTT)	52.0	2.4e-98	94.700000
Pipt25HS_TRINITY_DN158127_c0_g2	NP_190228.1	AT3G46440	UDP-XYL synthase 5(UXS5)	59.3	8.8e-91	92.700000
Pipt25HS_TRINITY_DN158355_c0_g1	NP_180997.1	AT2G34500	cytochrome P450, family 710, subfamily A, polypeptide 1(CYP710A1)	39.9	4.3e-58	89.300000
Pipt25HS_TRINITY_DN158673_c0_g2	NP_195162.2	AT4G34360	S-adenosyl-L-methionine-dependent methyltransferases superfamily protein(AT4G34360)	65.2	6.9e-93	89.200000
Pipt25HS_TRINITY_DN158941_c1_g1	NP_001077690.1	AT1G48900	Signal recognition particle, SRP54 subunit protein(AT1G48900)	62.5	8.1e-129	100.000000
Pipt25HS_TRINITY_DN159021_c0_g1	NP_172144.3	AT1G06570	4-hydroxyphenylpyruvate dioxygenase(PDS1)	66.3	4.1e-161	99.100000
Pipt25HS_TRINITY_DN159503_c0_g1	NP_188603.1	AT3G19690	CAP (Cysteine-rich secretory proteins, Antigen 5, and Pathogenesis-related 1 protein) superfamily protein(AT3G19690)	40.0	7.4e-15	95.900000
Pipt25HS_TRINITY_DN15991_c0_g1	NP_565666.1	AT2G28190	copper/zinc superoxide dismutase 2(CSD2)	54.7	5.1e-37	97.400000
Pipt25HS_TRINITY_DN160227_c0_g1	NP_001030850.1	AT3G53090	ubiquitin-protein ligase 7(UPL7)	50.1	0	100.000000
Pipt25HS_TRINITY_DN160612_c0_g2	NP_566518.1	AT3G15580	Ubiquitin-like superfamily protein(APG8H)	62.8	3.1e-38	85.000000
Pipt25HS_TRINITY_DN161267_c0_g1	NP_175141.1	AT1G45976	S-ribonuclease binding protein 1(SBP1)	43.0	2.1e-57	85.500000
Pipt25HS_TRINITY_DN161609_c0_g2	NP_190870.1	AT3G53020	Ribosomal protein L24e family protein(STV1)	45.8	1.6e-25	99.400000
Pipt25HS_TRINITY_DN161696_c0_g2	NP_193449.1	AT4G17160	RAB GTPase homolog B1A(RABB1a)	37.5	1.9e-16	96.900000
Pipt25HS_TRINITY_DN161837_c0_g1	NP_174853.1	AT1G36240	Ribosomal protein L7Ae/L30e/S12e/Gadd45 family protein(AT1G36240)	71.7	8.1e-40	100.000000
Pipt25HS_TRINITY_DN161929_c0_g1	NP_200732.2	AT5G59240	Ribosomal protein S8e family protein(AT5G59240)	63.3	1.4e-64	96.700000
Pipt25HS_TRINITY_DN162216_c0_g1	NP_179709.1	AT2G21130	Cyclophilin-like peptidyl-prolyl cis-trans isomerase family protein(AT2G21130)	72.5	1.9e-66	98.200000
Pipt25HS_TRINITY_DN162983_c0_g1	NP_001321670.1	AT1G19360	Nucleotide-diphospho-sugar transferase family protein(RRA3)	65.6	1.8e-156	99.800000
Pipt25HS_TRINITY_DN163057_c0_g1	NP_565655.1	AT2G27590	S-adenosyl-L-methionine-dependent methyltransferases superfamily protein(AT2G27590)	52.2	2,00E-109	99.200000
Pipt25HS_TRINITY_DN16359_c0_g2	NP_680451.2	AT5G57685	glutamine dumper 3(GDU3)	41.3	7,00E-10	91.500000
Pipt25HS_TRINITY_DN164068_c0_g1	NP_173437.1	AT1G20090	RHO-related protein from plants 2(ROP2)	53.8	2.2e-55	100.000000
Pipt25HS_TRINITY_DN164503_c0_g1	NP_179646.1	AT2G20560	DNAJ heat shock family protein(AT2G20560)	56.9	1.2e-113	99.100000
Pipt25HS_TRINITY_DN164606_c0_g1	NP_566091.1	AT2G46910	Plastid-lipid associated protein PAP / fibrillin family protein(AT2G46910)	54.9	6.7e-76	87.400000
Pipt25HS_TRINITY_DN16472_c0_g2	NP_564278.1	AT1G27340	Galactose oxidase/kelch repeat superfamily protein(LCR)	57.1	4.5e-155	98.400000
Pipt25HS_TRINITY_DN164900_c0_g1	NP_565110.1	AT1G75440	ubiquitin-conjugating enzyme 16(UBC16)	86.2	6.7e-80	99.400000
Pipt25HS_TRINITY_DN165051_c0_g1	NP_564931.1	AT1G68490	translocase subunit seca(AT1G68490)	35.6	2.5e-16	86.900000
Pipt25HS_TRINITY_DN165172_c0_g2	NP_194250.1	AT4G25200	mitochondrion-localized small heat shock protein 23	37.7	1.3e-27	84.600000
Pipt25HS_TRINITY_DN165579_c0_g1	NP_001077494.1	AT1G08830	copper/zinc superoxide dismutase 1(CSD1)	72.5	5.1e-61	95.500000
Pipt25HS_TRINITY_DN165708_c0_g2	NP_001030791.1	AT3G28760	3-dehydroquinate synthase(AT3G28760)	55.0	1.3e-119	96.400000
Pipt25HS_TRINITY_DN165903_c0_g1	NP_566633.1	AT3G19390	Granulin repeat cysteine protease family protein(AT3G19390)	31.3	2.2e-46	95.100000
Pipt25HS_TRINITY_DN165935_c0_g1	NP_197279.1	AT5G17770	NADH:cytochrome B5 reductase 1(CBR)	73.0	1.4e-120	99.600000
Pipt25HS_TRINITY_DN166105_c0_g1	NP_195345.1	AT4G36220	ferulic acid 5-hydroxylase 1(FAH1)	44.0	3.6e-119	94.400000
Pipt25HS_TRINITY_DN166109_c0_g1	NP_001325614.1	AT3G27090	DCD (Development and Cell Death) domain protein(AT3G27090)	57.6	7.7e-82	97.000000
Pipt25HS_TRINITY_DN166253_c0_g1	NP_564769.1	AT1G61065	1,3-beta-glucan synthase component (DUF1218)(AT1G61065)	60.4	3.3e-54	96.300000
Pipt25HS_TRINITY_DN166260_c0_g1	NP_181525.2	AT2G39960	Microsomal signal peptidase 25 kDa subunit (SPC25)(AT2G39960)	66.9	2.4e-63	91.300000
Pipt25HS_TRINITY_DN166381_c0_g1	NP_567247.2	AT4G02890	Ubiquitin family protein(UBQ14)	97.2	1.5e-93	100.000000
Pipt25HS_TRINITY_DN166437_c0_g1	NP_181209.1	AT2G36710	Pectin lyase-like superfamily protein(AT2G36710)	48.5	2.7e-84	83.300000
Pipt25HS_TRINITY_DN166692_c0_g1	NP_850337.1	AT2G40890	cytochrome P450, family 98, subfamily A, polypeptide 3(CYP98A3)	74.5	6.7e-235	98.600000
Pipt25HS_TRINITY_DN166698_c0_g1	NP_565376.1	AT2G15580	RING/U-box superfamily protein(AT2G15580)	32.7	1,00E-24	99.000000
Pipt25HS_TRINITY_DN166761_c0_g1	NP_567531.1	AT4G17560	Ribosomal protein L19 family protein(AT4G17560)	55.7	1.3e-52	85.900000
Pipt25HS_TRINITY_DN166788_c0_g1	NP_567717.1	AT4G25340	FK506 BINDING PROTEIN 53(FKBP53)	40.4	9,00E-72	100.000000
Pipt25HS_TRINITY_DN16683_c0_g1	NP_564289.1	AT1G27530	ubiquitin-fold modifier-conjugating enzyme(AT1G27530)	83.3	7.6e-90	100.000000
Pipt25HS_TRINITY_DN16703_c0_g1	NP_200959.2	AT5G61510	GroES-like zinc-binding alcohol dehydrogenase family protein(AT5G61510)	33.8	1.7e-40	94.900000
Pipt25HS_TRINITY_DN167058_c0_g1	NP_201528.1	AT5G67270	end binding protein 1C(EB1C)	54.5	3.9e-87	98.500000
Pipt25HS_TRINITY_DN167401_c0_g1	NP_177100.1	AT1G69410	eukaryotic elongation factor 5A-3(ELF5A-3)	59.9	1.2e-49	96.200000
Pipt25HS_TRINITY_DN167477_c0_g1	NP_564838.1	AT1G64680	beta-carotene isomerase D27(AT1G64680)	70.9	4.2e-95	85.100000
Pipt25HS_TRINITY_DN167523_c0_g1	NP_187641.2	AT3G10300	Calcium-binding EF-hand family protein(AT3G10300)	58.3	4.5e-67	97.200000
Pipt25HS_TRINITY_DN167525_c0_g1	NP_197184.2	AT5G16820	heat shock factor 3(HSF3)	42.6	3.6e-81	97.900000
Pipt25HS_TRINITY_DN167645_c0_g1	NP_189238.2	AT3G26090	REGULATOR OF G-PROTEIN SIGNALING 1(RGS1)	48.0	4.5e-121	97.800000
Pipt25HS_TRINITY_DN167786_c0_g1	NP_199012.2	AT5G41970	Metal-dependent protein hydrolase(AT5G41970)	62.0	1.6e-124	85.800000
Pipt25HS_TRINITY_DN167922_c0_g1	NP_563847.1	AT1G09590	Translation protein SH3-like family protein(AT1G09590)	68.1	1.7e-59	97.600000
Pipt25HS_TRINITY_DN16797_c0_g1	NP_201119.1	AT5G63140	purple acid phosphatase 29(PAP29)	60.0	1.2e-122	88.000000
Pipt25HS_TRINITY_DN16804_c0_g1	NP_173657.1	AT1G22410	Class-II DAHP synthetase family protein(AT1G22410)	75.3	4.9e-220	87.500000
Pipt25HS_TRINITY_DN169050_c0_g1	NP_849795.1	AT1G52150	Homeobox-leucine zipper family protein / lipid-binding START domain-containing protein(ATHB-15)	72.5	0	99.500000
Pipt25HS_TRINITY_DN169199_c0_g1	NP_001154518.1	#N/A	#N/A	62.1	1.9e-46	87.300000
Pipt25HS_TRINITY_DN169272_c0_g1	NP_566911.1	AT3G48750	cell division control 2(CDC2)	67.3	1.7e-81	98.700000
Pipt25HS_TRINITY_DN169632_c0_g1	NP_192238.1	AT4G03290	EF hand calcium-binding protein family(AT4G03290)	32.0	2.3e-17	84.400000
Pipt25HS_TRINITY_DN169801_c0_g1	NP_198418.1	AT5G35680	Nucleic acid-binding, OB-fold-like protein(AT5G35680)	51.9	6.7e-36	84.600000
Pipt25HS_TRINITY_DN170539_c0_g1	NP_189997.1	AT3G44110	DNAJ homologue 3(J3)	79.6	1.9e-195	100.000000
Pipt25HS_TRINITY_DN170691_c0_g1	NP_199898.1	AT5G50850	Transketolase family protein(MAB1)	63.8	3.1e-125	99.700000
Pipt25HS_TRINITY_DN171025_c0_g1	NP_175829.1	AT1G54270	eif4a-2(EIF4A-2)	65.7	5,00E-153	100.000000
Pipt25HS_TRINITY_DN171462_c0_g1	NP_197311.1	AT5G18100	copper/zinc superoxide dismutase 3(CSD3)	52.0	5.2e-42	100.000000
Pipt25HS_TRINITY_DN171543_c0_g1	NP_565658.1	AT2G27760	tRNAisopentenyltransferase 2(IPT2)	45.9	2.1e-116	93.600000
Pipt25HS_TRINITY_DN171566_c0_g1	NP_187143.1	AT3G04920	Ribosomal protein S24e family protein(AT3G04920)	54.1	4.6e-34	98.500000
Pipt25HS_TRINITY_DN171891_c0_g1	NP_001030831.1	AT3G49010	breast basic conserved 1(BBC1)	81.1	3.6e-94	99.500000
Pipt25HS_TRINITY_DN172682_c0_g2	NP_175198.1	AT1G47670	Transmembrane amino acid transporter family protein(AT1G47670)	75.3	7.3e-241	93.700000
Pipt25HS_TRINITY_DN172693_c0_g1	NP_199209.1	AT5G43960	Nuclear transport factor 2 (NTF2) family protein with RNA binding (RRM-RBD-RNP motifs) domain-containing protein(AT5G43960)	42.8	4.5e-71	90.300000
Pipt25HS_TRINITY_DN172814_c0_g1	NP_564571.1	AT1G50480	10-formyltetrahydrofolate synthetase(THFS)	82.5	2.7e-310	98.900000
Pipt25HS_TRINITY_DN173179_c0_g1	NP_191819.1	AT3G62600	DNAJ heat shock family protein(ATERDJ3B)	74.8	1.2e-150	97.700000
Pipt25HS_TRINITY_DN173483_c0_g1	NP_564667.1	AT1G54780	thylakoid lumen 18	69.5	6.3e-92	80.700000
Pipt25HS_TRINITY_DN173499_c0_g1	NP_173974.3	AT1G26520	Cobalamin biosynthesis CobW-like protein(AT1G26520)	59.5	3.5e-124	98.400000
Pipt25HS_TRINITY_DN173886_c0_g1	NP_173107.1	AT1G16610	arginine/serine-rich 45(SR45)	60.2	2.8e-85	99.100000
Pipt25HS_TRINITY_DN174627_c0_g1	NP_191352.1	AT3G57930	rho GTPase-activating gacO-like protein(AT3G57930)	52.5	5.4e-22	99.300000
Pipt25HS_TRINITY_DN17479_c0_g1	NP_190864.1	AT3G52960	Thioredoxin superfamily protein(AT3G52960)	47.0	9.2e-34	100.000000
Pipt25HS_TRINITY_DN174955_c0_g1	NP_568367.1	AT5G18840	Major facilitator superfamily protein(AT5G18840)	53.0	7.8e-143	96.600000
Pipt25HS_TRINITY_DN175233_c0_g2	NP_850751.1	AT5G01750	LURP-one-like protein (DUF567)(AT5G01750)	26.8	2.8e-07	84.100000
Pipt25HS_TRINITY_DN175266_c0_g1	NP_001078475.1	AT4G31700	ribosomal protein S6(RPS6)	44.7	9.9e-13	97.700000
Pipt25HS_TRINITY_DN175327_c0_g1	NP_187559.1	AT3G09480	Histone superfamily protein(AT3G09480)	73.0	4.7e-41	99.200000
Pipt25HS_TRINITY_DN175416_c0_g1	NP_196882.1	AT5G13780	Acyl-CoA N-acyltransferases (NAT) superfamily protein(AT5G13780)	72.5	1.3e-59	94.900000
Pipt25HS_TRINITY_DN175437_c0_g2	NP_566336.1	AT3G08890	hypothetical protein (Protein of unknown function, DUF538)(AT3G08890)	68.8	1.3e-68	100.000000
Pipt25HS_TRINITY_DN175516_c0_g1	NP_179337.1	AT2G17450	RING-H2 finger A3A(RHA3A)	41.7	1.9e-19	88.500000
Pipt25HS_TRINITY_DN175630_c0_g1	NP_173045.1	AT1G15930	Ribosomal protein L7Ae/L30e/S12e/Gadd45 family protein(AT1G15930)	43.0	4.1e-28	97.300000
Pipt25HS_TRINITY_DN175884_c0_g1	NP_192431.1	AT4G05220	Late embryogenesis abundant (LEA) hydroxyproline-rich glycoprotein family(AT4G05220)	30.3	4.8e-22	88.900000
Pipt25HS_TRINITY_DN175977_c0_g1	NP_001189702.1	AT2G38650	galacturonosyltransferase 7(GAUT7)	43.9	4.5e-146	99.400000
Pipt25HS_TRINITY_DN175978_c0_g1	NP_181526.1	AT2G39970	Mitochondrial substrate carrier family protein(PXN)	29.5	6.8e-29	96.300000
Pipt25HS_TRINITY_DN17597_c0_g2	NP_176564.1	AT1G63780	Ribosomal RNA processing Brix domain protein(IMP4)	37.4	1.3e-57	100.000000
Pipt25HS_TRINITY_DN176261_c0_g1	NP_001078045.1	AT2G43320	S-adenosyl-L-methionine-dependent methyltransferases superfamily protein(AT2G43320)	45.1	1.7e-78	98.600000
Pipt25HS_TRINITY_DN176367_c0_g1	NP_177185.3	AT1G70280	NHL domain-containing protein(AT1G70280)	47.1	5.1e-105	86.600000
Pipt25HS_TRINITY_DN176442_c0_g1	NP_568534.1	AT5G36230	ARM repeat superfamily protein(AT5G36230)	76.2	3.6e-186	100.000000
Pipt25HS_TRINITY_DN176749_c0_g1	NP_001190439.1	AT5G39740	ribosomal protein L5 B(RPL5B)	57.4	6.4e-92	98.300000
Pipt25HS_TRINITY_DN176824_c0_g1	NP_188286.1	AT3G16640	translationally controlled tumor protein(TCTP)	69.6	6.2e-65	100.000000
Pipt25HS_TRINITY_DN177612_c0_g1	NP_190652.1	AT3G50830	cold-regulated 413-plasma membrane 2(COR413-PM2)	64.0	5.6e-68	100.000000
Pipt25HS_TRINITY_DN177733_c0_g1	NP_189791.1	AT3G42050	vacuolar ATP synthase subunit H family protein(AT3G42050)	31.6	3.8e-59	90.300000
Pipt25HS_TRINITY_DN177751_c1_g1	NP_195822.1	AT5G02020	E3 ubiquitin-protein ligase RLIM-like protein(SIS)	33.5	4.7e-10	95.500000
Pipt25HS_TRINITY_DN177995_c0_g1	NP_174346.1	AT1G30580	GTP binding protein(AT1G30580)	52.9	1.1e-110	95.700000
Pipt25HS_TRINITY_DN178262_c1_g2	NP_179998.1	AT2G24210	terpene synthase 10(TPS10)	27.7	7.8e-68	93.700000
Pipt25HS_TRINITY_DN178472_c0_g1	NP_172840.1	AT1G13870	KTI12-like, chromatin associated protein(DRL1)	33.9	2.9e-33	99.000000
Pipt25HS_TRINITY_DN178544_c0_g1	NP_192397.2	AT4G04880	adenosine/AMP deaminase family protein(AT4G04880)	60.0	9.1e-120	93.200000
Pipt25HS_TRINITY_DN178792_c0_g1	NP_001078148.1	AT3G13920	eukaryotic translation initiation factor 4A1(EIF4A1)	71.7	5.3e-166	100.000000
Pipt25HS_TRINITY_DN178896_c0_g1	NP_566764.1	AT3G25410	Sodium Bile acid symporter family(AT3G25410)	65.7	2.1e-128	86.700000
Pipt25HS_TRINITY_DN179073_c0_g1	NP_567250.1	AT4G03120	C2H2 and C2HC zinc fingers superfamily protein(AT4G03120)	48.1	1.4e-24	100.000000
Pipt25HS_TRINITY_DN17911_c0_g1	NP_176896.1	AT1G67280	Glyoxalase/Bleomycin resistance protein/Dioxygenase superfamily protein(AT1G67280)	69.4	6.4e-145	93.100000
Pipt25HS_TRINITY_DN179221_c0_g1	NP_194378.2	AT4G26480	RNA-binding KH domain-containing protein(AT4G26480)	63.9	2.9e-97	98.300000
Pipt25HS_TRINITY_DN179615_c0_g1	NP_190339.1	AT3G47550	RING/FYVE/PHD zinc finger superfamily protein(AT3G47550)	52.5	5.5e-72	95.200000
Pipt25HS_TRINITY_DN17974_c0_g1	NP_564828.1	AT1G64230	ubiquitin-conjugating enzyme 28(UBC28)	67.3	2.1e-56	98.000000
Pipt25HS_TRINITY_DN179819_c0_g1	NP_171702.1	AT1G02000	UDP-D-glucuronate 4-epimerase 2(GAE2)	75.1	1.5e-187	97.500000
Pipt25HS_TRINITY_DN179868_c0_g1	NP_568040.1	AT4G38370	Phosphoglycerate mutase family protein(AT4G38370)	59.6	2.8e-68	95.600000
Pipt25HS_TRINITY_DN180163_c0_g3	NP_177381.1	AT1G72370	40s ribosomal protein SA(P40)	72.3	8.4e-114	86.200000
Pipt25HS_TRINITY_DN180353_c0_g1	NP_199831.1	AT5G50200	nitrate transmembrane transporter(WR3)	43.7	4.2e-37	91.200000
Pipt25HS_TRINITY_DN180474_c0_g1	NP_568653.1	AT5G46020	28 kDa heat/acid-stable phosphoprotein-like protein(AT5G46020)	70.1	2.5e-47	100.000000
Pipt25HS_TRINITY_DN180562_c0_g1	NP_180826.2	AT2G32670	vesicle-associated membrane protein 725(VAMP725)	80.8	1.9e-101	99.500000
Pipt25HS_TRINITY_DN180574_c0_g1	NP_195020.1	AT4G32940	gamma vacuolar processing enzyme(GAMMA-VPE)	66.2	2.1e-185	94.700000
Pipt25HS_TRINITY_DN180811_c0_g1	NP_001319859.1	AT4G03430	pre-mRNA splicing factor-like protein(EMB2770)	43.9	1.4e-209	99.200000
Pipt25HS_TRINITY_DN181094_c0_g2	NP_200128.1	AT5G53160	regulatory components of ABA receptor 3(RCAR3)	72.0	1.9e-73	89.300000
Pipt25HS_TRINITY_DN181341_c0_g1	NP_179564.1	AT2G19740	Ribosomal protein L31e family protein(AT2G19740)	52.9	3.7e-29	84.000000
Pipt25HS_TRINITY_DN181659_c0_g1	NP_001323778.1	AT2G04700	ferredoxin thioredoxin reductase catalytic beta chain family protein(AT2G04700)	82.9	8,00E-58	89.800000
Pipt25HS_TRINITY_DN181694_c0_g1	NP_200288.1	AT5G54770	thiazole biosynthetic enzyme, chloroplast (ARA6) (THI1) (THI4)(THI1)	76.7	6.5e-139	89.600000
Pipt25HS_TRINITY_DN181856_c0_g1	NP_171716.1	AT1G02140	mago nashi family protein(MAGO)	74.1	2.4e-57	97.200000
Pipt25HS_TRINITY_DN181872_c0_g1	NP_001184999.1	AT1G15200	protein-protein interaction regulator family protein(AT1G15200)	56.6	2.5e-63	97.800000
Pipt25HS_TRINITY_DN182050_c0_g1	NP_177100.1	AT1G69410	eukaryotic elongation factor 5A-3(ELF5A-3)	56.7	5.5e-47	98.700000
Pipt25HS_TRINITY_DN182308_c0_g1	NP_180456.1	AT2G28900	outer plastid envelope protein 16-1(OEP16-1)	53.1	1.2e-40	97.300000
Pipt25HS_TRINITY_DN182439_c0_g1	NP_174010.1	AT1G26880	Ribosomal protein L34e superfamily protein(AT1G26880)	65.2	8.9e-34	99.100000
Pipt25HS_TRINITY_DN182496_c0_g1	NP_195765.3	AT5G01450	RING/U-box superfamily protein(APD2)	34.3	3.6e-52	99.700000
Pipt25HS_TRINITY_DN182518_c0_g1	NP_200582.3	AT5G57740	hypothetical protein(XBAT32)	58.7	8,00E-154	84.500000
Pipt25HS_TRINITY_DN182550_c0_g1	NP_001190083.1	AT3G54050	high cyclic electron flow 1(HCEF1)	72.1	3.2e-166	99.800000
Pipt25HS_TRINITY_DN182644_c0_g1	NP_196921.1	AT5G14170	SWIB/MDM2 domain superfamily protein(CHC1)	23.4	1,00E-23	87.200000
Pipt25HS_TRINITY_DN182700_c0_g2	NP_188809.2	AT3G21720	isocitrate lyase(ICL)	58.2	1.4e-182	98.300000
Pipt25HS_TRINITY_DN183028_c0_g1	NP_001154684.1	AT3G62030	rotamase CYP 4(ROC4)	63.9	6.2e-75	81.300000
Pipt25HS_TRINITY_DN183170_c0_g2	NP_201191.1	AT5G63860	Regulator of chromosome condensation (RCC1) family protein(UVR8)	43.8	2.9e-109	95.500000
Pipt25HS_TRINITY_DN183374_c0_g1	NP_177100.1	AT1G69410	eukaryotic elongation factor 5A-3(ELF5A-3)	61.0	1.5e-39	96.800000
Pipt25HS_TRINITY_DN183805_c1_g1	NP_200469.1	AT5G56580	MAP kinase kinase 6(MKK6)	73.3	1.6e-150	99.400000
Pipt25HS_TRINITY_DN183959_c0_g1	NP_566487.1	AT3G14410	Nucleotide/sugar transporter family protein(AT3G14410)	27.8	9.3e-18	81.000000
Pipt25HS_TRINITY_DN184279_c0_g1	NP_850057.1	AT2G24765	ADP-ribosylation factor 3(ARF3)	77.7	1.8e-78	98.300000
Pipt25HS_TRINITY_DN184907_c0_g1	NP_001322441.1	AT1G21350	Thioredoxin superfamily protein(AT1G21350)	71.5	1,00E-79	96.400000
Pipt25HS_TRINITY_DN185347_c0_g1	NP_001031064.1	AT1G18250	Pathogenesis-related thaumatin superfamily protein(ATLP-1)	64.2	3.7e-90	94.300000
Pipt25HS_TRINITY_DN185648_c0_g1	NP_564299.1	AT1G28120	ubiquitin thioesterase otubain-like protein(AT1G28120)	64.9	1.1e-101	90.100000
Pipt25HS_TRINITY_DN185715_c0_g1	NP_191470.1	AT3G59110	Protein kinase superfamily protein(AT3G59110)	54.7	1.1e-150	96.200000
Pipt25HS_TRINITY_DN185900_c0_g2	NP_001077561.1	AT1G19330	histone deacetylase complex subunit(AT1G19330)	61.3	1.9e-67	93.600000
Pipt25HS_TRINITY_DN185908_c0_g1	NP_001323648.1	AT2G28910	CAX interacting protein 4(CXIP4)	42.2	4.8e-41	99.500000
Pipt25HS_TRINITY_DN186104_c0_g1	NP_177313.1	AT1G71695	Peroxidase superfamily protein(AT1G71695)	53.9	2.4e-98	91.700000
Pipt25HS_TRINITY_DN186369_c0_g1	NP_194953.1	AT4G32260	ATPase, F0 complex, subunit B/B', bacterial/chloroplast(PDE334)	48.7	1,00E-41	98.700000
Pipt25HS_TRINITY_DN186432_c0_g1	NP_180071.1	AT2G24990	Serine/threonine-protein kinase Rio1(AT2G24990)	58.4	3,00E-175	99.100000
Pipt25HS_TRINITY_DN186922_c0_g3	NP_564249.1	AT1G26480	general regulatory factor 12(GRF12)	68.6	2.7e-85	97.900000
Pipt25HS_TRINITY_DN186926_c0_g1	NP_172508.4	AT1G10370	Glutathione S-transferase family protein(ERD9)	71.3	2.7e-90	96.100000
Pipt25HS_TRINITY_DN187498_c0_g1	NP_178762.1	AT2G07560	H[+]-ATPase 6(HA6)	80.5	0	98.800000
Pipt25HS_TRINITY_DN187544_c0_g2	NP_564417.1	AT1G33120	Ribosomal protein L6 family(AT1G33120)	52.7	3.1e-32	99.200000
Pipt25HS_TRINITY_DN187641_c0_g1	NP_196254.1	AT5G06360	Ribosomal protein S8e family protein(AT5G06360)	60.2	5.7e-81	100.000000
Pipt25HS_TRINITY_DN187974_c0_g1	NP_200168.1	AT5G53560	cytochrome B5 isoform E(CB5-E)	37.9	4.9e-14	96.800000
Pipt25HS_TRINITY_DN188444_c0_g1	NP_566666.2	AT3G20630	ubiquitin-specific protease 14(UBP14)	33.5	4.3e-112	98.300000
Pipt25HS_TRINITY_DN188619_c0_g1	NP_173597.1	AT1G21780	BTB/POZ domain-containing protein(AT1G21780)	61.1	2.5e-118	99.400000
Pipt25HS_TRINITY_DN188831_c0_g1	NP_177436.1	AT1G72930	toll/interleukin-1 receptor-like protein(TIR)	30.3	1.9e-20	90.500000
Pipt25HS_TRINITY_DN189064_c0_g1	NP_188628.1	AT3G19940	Major facilitator superfamily protein(AT3G19940)	47.0	2.8e-122	91.800000
Pipt25HS_TRINITY_DN189073_c1_g1	NP_565132.2	AT1G76460	RNA-binding (RRM/RBD/RNP motifs) family protein(AT1G76460)	46.3	8.6e-50	82.000000
Pipt25HS_TRINITY_DN189127_c0_g1	NP_566564.1	AT3G17020	Adenine nucleotide alpha hydrolases-like superfamily protein(AT3G17020)	56.1	1.3e-51	96.300000
Pipt25HS_TRINITY_DN189181_c0_g1	NP_195175.1	AT4G34490	cyclase associated protein 1(CAP1)	29.0	1.2e-43	97.800000
Pipt25HS_TRINITY_DN189228_c0_g1	NP_177325.2	AT1G71800	cleavage stimulating factor 64(CSTF64)	32.2	4.2e-24	99.300000
Pipt25HS_TRINITY_DN189568_c0_g1	NP_001326523.1	AT3G43810	calmodulin 7(CAM7)	24.7	1.7e-13	98.000000
Pipt25HS_TRINITY_DN189662_c0_g2	NP_176968.1	AT1G68010	hydroxypyruvate reductase(HPR)	81.9	3.1e-188	88.900000
Pipt25HS_TRINITY_DN189731_c0_g1	NP_567104.1	AT3G60770	Ribosomal protein S13/S15(AT3G60770)	70.9	4.3e-60	98.100000
Pipt25HS_TRINITY_DN189763_c0_g1	NP_197190.1	AT5G16880	Target of Myb protein 1(AT5G16880)	62.0	2.3e-129	100.000000
Pipt25HS_TRINITY_DN189783_c0_g1	NP_197679.1	AT5G22880	histone B2(HTB2)	66.7	1.7e-37	91.100000
Pipt25HS_TRINITY_DN189980_c0_g1	NP_201266.1	AT5G64610	histone acetyltransferase of the MYST family 1(HAM1)	43.9	1.1e-94	98.100000
Pipt25HS_TRINITY_DN190093_c0_g1	NP_196843.1	AT5G13390	no exine formation 1(NEF1)	57.5	0	97.900000
Pipt25HS_TRINITY_DN190136_c0_g1	NP_001077743.1	AT1G60430	actin-related protein C3(ARPC3)	40.0	5.6e-31	98.100000
Pipt25HS_TRINITY_DN190187_c0_g1	NP_199995.1	AT5G51820	phosphoglucomutase(PGM)	50.9	9.4e-158	100.000000
Pipt25HS_TRINITY_DN190288_c0_g1	NP_565816.1	AT2G35680	Phosphotyrosine protein phosphatases superfamily protein(AT2G35680)	52.2	1.8e-83	86.700000
Pipt25HS_TRINITY_DN190633_c0_g1	NP_195348.2	AT4G36250	aldehyde dehydrogenase 3F1(ALDH3F1)	55.5	3.1e-157	100.000000
Pipt25HS_TRINITY_DN191033_c0_g1	NP_564118.1	AT1G20575	Nucleotide-diphospho-sugar transferases superfamily protein(DPMS1)	84.5	9.7e-115	95.100000
Pipt25HS_TRINITY_DN191118_c0_g1	NP_193616.2	AT4G18810	NAD(P)-binding Rossmann-fold superfamily protein(AT4G18810)	70.3	3.4e-227	91.200000
Pipt25HS_TRINITY_DN191137_c0_g1	NP_180273.1	AT2G27050	ETHYLENE-INSENSITIVE3-like 1(EIL1)	53.8	4.3e-146	81.900000
Pipt25HS_TRINITY_DN191176_c0_g1	NP_001324413.1	AT2G02070	indeterminate(ID)-domain 5(IDD5)	41.2	7.9e-97	92.700000
Pipt25HS_TRINITY_DN191261_c0_g1	NP_850844.1	AT5G18400	Cytokine-induced anti-apoptosis inhibitor 1, Fe-S biogenesi(AT5G18400)	44.4	1.1e-53	100.000000
Pipt25HS_TRINITY_DN191375_c0_g1	NP_172840.1	AT1G13870	KTI12-like, chromatin associated protein(DRL1)	67.9	3.5e-114	99.300000
Pipt25HS_TRINITY_DN191480_c0_g1	NP_193236.1	AT4G15000	Ribosomal L27e protein family(AT4G15000)	56.6	9.4e-38	96.500000
Pipt25HS_TRINITY_DN191593_c0_g1	NP_849348.1	AT4G09730	RH39(RH39)	54.5	7,00E-181	97.800000
Pipt25HS_TRINITY_DN191652_c0_g1	NP_188056.1	AT3G14390	Pyridoxal-dependent decarboxylase family protein(AT3G14390)	67.2	3.1e-192	92.900000
Pipt25HS_TRINITY_DN191932_c0_g1	NP_187201.1	AT3G05500	Rubber elongation factor protein (REF)(AT3G05500)	46.7	1.1e-57	93.400000
Pipt25HS_TRINITY_DN192110_c0_g2	NP_199693.1	AT5G48820	inhibitor/interactor with cyclin-dependent kinase(ICK6)	32.2	3.6e-15	100.000000
Pipt25HS_TRINITY_DN192112_c0_g1	NP_191117.1	AT3G55580	Regulator of chromosome condensation (RCC1) family protein(AT3G55580)	31.3	2.5e-54	89.000000
Pipt25HS_TRINITY_DN192126_c0_g1	NP_567970.1	AT4G34700	LYR family of Fe/S cluster biogenesis protein(CIB22)	60.9	3.4e-33	94.000000
Pipt25HS_TRINITY_DN192196_c0_g2	NP_001332196.1	AT5G55230	microtubule-associated proteins 65-1(MAP65-1)	65.8	1.4e-212	99.800000
Pipt25HS_TRINITY_DN192486_c0_g1	NP_680187.2	AT5G21990	Tetratricopeptide repeat (TPR)-like superfamily protein(TPR7)	47.4	4,00E-121	100.000000
Pipt25HS_TRINITY_DN192634_c0_g1	NP_196815.2	AT5G13110	glucose-6-phosphate dehydrogenase 2(G6PD2)	79.3	5.5e-252	88.400000
Pipt25HS_TRINITY_DN192792_c0_g1	NP_186956.2	AT3G03060	P-loop containing nucleoside triphosphate hydrolases superfamily protein(AT3G03060)	73.5	2.7e-246	99.800000
Pipt25HS_TRINITY_DN192905_c0_g1	NP_564011.1	AT1G16890	ubiquitin-conjugating enzyme 36(UBC36)	85.7	4.1e-71	96.700000
Pipt25HS_TRINITY_DN193079_c0_g1	NP_175463.1	AT1G50460	hexokinase-like 1(HKL1)	59.8	3.1e-168	98.600000
Pipt25HS_TRINITY_DN193120_c1_g1	NP_850236.1	AT2G34750	RNA polymerase I specific transcription initiation factor RRN3 protein(AT2G34750)	40.4	1.5e-109	90.100000
Pipt25HS_TRINITY_DN193225_c2_g1	NP_568375.2	AT5G19510	Translation elongation factor EF1B/ribosomal protein S6 family protein(AT5G19510)	42.2	1.2e-34	100.000000
Pipt25HS_TRINITY_DN193364_c0_g1	NP_192839.1	AT4G11010	nucleoside diphosphate kinase 3(NDPK3)	68.2	2,00E-88	99.600000
Pipt25HS_TRINITY_DN193390_c0_g1	NP_171936.1	AT1G04410	Lactate/malate dehydrogenase family protein(c-NAD-MDH1)	88.9	1.9e-169	100.000000
Pipt25HS_TRINITY_DN193520_c0_g1	NP_192897.2	AT4G11600	glutathione peroxidase 6(GPX6)	49.1	6.4e-41	98.800000
Pipt25HS_TRINITY_DN193691_c0_g1	NP_566047.1	AT2G45600	alpha/beta-Hydrolases superfamily protein(AT2G45600)	43.9	4.4e-73	97.400000
Pipt25HS_TRINITY_DN193764_c0_g2	NP_190331.3	AT3G47470	light-harvesting chlorophyll-protein complex I subunit A4(LHCA4)	78.7	8.7e-111	98.000000
Pipt25HS_TRINITY_DN193842_c0_g1	NP_199669.1	AT5G48580	FK506- and rapamycin-binding protein 15 kD-2(FKBP15-2)	70.9	3.6e-57	99.400000
Pipt25HS_TRINITY_DN193868_c0_g2	NP_001326959.1	AT3G25800	protein phosphatase 2A subunit A2(PP2AA2)	87.9	1.6e-301	100.000000
Pipt25HS_TRINITY_DN193902_c0_g1	NP_680225.2	AT5G26742	DEAD box RNA helicase (RH3)(emb1138)	63.3	6.4e-237	89.200000
Pipt25HS_TRINITY_DN193963_c0_g1	NP_182269.1	AT2G47470	thioredoxin family protein(UNE5)	46.6	5,00E-88	98.300000
Pipt25HS_TRINITY_DN194031_c0_g1	NP_172620.1	AT1G11530	C-terminal cysteine residue is changed to a serine 1(CXXS1)	50.9	6.6e-30	87.500000
Pipt25HS_TRINITY_DN194086_c0_g2	NP_001154730.1	AT5G22620	phosphoglycerate/bisphosphoglycerate mutase family protein(AT5G22620)	56.3	3,00E-148	86.400000
Pipt25HS_TRINITY_DN194087_c0_g1	NP_001325482.1	AT3G19920	BTB/POZ domain protein(AT3G19920)	35.6	3.6e-64	86.300000
Pipt25HS_TRINITY_DN194124_c0_g1	NP_197445.1	AT5G19440	NAD(P)-binding Rossmann-fold superfamily protein(AT5G19440)	31.2	7.9e-25	98.300000
Pipt25HS_TRINITY_DN194143_c0_g1	NP_565822.1	AT2G35760	Uncharacterized protein family (UPF0497)(AT2G35760)	51.8	1.6e-43	85.400000
Pipt25HS_TRINITY_DN194194_c0_g1	NP_001320317.1	AT1G18720	ER membrane protein, putative (DUF962)(AT1G18720)	58.6	6.8e-58	98.000000
Pipt25HS_TRINITY_DN194209_c1_g1	NP_188447.1	AT3G18190	TCP-1/cpn60 chaperonin family protein(AT3G18190)	58.6	2.8e-167	99.600000
Pipt25HS_TRINITY_DN194271_c0_g1	NP_196252.1	AT5G06340	nudix hydrolase homolog 27(NUDX27)	37.3	8.1e-26	93.900000
Pipt25HS_TRINITY_DN194305_c0_g1	NP_200524.1	AT5G57140	purple acid phosphatase 28(PAP28)	57.1	1.3e-124	94.300000
Pipt25HS_TRINITY_DN194311_c0_g3	NP_568049.1	AT4G38970	fructose-bisphosphate aldolase 2(FBA2)	80.4	1.1e-181	99.200000
Pipt25HS_TRINITY_DN194378_c0_g1	NP_001331080.1	AT5G38900	Thioredoxin superfamily protein(AT5G38900)	56.7	2,00E-74	97.300000
Pipt25HS_TRINITY_DN194380_c0_g1	NP_565415.1	AT2G17380	associated protein 19(AP19)	90.1	6.7e-80	100.000000
Pipt25HS_TRINITY_DN194439_c0_g1	NP_001031632.1	AT4G14147	binding protein(ARPC4)	60.1	2.9e-55	92.300000
Pipt25HS_TRINITY_DN194645_c0_g1	NP_001324420.1	AT2G34040	Apoptosis inhibitory protein 5 (API5)(AT2G34040)	67.9	2,00E-205	99.400000
Pipt25HS_TRINITY_DN195470_c0_g1	NP_001320653.1	AT1G02260	Divalent ion symporter(AT1G02260)	59.9	2,00E-168	99.800000
Pipt25HS_TRINITY_DN195537_c0_g3	NP_178257.1	AT2G01480	O-fucosyltransferase family protein(AT2G01480)	62.4	3.7e-205	96.400000
Pipt25HS_TRINITY_DN195719_c0_g1	NP_563735.1	AT1G05360	vacuole membrane-like protein(KMS2)	34.6	5.5e-41	96.600000
Pipt25HS_TRINITY_DN195763_c0_g1	NP_001319425.1	AT1G80090	Cystathionine beta-synthase (CBS) family protein(CBSX4)	48.1	6.2e-84	94.700000
Pipt25HS_TRINITY_DN195996_c0_g1	NP_001318947.1	AT1G07770	ribosomal protein S15A(RPS15A)	73.8	4,00E-52	91.500000
Pipt25HS_TRINITY_DN196239_c0_g1	NP_195744.1	AT5G01240	like AUXIN RESISTANT 1(LAX1)	79.3	5.3e-229	96.600000
Pipt25HS_TRINITY_DN196449_c0_g1	NP_566452.1	AT3G13320	cation exchanger 2(CAX2)	67.9	7.8e-158	90.900000
Pipt25HS_TRINITY_DN19647_c0_g2	NP_196849.1	AT5G13450	delta subunit of Mt ATP synthase(ATP5)	48.9	1,00E-55	90.000000
Pipt25HS_TRINITY_DN196498_c0_g1	NP_195693.1	AT4G39830	Cupredoxin superfamily protein(AT4G39830)	31.1	7.1e-80	87.700000
Pipt25HS_TRINITY_DN196620_c0_g1	NP_187143.1	AT3G04920	Ribosomal protein S24e family protein(AT3G04920)	66.9	6.3e-37	87.600000
Pipt25HS_TRINITY_DN196636_c0_g1	NP_199142.1	AT5G43280	delta(3,5),delta(2,4)-dienoyl-CoA isomerase 1(DCI1)	61.9	5,00E-91	100.000000
Pipt25HS_TRINITY_DN196750_c0_g1	NP_001329967.1	AT5G65860	ankyrin repeat family protein(AT5G65860)	68.2	1.9e-137	98.200000
Pipt25HS_TRINITY_DN196860_c0_g2	NP_567536.1	AT4G17720	RNA-binding (RRM/RBD/RNP motifs) family protein(AT4G17720)	51.0	3,00E-71	98.100000
Pipt25HS_TRINITY_DN196944_c0_g1	NP_001030624.1	AT3G02750	Protein phosphatase 2C family protein(AT3G02750)	52.2	8,00E-138	98.100000
Pipt25HS_TRINITY_DN197123_c0_g1	NP_187818.1	AT3G12110	actin-11(ACT11)	96.3	3.3e-215	100.000000
Pipt25HS_TRINITY_DN197157_c0_g1	NP_197445.1	AT5G19440	NAD(P)-binding Rossmann-fold superfamily protein(AT5G19440)	44.3	7.6e-43	85.000000
Pipt25HS_TRINITY_DN197330_c0_g1	NP_850182.1	AT2G32080	purin-rich alpha 1(PUR ALPHA-1)	61.9	1.9e-90	97.800000
Pipt25HS_TRINITY_DN197419_c0_g1	NP_565129.1	AT1G76270	O-fucosyltransferase family protein(AT1G76270)	60.0	1.2e-190	94.200000
Pipt25HS_TRINITY_DN197451_c0_g2	NP_177713.3	AT1G75850	VPS35 homolog B(VPS35B)	75.8	0	99.400000
Pipt25HS_TRINITY_DN197546_c0_g1	NP_001324655.1	AT2G39130	Transmembrane amino acid transporter family protein(AT2G39130)	42.4	2.5e-107	99.800000
Pipt25HS_TRINITY_DN197566_c0_g2	NP_564432.3	AT1G34000	one-helix protein 2(OHP2)	54.8	4.7e-34	92.700000
Pipt25HS_TRINITY_DN197583_c0_g1	NP_566295.1	AT3G06890	transmembrane protein(AT3G06890)	35.0	4.9e-11	83.500000
Pipt25HS_TRINITY_DN197614_c0_g1	NP_567951.1	AT4G34090	cyclin delta-3(AT4G34090)	59.3	2.6e-110	95.300000
Pipt25HS_TRINITY_DN197679_c0_g1	NP_001030665.1	AT3G09690	alpha/beta-Hydrolases superfamily protein(AT3G09690)	47.4	1.4e-137	92.800000
Pipt25HS_TRINITY_DN197874_c0_g3	NP_187631.2	AT3G10200	S-adenosyl-L-methionine-dependent methyltransferases superfamily protein(AT3G10200)	60.8	2.7e-227	98.100000
Pipt25HS_TRINITY_DN19791_c0_g1	NP_001318428.1	AT2G45300	RNA 3'-terminal phosphate cyclase/enolpyruvate transferase, alpha/beta(AT2G45300)	56.2	3.1e-118	98.300000
Pipt25HS_TRINITY_DN197931_c0_g1	NP_001324585.1	AT2G44480	beta glucosidase 17(BGLU17)	50.8	7.2e-149	96.600000
Pipt25HS_TRINITY_DN198053_c0_g1	NP_187758.1	AT3G11510	Ribosomal protein S11 family protein(AT3G11510)	78.5	7.1e-61	89.800000
Pipt25HS_TRINITY_DN198273_c0_g1	NP_194371.2	AT4G26410	chromosome-associated kinesin(AT4G26410)	25.6	5.6e-17	99.200000
Pipt25HS_TRINITY_DN198400_c0_g2	NP_001326769.1	AT3G20870	ZIP metal ion transporter family(AT3G20870)	30.1	3.3e-16	94.600000
Pipt25HS_TRINITY_DN198418_c0_g1	NP_176308.2	AT1G61130	serine carboxypeptidase-like 32(SCPL32)	61.5	1.6e-169	98.300000
Pipt25HS_TRINITY_DN198475_c0_g1	NP_200330.1	AT5G55190	RAN GTPase 3(RAN3)	70.0	2.4e-86	88.800000
Pipt25HS_TRINITY_DN198611_c0_g1	NP_188862.1	AT3G22230	Ribosomal L27e protein family(AT3G22230)	77.8	4.1e-56	80.800000
Pipt25HS_TRINITY_DN198751_c0_g1	NP_001322148.1	AT1G80360	Pyridoxal phosphate (PLP)-dependent transferases superfamily protein(AT1G80360)	67.8	1.2e-163	90.000000
Pipt25HS_TRINITY_DN198841_c0_g1	NP_200077.1	AT5G52650	RNA binding Plectin/S10 domain-containing protein(AT5G52650)	48.5	3.4e-25	94.000000
Pipt25HS_TRINITY_DN198907_c0_g1	NP_188046.1	AT3G14290	20S proteasome alpha subunit E2(PAE2)	66.7	9.3e-89	98.400000
Pipt25HS_TRINITY_DN199053_c0_g1	NP_190719.1	AT3G51510	transmembrane protein(AT3G51510)	60.5	1.1e-46	81.300000
Pipt25HS_TRINITY_DN199155_c0_g1	NP_563855.1	AT1G09850	xylem bark cysteine peptidase 3(XBCP3)	51.3	5,00E-91	92.100000
Pipt25HS_TRINITY_DN199196_c0_g1	NP_176915.1	AT1G67480	Galactose oxidase/kelch repeat superfamily protein(AT1G67480)	60.5	5.2e-123	88.600000
Pipt25HS_TRINITY_DN199211_c0_g1	NP_193312.5	AT4G15770	RNA binding protein(AT4G15770)	51.7	3.1e-51	98.300000
Pipt25HS_TRINITY_DN199332_c0_g1	NP_178168.1	AT1G80530	Major facilitator superfamily protein(AT1G80530)	52.6	3.3e-164	96.500000
Pipt25HS_TRINITY_DN199432_c0_g1	NP_180152.1	AT2G25810	tonoplast intrinsic protein 4;1(TIP4;1)	69.2	8.9e-92	99.600000
Pipt25HS_TRINITY_DN199451_c0_g1	NP_001326254.1	AT3G61750	Cytochrome b561/ferric reductase transmembrane with DOMON related domain-containing protein(AT3G61750)	26.6	2.8e-21	88.000000
Pipt25HS_TRINITY_DN199846_c0_g1	NP_849990.1	AT2G19600	K+ efflux antiporter 4(KEA4)	70.4	2.2e-208	99.700000
Pipt25HS_TRINITY_DN19985_c0_g1	NP_181996.1	AT2G44680	casein kinase II beta subunit 4(CKB4)	63.0	2.9e-99	97.800000
Pipt25HS_TRINITY_DN200011_c0_g1	NP_564931.1	AT1G68490	translocase subunit seca(AT1G68490)	38.1	8,00E-20	100.000000
Pipt25HS_TRINITY_DN200087_c0_g1	NP_181522.1	AT2G39930	isoamylase 1(ISA1)	70.5	0	91.600000
Pipt25HS_TRINITY_DN200122_c0_g1	NP_564565.1	AT1G50300	TBP-associated factor 15(TAF15)	60.8	2,00E-121	83.700000
Pipt25HS_TRINITY_DN200383_c0_g1	NP_201299.2	AT5G64940	ABC2 homolog 13(ATH13)	70.6	7.7e-291	95.100000
Pipt25HS_TRINITY_DN200425_c0_g1	NP_200140.1	AT5G53280	plastid division1(PDV1)	30.8	2.8e-24	88.000000
Pipt25HS_TRINITY_DN200441_c0_g1	NP_568848.1	AT5G57090	Auxin efflux carrier family protein(EIR1)	50.2	6.7e-161	99.900000
Pipt25HS_TRINITY_DN200554_c0_g1	NP_001031416.1	AT2G25770	Polyketide cyclase/dehydrase and lipid transport superfamily protein(AT2G25770)	32.6	1.9e-21	82.400000
Pipt25HS_TRINITY_DN200689_c0_g1	NP_198937.1	AT5G41210	glutathione S-transferase THETA 1(GSTT1)	35.0	2.4e-30	95.600000
Pipt25HS_TRINITY_DN201100_c0_g1	NP_566720.1	AT3G22960	Pyruvate kinase family protein(PKP-ALPHA)	78.9	4.7e-240	88.800000
Pipt25HS_TRINITY_DN201294_c1_g1	NP_181283.1	AT2G37470	Histone superfamily protein(AT2G37470)	68.1	2.2e-39	97.800000
Pipt25HS_TRINITY_DN201369_c0_g1	NP_177675.1	AT1G75420	UDP-Glycosyltransferase superfamily protein(AT1G75420)	72.0	6.8e-186	97.000000
Pipt25HS_TRINITY_DN201569_c0_g1	NP_177261.1	AT1G71050	Heavy metal transport/detoxification superfamily protein(HIPP20)	56.6	3.3e-44	100.000000
Pipt25HS_TRINITY_DN201669_c0_g1	NP_190467.1	AT3G48980	O-glucosyltransferase rumi-like protein (DUF821)(AT3G48980)	51.8	1.9e-145	83.900000
Pipt25HS_TRINITY_DN201827_c0_g1	NP_565187.1	AT1G78700	BES1/BZR1 homolog 4(BEH4)	38.2	5.8e-39	95.700000
Pipt25HS_TRINITY_DN201896_c0_g1	NP_180239.1	AT2G26710	Cytochrome P450 superfamily protein(BAS1)	49.1	2.6e-149	97.900000
Pipt25HS_TRINITY_DN201956_c0_g1	NP_001190974.1	AT4G39870	TLD-domain containing nucleolar protein(AT4G39870)	46.8	5.6e-73	99.100000
Pipt25HS_TRINITY_DN202263_c0_g4	NP_195994.3	AT5G03740	histone deacetylase 2C(HD2C)	37.2	2.1e-25	99.200000
Pipt25HS_TRINITY_DN202576_c2_g1	NP_191326.1	AT3G57670	C2H2-type zinc finger family protein(NTT)	53.7	4.7e-103	89.100000
Pipt25HS_TRINITY_DN202606_c0_g2	NP_191890.1	AT3G63310	Bax inhibitor-1 family protein(BIL4)	70.5	3.4e-83	95.900000
Pipt25HS_TRINITY_DN202759_c0_g1	NP_177535.2	AT1G73950	Transmembrane Fragile-X-F-associated protein(AT1G73950)	66.5	1.8e-186	97.800000
Pipt25HS_TRINITY_DN202809_c0_g1	NP_193487.2	AT4G17540	dynamin(AT4G17540)	39.2	8.7e-43	98.900000
Pipt25HS_TRINITY_DN202978_c0_g1	NP_568603.1	AT5G42190	E3 ubiquitin ligase SCF complex subunit SKP1/ASK1 family protein(AT5G42190)	53.2	6.7e-40	96.900000
Pipt25HS_TRINITY_DN203217_c0_g1	NP_194640.1	AT4G29110	cotton fiber protein(AT4G29110)	31.5	8.3e-09	85.600000
Pipt25HS_TRINITY_DN203251_c0_g2	NP_174010.1	AT1G26880	Ribosomal protein L34e superfamily protein(AT1G26880)	65.2	5.2e-32	91.900000
Pipt25HS_TRINITY_DN203359_c0_g1	NP_177217.1	AT1G70600	Ribosomal protein L18e/L15 superfamily protein(AT1G70600)	87.7	9.4e-69	86.300000
Pipt25HS_TRINITY_DN203412_c0_g1	NP_563629.1	AT1G01510	NAD(P)-binding Rossmann-fold superfamily protein(AN)	61.0	8.6e-211	99.400000
Pipt25HS_TRINITY_DN203465_c0_g1	NP_187623.2	AT3G10120	hypothetical protein(AT3G10120)	26.1	4.9e-07	96.600000
Pipt25HS_TRINITY_DN203773_c0_g1	NP_194784.1	AT4G30550	Class I glutamine amidotransferase-like superfamily protein(GGP3)	49.4	3.5e-67	94.800000
Pipt25HS_TRINITY_DN203979_c0_g2	NP_173692.1	AT1G22780	Ribosomal protein S13/S18 family(PFL)	67.6	5.8e-55	89.700000
Pipt25HS_TRINITY_DN204040_c0_g1	NP_182287.1	AT2G47650	UDP-xylose synthase 4(UXS4)	74.2	1.3e-136	89.000000
Pipt25HS_TRINITY_DN204157_c0_g1	NP_199995.1	AT5G51820	phosphoglucomutase(PGM)	76.4	4.6e-281	93.800000
Pipt25HS_TRINITY_DN204431_c0_g1	NP_199207.1	AT5G43940	GroES-like zinc-binding dehydrogenase family protein(HOT5)	57.8	1.4e-121	91.600000
Pipt25HS_TRINITY_DN204610_c0_g3	NP_568630.1	AT5G43850	RmlC-like cupins superfamily protein(ARD4)	67.6	4.6e-77	100.000000
Pipt25HS_TRINITY_DN204723_c0_g1	NP_565138.1	AT1G76670	Nucleotide-sugar transporter family protein(AT1G76670)	73.0	1,00E-135	80.400000
Pipt25HS_TRINITY_DN204800_c0_g1	NP_199887.2	AT5G50740	Heavy metal transport/detoxification superfamily protein(AT5G50740)	40.6	8.6e-47	100.000000
Pipt25HS_TRINITY_DN204806_c0_g1	NP_001320717.1	AT1G68710	ATPase E1-E2 type family protein / haloacid dehalogenase-like hydrolase family protein(AT1G68710)	65.4	0	97.500000
Pipt25HS_TRINITY_DN205005_c0_g1	NP_564091.1	AT1G19580	gamma carbonic anhydrase 1(GAMMA CA1)	65.7	1,00E-101	99.600000
Pipt25HS_TRINITY_DN205186_c0_g2	NP_172849.1	AT1G13960	WRKY DNA-binding protein 4(WRKY4)	40.4	2.5e-83	83.600000
Pipt25HS_TRINITY_DN20519_c0_g1	NP_190556.2	AT3G49870	ADP-ribosylation factor-like A1C(ARLA1C)	56.8	6.4e-55	96.700000
Pipt25HS_TRINITY_DN205206_c0_g2	NP_200614.1	AT5G58060	SNARE-like superfamily protein(YKT61)	74.8	1.6e-84	94.000000
Pipt25HS_TRINITY_DN205287_c0_g1	NP_566716.1	AT3G22750	Protein kinase superfamily protein(AT3G22750)	70.9	1,00E-155	96.100000
Pipt25HS_TRINITY_DN205383_c0_g1	NP_001318600.1	AT5G19540	thermosome subunit gamma(AT5G19540)	52.2	4,00E-104	80.100000
Pipt25HS_TRINITY_DN205480_c0_g1	NP_187143.1	AT3G04920	Ribosomal protein S24e family protein(AT3G04920)	67.2	1.6e-40	92.900000
Pipt25HS_TRINITY_DN205592_c0_g1	NP_197716.1	AT5G23250	Succinyl-CoA ligase, alpha subunit(AT5G23250)	86.9	3.7e-154	94.700000
Pipt25HS_TRINITY_DN205688_c0_g1	NP_568248.2	AT5G11300	mitotic-like cyclin 3B from Arabidopsi(CYC3B)	47.3	5.4e-95	97.800000
Pipt25HS_TRINITY_DN205730_c0_g1	NP_188185.1	AT3G15640	Rubredoxin-like superfamily protein(AT3G15640)	38.2	2.4e-17	80.900000
Pipt25HS_TRINITY_DN206018_c0_g1	NP_195406.2	AT4G36880	cysteine proteinase1(CP1)	30.8	3.4e-33	94.100000
Pipt25HS_TRINITY_DN206069_c1_g1	NP_001324567.1	AT2G12646	PLATZ transcription factor family protein(AT2G12646)	44.1	2.6e-51	95.200000
Pipt25HS_TRINITY_DN206115_c0_g1	NP_191253.1	AT3G56940	dicarboxylate diiron protein, putative (Crd1)(CRD1)	69.1	7.1e-145	80.800000
Pipt25HS_TRINITY_DN206263_c0_g1	NP_565913.1	AT2G39730	rubisco activase(RCA)	73.9	3.7e-189	99.100000
Pipt25HS_TRINITY_DN206461_c0_g1	NP_568166.1	AT5G06290	2-cysteine peroxiredoxin B(2-Cys Prx B)	70.3	2,00E-103	100.000000
Pipt25HS_TRINITY_DN206565_c0_g1	NP_001031068.1	AT1G19660	Wound-responsive family protein(AT1G19660)	59.9	9.4e-105	98.800000
Pipt25HS_TRINITY_DN206595_c0_g1	NP_566100.2	AT2G47400	CP12 domain-containing protein 1(CP12-1)	49.6	7.5e-14	90.100000
Pipt25HS_TRINITY_DN206739_c0_g1	NP_177875.1	AT1G77510	PDI-like 1-2(PDIL1-2)	41.6	3.9e-94	99.000000
Pipt25HS_TRINITY_DN206972_c0_g2	NP_189313.2	AT3G26780	Phosphoglycerate mutase family protein(MEF14)	50.4	1.1e-99	98.300000
Pipt25HS_TRINITY_DN206976_c0_g1	NP_001031266.1	AT1G71860	protein tyrosine phosphatase 1(PTP1)	33.5	3.1e-34	94.700000
Pipt25HS_TRINITY_DN207515_c0_g1	NP_001325164.1	AT2G02760	ubiquiting-conjugating enzyme 2(UBC2)	97.4	5.9e-86	100.000000
Pipt25HS_TRINITY_DN207731_c0_g1	NP_175868.1	AT1G54690	gamma histone variant H2AX(GAMMA-H2AX)	89.7	1,00E-60	98.600000
Pipt25HS_TRINITY_DN207768_c0_g1	NP_568280.1	AT5G12470	UvrABC system C protein, putative (DUF3411)(AT5G12470)	62.6	1.8e-115	92.500000
Pipt25HS_TRINITY_DN207848_c0_g1	NP_567380.2	AT4G11740	Ubiquitin-like superfamily protein(SAY1)	42.7	1.1e-104	100.000000
Pipt25HS_TRINITY_DN207892_c0_g1	NP_001077439.1	AT1G01100	60S acidic ribosomal protein family(AT1G01100)	51.7	3.4e-20	93.300000
Pipt25HS_TRINITY_DN208047_c0_g1	NP_194353.1	AT4G26230	Ribosomal protein L31e family protein(AT4G26230)	54.9	9.1e-24	80.300000
Pipt25HS_TRINITY_DN208061_c0_g1	NP_001331375.1	AT5G13870	xyloglucan endotransglucosylase/hydrolase 5(XTH5)	50.5	4.5e-81	97.400000
Pipt25HS_TRINITY_DN208162_c1_g1	NP_001323240.1	AT1G74520	HVA22 homologue A(HVA22A)	50.3	2.1e-44	94.500000
Pipt25HS_TRINITY_DN208171_c1_g2	NP_564053.1	AT1G18480	Calcineurin-like metallo-phosphoesterase superfamily protein(SLP2)	53.7	6.8e-116	90.000000
Pipt25HS_TRINITY_DN208234_c0_g1	NP_568620.1	AT5G43060	Granulin repeat cysteine protease family protein(RD21B)	55.0	3.9e-123	82.200000
Pipt25HS_TRINITY_DN208265_c0_g1	NP_196416.1	AT5G07990	Cytochrome P450 superfamily protein(TT7)	35.6	6.3e-95	94.900000
Pipt25HS_TRINITY_DN208428_c0_g1	NP_563790.1	AT1G07470	Transcription factor IIA, alpha/beta subunit(AT1G07470)	45.6	6.1e-74	94.700000
Pipt25HS_TRINITY_DN208578_c0_g1	NP_195287.1	AT4G35620	Cyclin B2;2(CYCB2;2)	38.7	7.8e-52	93.400000
Pipt25HS_TRINITY_DN208628_c0_g1	NP_196543.1	AT5G09810	actin 7(ACT7)	82.3	3,00E-187	100.000000
Pipt25HS_TRINITY_DN208779_c0_g2	NP_188473.1	AT3G18440	aluminum-activated malate transporter 9(ALMT9)	52.1	6.4e-152	97.500000
Pipt25HS_TRINITY_DN208785_c0_g1	NP_187396.1	AT3G07400	lipase class 3 family protein(AT3G07400)	46.6	1.4e-236	98.400000
Pipt25HS_TRINITY_DN208819_c0_g1	NP_188408.1	AT3G17810	pyrimidine 1(PYD1)	80.6	5.2e-188	91.000000
Pipt25HS_TRINITY_DN208868_c0_g1	NP_180316.1	AT2G27470	nuclear factor Y, subunit B11(NF-YB11)	45.5	1.3e-25	96.300000
Pipt25HS_TRINITY_DN208909_c0_g2	NP_001319529.1	AT3G12120	fatty acid desaturase 2(FAD2)	64.9	2.1e-148	99.500000
Pipt25HS_TRINITY_DN209003_c0_g1	NP_172573.2	AT1G11060	WAPL (Wings apart-like protein regulation of heterochromatin) protein(AT1G11060)	38.4	1.3e-132	99.900000
Pipt25HS_TRINITY_DN209006_c0_g1	NP_187835.2	AT3G12270	protein arginine methyltransferase 3(PRMT3)	44.2	1.6e-151	100.000000
Pipt25HS_TRINITY_DN209134_c0_g1	NP_001030776.2	AT3G26744	basic helix-loop-helix (bHLH) DNA-binding superfamily protein(ICE1)	43.3	8.7e-93	98.700000
Pipt25HS_TRINITY_DN209195_c0_g3	NP_001332267.1	AT5G55910	D6 protein kinase(D6PK)	38.1	5.8e-69	94.400000
Pipt25HS_TRINITY_DN209206_c0_g1	NP_568935.1	AT5G61530	small G protein family protein / RhoGAP family protein(AT5G61530)	52.9	1.5e-110	99.800000
Pipt25HS_TRINITY_DN209412_c0_g1	NP_564140.1	AT1G21460	Nodulin MtN3 family protein(SWEET1)	69.5	5.5e-76	80.800000
Pipt25HS_TRINITY_DN209446_c0_g1	NP_199550.1	AT5G47390	myb-like transcription factor family protein(AT5G47390)	38.1	5.2e-35	99.000000
Pipt25HS_TRINITY_DN209484_c0_g1	NP_568173.2	AT5G06700	trichome birefringence-like protein (DUF828)(AT5G06700)	38.3	7.6e-99	91.900000
Pipt25HS_TRINITY_DN209492_c0_g1	NP_564894.1	AT1G67340	HCP-like superfamily protein with MYND-type zinc finger(AT1G67340)	44.4	2.1e-62	95.500000
Pipt25HS_TRINITY_DN209642_c0_g1	NP_001319832.1	AT4G00450	RNA polymerase II transcription mediator(CCT)	43.1	0	100.000000
Pipt25HS_TRINITY_DN209917_c0_g1	NP_001031301.1	AT1G79590	syntaxin of plants 52(SYP52)	30.6	1.6e-18	94.900000
Pipt25HS_TRINITY_DN210117_c0_g1	NP_199368.1	AT5G45550	Mob1/phocein family protein(MOB1-like)	41.9	9.5e-42	89.700000
Pipt25HS_TRINITY_DN210122_c0_g2	NP_849698.1	AT1G22300	general regulatory factor 10(GRF10)	69.3	7.6e-88	97.900000
Pipt25HS_TRINITY_DN210152_c0_g1	NP_199469.1	AT5G46570	BR-signaling kinase 2(BSK2)	73.2	1.2e-212	99.600000
Pipt25HS_TRINITY_DN210353_c0_g1	NP_198975.1	AT5G41600	VIRB2-interacting protein 3(BTI3)	24.8	2.5e-06	84.500000
Pipt25HS_TRINITY_DN210357_c0_g1	NP_849828.1	AT1G59520	CW7(CW7)	56.6	6.1e-118	82.800000
Pipt25HS_TRINITY_DN210385_c0_g1	NP_566194.1	AT3G03150	hypothetical protein(AT3G03150)	40.8	1.6e-15	91.500000
Pipt25HS_TRINITY_DN210434_c0_g1	NP_180328.1	AT2G27600	AAA-type ATPase family protein(SKD1)	53.4	2.8e-120	98.700000
Pipt25HS_TRINITY_DN210442_c0_g2	NP_187445.1	AT3G07880	Immunoglobulin E-set superfamily protein(SCN1)	37.1	1,00E-27	92.800000
Pipt25HS_TRINITY_DN210592_c0_g1	NP_200631.1	AT5G58230	Transducin/WD40 repeat-like superfamily protein(MSI1)	65.7	4.1e-164	98.900000
Pipt25HS_TRINITY_DN210791_c0_g1	NP_564120.1	AT1G20620	catalase 3(CAT3)	73.6	2.5e-231	100.000000
Pipt25HS_TRINITY_DN211072_c0_g1	NP_178540.1	AT2G04630	RNA polymerase Rpb6(NRPB6B)	75.2	2.8e-53	100.000000
Pipt25HS_TRINITY_DN211101_c0_g1	NP_001078530.1	AT5G05080	ubiquitin-conjugating enzyme 22(UBC22)	64.8	1.2e-83	100.000000
Pipt25HS_TRINITY_DN211150_c0_g1	NP_181973.1	AT2G44450	beta glucosidase 15(BGLU15)	49.3	2.1e-111	100.000000
Pipt25HS_TRINITY_DN211268_c0_g1	NP_001190681.1	AT4G05050	ubiquitin 11(UBQ11)	79.8	5.7e-39	83.900000
Pipt25HS_TRINITY_DN211305_c1_g1	NP_974690.4	AT4G35785	RNA-binding (RRM/RBD/RNP motifs) family protein(AT4G35785)	55.4	3.3e-53	99.100000
Pipt25HS_TRINITY_DN211336_c0_g1	NP_001154593.1	AT3G05520	Subunits of heterodimeric actin filament capping protein Capz superfamily(CPA)	35.6	2.6e-42	94.400000
Pipt25HS_TRINITY_DN211339_c0_g1	NP_568564.1	AT5G39410	Saccharopine dehydrogenase(AT5G39410)	60.4	6.2e-160	98.000000
Pipt25HS_TRINITY_DN211421_c0_g1	NP_001327736.1	AT3G61370	pre-mRNA-splicing factor CWC22-like protein (DUF3245)(AT3G61370)	35.2	1.5e-09	84.800000
Pipt25HS_TRINITY_DN211581_c1_g1	NP_569021.1	AT5G65910	BSD domain-containing protein(AT5G65910)	35.1	9.7e-57	97.700000
Pipt25HS_TRINITY_DN211617_c0_g1	NP_001189727.1	AT2G41430	dehydration-induced protein (ERD15)(ERD15)	36.8	1.6e-17	100.000000
Pipt25HS_TRINITY_DN212023_c0_g1	NP_565154.1	AT1G77330	2-oxoglutarate (2OG) and Fe(II)-dependent oxygenase superfamily protein(AT1G77330)	54.5	4.3e-94	99.400000
Pipt25HS_TRINITY_DN212051_c0_g2	NP_171923.1	AT1G04270	cytosolic ribosomal protein S15(RPS15)	82.6	5.9e-59	93.900000
Pipt25HS_TRINITY_DN212111_c0_g1	NP_001326523.1	AT3G43810	calmodulin 7(CAM7)	33.3	8.1e-19	96.700000
Pipt25HS_TRINITY_DN212189_c0_g1	NP_001154201.1	AT4G02450	HSP20-like chaperones superfamily protein(AT4G02450)	40.5	1.7e-18	94.600000
Pipt25HS_TRINITY_DN212319_c0_g1	NP_200470.1	AT5G56590	O-Glycosyl hydrolases family 17 protein(AT5G56590)	41.9	6.3e-72	98.200000
Pipt25HS_TRINITY_DN212368_c0_g1	NP_175638.1	AT1G52280	RAB GTPase homolog G3D(RABG3d)	46.3	3.9e-45	99.500000
Pipt25HS_TRINITY_DN212553_c0_g1	NP_851033.1	AT5G08450	zinc finger CCCH domain protein(AT5G08450)	48.1	8,00E-177	99.300000
Pipt25HS_TRINITY_DN212679_c0_g2	NP_565919.1	AT2G39940	RNI-like superfamily protein(COI1)	58.1	1.4e-199	94.000000
Pipt25HS_TRINITY_DN212775_c0_g1	NP_566095.1	AT2G47110	ubiquitin 6(UBQ6)	79.5	4.4e-66	91.800000
Pipt25HS_TRINITY_DN212795_c0_g1	NP_001318216.1	AT2G13360	alanine:glyoxylate aminotransferase(AGT)	79.4	3.8e-193	100.000000
Pipt25HS_TRINITY_DN213044_c0_g2	NP_187561.1	AT3G09500	Ribosomal L29 family protein(AT3G09500)	54.2	5.7e-26	95.200000
Pipt25HS_TRINITY_DN213219_c0_g1	NP_176570.1	AT1G63850	BTB/POZ domain-containing protein(AT1G63850)	22.6	4.3e-17	97.000000
Pipt25HS_TRINITY_DN213329_c0_g2	NP_180079.1	AT2G25070	Protein phosphatase 2C family protein(AT2G25070)	68.2	1.2e-131	99.100000
Pipt25HS_TRINITY_DN213432_c0_g1	NP_191846.1	AT3G62870	Ribosomal protein L7Ae/L30e/S12e/Gadd45 family protein(AT3G62870)	59.4	8.2e-62	99.500000
Pipt25HS_TRINITY_DN213483_c0_g2	NP_001322696.1	AT1G30130	DUF1365 family protein(AT1G30130)	50.5	5.7e-86	98.800000
Pipt25HS_TRINITY_DN213494_c0_g1	NP_849729.1	AT1G29965	Ribosomal protein L18ae/LX family protein(AT1G29965)	50.9	4.3e-46	92.100000
Pipt25HS_TRINITY_DN213517_c0_g2	NP_568051.1	AT4G39080	vacuolar proton ATPase A3(VHA-A3)	72.8	0	99.500000
Pipt25HS_TRINITY_DN213524_c0_g1	NP_200359.1	AT5G55480	SHV3-like 1(SVL1)	42.3	1.2e-146	98.600000
Pipt25HS_TRINITY_DN213530_c0_g2	NP_173045.1	AT1G15930	Ribosomal protein L7Ae/L30e/S12e/Gadd45 family protein(AT1G15930)	54.4	1.2e-32	81.400000
Pipt25HS_TRINITY_DN213738_c0_g1	NP_198206.1	AT5G28540	heat shock protein 70 (Hsp 70) family protein(BIP1)	86.4	0	96.400000
Pipt25HS_TRINITY_DN213852_c0_g1	NP_193406.3	AT4G16730	terpene synthase 02(TPS02)	30.9	9.9e-65	87.400000
Pipt25HS_TRINITY_DN213906_c0_g1	NP_181471.1	AT2G39390	Ribosomal L29 family protein(AT2G39390)	59.0	1.6e-28	99.200000
Pipt25HS_TRINITY_DN214044_c0_g1	NP_182042.2	AT2G45170	AUTOPHAGY 8E(ATG8E)	68.8	6.5e-40	94.100000
Pipt25HS_TRINITY_DN214065_c0_g1	NP_192830.1	AT4G10920	transcriptional coactivator p15 (PC4) family protein (KELP)(KELP)	35.8	1.1e-13	80.000000
Pipt25HS_TRINITY_DN214197_c0_g1	NP_974107.1	AT1G69040	ACT domain repeat 4(ACR4)	64.7	1,00E-165	100.000000
Pipt25HS_TRINITY_DN214422_c0_g1	NP_176666.1	AT1G64860	sigma factor A(SIGA)	47.4	1.7e-113	99.800000
Pipt25HS_TRINITY_DN214433_c0_g1	NP_001329475.1	AT4G04890	protodermal factor 2(PDF2)	72.8	3.9e-297	98.800000
Pipt25HS_TRINITY_DN214540_c0_g1	NP_196469.1	AT5G08520	Duplicated homeodomain-like superfamily protein(AT5G08520)	53.2	7.5e-68	96.700000
Pipt25HS_TRINITY_DN214613_c0_g1	NP_051039.1	#N/A	#N/A	84.7	6.5e-184	100.000000
Pipt25HS_TRINITY_DN214627_c2_g1	NP_177546.1	AT1G74060	Ribosomal protein L6 family protein(AT1G74060)	42.7	1.4e-33	99.200000
Pipt25HS_TRINITY_DN214638_c0_g1	NP_180253.2	AT2G26850	F-box family protein(AT2G26850)	42.9	1.6e-77	94.100000
Pipt25HS_TRINITY_DN214641_c0_g1	NP_196482.2	AT5G08650	Small GTP-binding protein(AT5G08650)	78.9	6.3e-297	93.900000
Pipt25HS_TRINITY_DN214956_c0_g1	NP_177217.1	AT1G70600	Ribosomal protein L18e/L15 superfamily protein(AT1G70600)	58.5	3,00E-42	99.300000
Pipt25HS_TRINITY_DN215031_c0_g1	NP_565248.1	AT1G80940	Snf1 kinase interactor-like protein(AT1G80940)	52.4	2.7e-41	88.200000
Pipt25HS_TRINITY_DN215067_c1_g1	NP_197483.1	AT5G19820	ARM repeat superfamily protein(emb2734)	65.9	0	99.200000
Pipt25HS_TRINITY_DN215071_c0_g1	NP_565139.1	AT1G76730	NagB/RpiA/CoA transferase-like superfamily protein(COG0212)	69.7	2.1e-121	83.500000
Pipt25HS_TRINITY_DN215121_c0_g1	NP_200879.1	AT5G60710	Zinc finger (C3HC4-type RING finger) family protein(AT5G60710)	43.2	2,00E-137	97.000000
Pipt25HS_TRINITY_DN215170_c0_g1	NP_563817.1	AT1G08460	histone deacetylase 8(HDA08)	70.0	6.9e-152	94.500000
Pipt25HS_TRINITY_DN215329_c0_g1	NP_001119065.1	AT4G27040	EAP30/Vps36 family protein(VPS22)	51.6	1.7e-74	99.200000
Pipt25HS_TRINITY_DN215380_c1_g1	NP_001190220.1	AT5G04000	hypothetical protein(AT5G04000)	51.3	2,00E-18	88.300000
Pipt25HS_TRINITY_DN215393_c0_g1	NP_187696.1	AT3G10850	Metallo-hydrolase/oxidoreductase superfamily protein(GLY2)	65.9	1.1e-105	100.000000
Pipt25HS_TRINITY_DN215464_c0_g2	NP_191440.2	AT3G58810	metal tolerance protein A2(MTPA2)	42.0	7.5e-53	89.300000
Pipt25HS_TRINITY_DN215516_c0_g1	NP_190753.2	AT3G51850	calcium-dependent protein kinase 13(CPK13)	74.8	4.7e-231	99.200000
Pipt25HS_TRINITY_DN215524_c0_g1	NP_177250.1	AT1G70940	Auxin efflux carrier family protein(PIN3)	59.4	2.2e-204	100.000000
Pipt25HS_TRINITY_DN215526_c0_g1	NP_001078045.1	AT2G43320	S-adenosyl-L-methionine-dependent methyltransferases superfamily protein(AT2G43320)	50.9	7.3e-90	100.000000
Pipt25HS_TRINITY_DN215563_c0_g1	NP_565447.1	AT2G19170	subtilisin-like serine protease 3(SLP3)	63.7	9,00E-306	98.300000
Pipt25HS_TRINITY_DN215575_c0_g1	NP_001329535.1	AT4G17615	calcineurin B-like protein 1(CBL1)	77.0	1.2e-92	100.000000
Pipt25HS_TRINITY_DN215603_c0_g1	NP_198008.1	AT5G26360	TCP-1/cpn60 chaperonin family protein(AT5G26360)	86.2	1.5e-280	100.000000
Pipt25HS_TRINITY_DN215642_c0_g1	NP_192822.1	AT4G10840	Tetratricopeptide repeat (TPR)-like superfamily protein(KLCR1)	55.3	6.7e-172	97.300000
Pipt25HS_TRINITY_DN215690_c0_g1	NP_851022.1	AT3G59760	O-acetylserine (thiol) lyase isoform C(OASC)	67.1	5.8e-141	99.000000
Pipt25HS_TRINITY_DN215730_c0_g2	NP_173230.1	AT1G17880	basic transcription factor 3(BTF3)	63.2	5.1e-42	96.000000
Pipt25HS_TRINITY_DN215753_c0_g1	NP_189118.1	AT3G24740	cellulose synthase, putative (DUF1644)(AT3G24740)	40.5	5,00E-63	91.100000
Pipt25HS_TRINITY_DN215827_c0_g1	NP_173794.3	AT1G23820	spermidine synthase(SPDS1)	73.8	9.1e-143	91.900000
Pipt25HS_TRINITY_DN215835_c0_g1	NP_171929.1	AT1G04340	HR-like lesion-inducing protein-like protein(AT1G04340)	52.9	3.5e-41	99.400000
Pipt25HS_TRINITY_DN215841_c0_g1	NP_001031269.1	AT1G72640	NAD(P)-binding Rossmann-fold superfamily protein(AT1G72640)	53.0	2.2e-71	80.100000
Pipt25HS_TRINITY_DN215848_c0_g1	NP_193944.2	AT4G22130	STRUBBELIG-receptor family 8(SRF8)	56.6	8.5e-204	98.600000
Pipt25HS_TRINITY_DN215866_c0_g1	NP_198048.1	AT5G26960	Galactose oxidase/kelch repeat superfamily protein(AT5G26960)	41.7	4.8e-83	84.300000
Pipt25HS_TRINITY_DN215906_c0_g1	NP_566331.1	AT3G08690	ubiquitin-conjugating enzyme 11(UBC11)	79.5	3.4e-70	98.000000
Pipt25HS_TRINITY_DN215976_c0_g1	NP_001031461.1	AT2G31955	cofactor of nitrate reductase and xanthine dehydrogenase 2(CNX2)	60.4	8.8e-108	99.700000
Pipt25HS_TRINITY_DN216040_c0_g2	NP_176435.1	AT1G62450	Immunoglobulin E-set superfamily protein(AT1G62450)	38.7	2.5e-28	98.000000
Pipt25HS_TRINITY_DN216126_c0_g1	NP_196832.1	AT5G13280	aspartate kinase 1(AK-LYS1)	77.1	8.9e-212	86.600000
Pipt25HS_TRINITY_DN216163_c0_g1	NP_568614.1	AT5G42850	Thioredoxin superfamily protein(AT5G42850)	50.0	8.7e-38	99.200000
Pipt25HS_TRINITY_DN216334_c0_g1	NP_683410.1	AT1G48635	peroxin 3(PEX3)	40.2	7.2e-69	98.700000
Pipt25HS_TRINITY_DN216368_c0_g1	NP_192428.2	AT4G05190	kinesin 5(ATK5)	57.9	2.8e-235	97.800000
Pipt25HS_TRINITY_DN216404_c0_g2	NP_186902.1	AT3G02530	TCP-1/cpn60 chaperonin family protein(AT3G02530)	68.4	1.3e-145	99.700000
Pipt25HS_TRINITY_DN216429_c0_g1	NP_563727.1	AT1G05060	coiled-coil protein(AT1G05060)	43.6	6.3e-43	94.800000
Pipt25HS_TRINITY_DN216454_c0_g1	NP_176877.2	AT1G67060	peptidase M50B-like protein(AT1G67060)	77.9	3.2e-99	98.300000
Pipt25HS_TRINITY_DN216526_c0_g1	NP_196512.1	AT5G09500	Ribosomal protein S19 family protein(AT5G09500)	69.7	3.2e-52	96.700000
Pipt25HS_TRINITY_DN216562_c0_g1	NP_196484.1	AT5G09220	amino acid permease 2(AAP2)	66.5	5.4e-181	92.900000
Pipt25HS_TRINITY_DN216588_c0_g3	NP_195242.1	AT4G35160	O-methyltransferase family protein(AT4G35160)	39.8	3.5e-71	92.900000
Pipt25HS_TRINITY_DN216608_c0_g1	NP_565336.1	AT2G06530	SNF7 family protein(VPS2	83.9	6.2e-92	100.000000
Pipt25HS_TRINITY_DN216631_c0_g1	NP_197679.1	AT5G22880	histone B2(HTB2)	67.7	1.4e-45	98.200000
Pipt25HS_TRINITY_DN216749_c1_g1	NP_568804.1	AT5G54110	membrane-associated mannitol-induced(MAMI)	50.6	4.6e-62	98.900000
Pipt25HS_TRINITY_DN216768_c0_g1	NP_195957.1	AT5G03370	acylphosphatase family(AT5G03370)	58.5	2.7e-31	82.800000
Pipt25HS_TRINITY_DN217010_c0_g1	NP_197853.1	AT5G24650	Mitochondrial import inner membrane translocase subunit Tim17/Tim22/Tim23 family protein(AT5G24650)	59.7	2.3e-74	98.000000
Pipt25HS_TRINITY_DN217063_c0_g1	NP_176910.1	AT1G67430	Ribosomal protein L22p/L17e family protein(AT1G67430)	57.1	1.6e-45	92.300000
Pipt25HS_TRINITY_DN217097_c0_g1	NP_565110.1	AT1G75440	ubiquitin-conjugating enzyme 16(UBC16)	40.1	5.2e-26	98.700000
Pipt25HS_TRINITY_DN217099_c0_g1	NP_196962.1	AT5G14580	polyribonucleotide nucleotidyltransferase(AT5G14580)	55.2	2.5e-295	91.100000
Pipt25HS_TRINITY_DN217251_c0_g1	NP_563920.1	AT1G12930	ARM repeat superfamily protein(AT1G12930)	54.7	4.2e-305	99.500000
Pipt25HS_TRINITY_DN217257_c0_g1	NP_180895.1	AT2G33370	Ribosomal protein L14p/L23e family protein(AT2G33370)	87.1	9.7e-67	98.600000
Pipt25HS_TRINITY_DN217271_c0_g1	NP_187644.1	AT3G10330	Cyclin-like family protein(AT3G10330)	82.4	5.5e-147	98.100000
Pipt25HS_TRINITY_DN217315_c0_g1	NP_176880.1	AT1G67090	ribulose bisphosphate carboxylase small chain 1A(RBCS1A)	42.1	2,00E-35	90.500000
Pipt25HS_TRINITY_DN217414_c0_g1	NP_001332760.1	AT5G24260	prolyl oligopeptidase family protein(AT5G24260)	59.9	1.6e-269	99.600000
Pipt25HS_TRINITY_DN217425_c0_g1	NP_566808.1	AT3G27110	Peptidase family M48 family protein(AT3G27110)	77.5	4.9e-124	89.500000
Pipt25HS_TRINITY_DN217441_c0_g2	NP_564324.1	AT1G29220	transcriptional regulator family protein(AT1G29220)	34.8	2.4e-49	99.000000
Pipt25HS_TRINITY_DN217476_c2_g1	NP_176287.3	AT1G60900	U2 snRNP auxilliary factor, large subunit, splicing factor(AT1G60900)	63.7	1.2e-181	96.600000
Pipt25HS_TRINITY_DN217697_c0_g1	NP_001319595.1	AT3G19820	cell elongation protein / DWARF1 / DIMINUTO (DIM)(DWF1)	51.9	2.2e-167	95.700000
Pipt25HS_TRINITY_DN217726_c0_g1	NP_176268.1	AT1G60690	NAD(P)-linked oxidoreductase superfamily protein(AT1G60690)	58.0	2.4e-103	97.400000
Pipt25HS_TRINITY_DN217864_c0_g2	NP_173589.1	AT1G21700	SWITCH/sucrose nonfermenting 3C(SWI3C)	43.3	5.6e-143	91.000000
Pipt25HS_TRINITY_DN217945_c0_g1	NP_565507.1	AT2G21320	B-box zinc finger family protein(BBX18)	53.5	1.2e-39	94.900000
Pipt25HS_TRINITY_DN218048_c1_g1	NP_564386.1	AT1G31940	cystic fibrosis transmembrane conductance regulator(AT1G31940)	47.7	6.5e-26	96.600000
Pipt25HS_TRINITY_DN218079_c1_g1	NP_567663.1	AT4G22670	HSP70-interacting protein 1(HIP1)	59.8	2,00E-128	99.800000
Pipt25HS_TRINITY_DN218147_c0_g2	NP_001318316.1	AT2G29960	cyclophilin 5(CYP5)	80.8	6.9e-90	99.500000
Pipt25HS_TRINITY_DN218160_c0_g1	NP_001321059.1	AT1G12900	glyceraldehyde 3-phosphate dehydrogenase A subunit 2(GAPA-2)	81.7	1.9e-187	98.000000
Pipt25HS_TRINITY_DN218226_c0_g1	NP_200279.1	AT5G54680	basic helix-loop-helix (bHLH) DNA-binding superfamily protein(ILR3)	52.9	2.3e-52	100.000000
Pipt25HS_TRINITY_DN218284_c0_g1	NP_187143.1	AT3G04920	Ribosomal protein S24e family protein(AT3G04920)	67.2	1.5e-41	89.100000
Pipt25HS_TRINITY_DN218371_c0_g1	NP_200482.1	AT5G56710	Ribosomal protein L31e family protein(AT5G56710)	58.3	1.3e-32	96.600000
Pipt25HS_TRINITY_DN218371_c0_g2	NP_200482.1	AT5G56710	Ribosomal protein L31e family protein(AT5G56710)	62.4	1.1e-36	99.100000
Pipt25HS_TRINITY_DN218482_c0_g3	NP_189960.2	AT3G43740	Leucine-rich repeat (LRR) family protein(AT3G43740)	70.4	9.9e-87	100.000000
Pipt25HS_TRINITY_DN218597_c0_g1	NP_001031168.1	AT1G51160	SNARE-like superfamily protein(AT1G51160)	70.2	1.3e-70	100.000000
Pipt25HS_TRINITY_DN218688_c0_g1	NP_001184963.1	AT1G11360	Adenine nucleotide alpha hydrolases-like superfamily protein(AT1G11360)	72.8	1.2e-73	89.400000
Pipt25HS_TRINITY_DN218745_c2_g1	NP_195228.1	AT4G35020	RAC-like 3(RAC3)	58.2	3.4e-57	96.500000
Pipt25HS_TRINITY_DN218817_c1_g1	NP_001318248.1	AT2G19440	O-Glycosyl hydrolases family 17 protein(AT2G19440)	59.1	1.4e-157	98.500000
Pipt25HS_TRINITY_DN219019_c0_g1	NP_172153.1	AT1G06680	photosystem II subunit P-1(PSBP-1)	66.0	3.9e-88	91.200000
Pipt25HS_TRINITY_DN219023_c0_g1	NP_001329775.1	AT4G20360	RAB GTPase homolog E1B(RABE1b)	85.6	7.7e-212	86.700000
Pipt25HS_TRINITY_DN219088_c0_g1	NP_191965.2	AT4G00560	NAD(P)-binding Rossmann-fold superfamily protein(AT4G00560)	59.7	6.4e-100	99.700000
Pipt25HS_TRINITY_DN219107_c0_g1	NP_198134.1	AT5G27820	Ribosomal L18p/L5e family protein(AT5G27820)	49.0	3.9e-20	92.500000
Pipt25HS_TRINITY_DN219266_c0_g1	NP_566428.1	AT3G12600	nudix hydrolase homolog 16(NUDT16)	51.8	2.7e-41	81.400000
Pipt25HS_TRINITY_DN219369_c1_g1	NP_189512.1	AT3G28710	ATPase, V0/A0 complex, subunit C/D(AT3G28710)	52.5	2.3e-107	97.600000
Pipt25HS_TRINITY_DN219435_c0_g1	NP_187143.1	AT3G04920	Ribosomal protein S24e family protein(AT3G04920)	70.5	1.4e-46	100.000000
Pipt25HS_TRINITY_DN219488_c0_g1	NP_001329402.1	AT4G24050	NAD(P)-binding Rossmann-fold superfamily protein(AT4G24050)	63.6	2.1e-83	95.100000
Pipt25HS_TRINITY_DN219604_c0_g2	NP_175349.1	AT1G49230	RING/U-box superfamily protein(AT1G49230)	39.3	2.3e-28	83.300000
Pipt25HS_TRINITY_DN219619_c0_g1	NP_199835.2	AT5G50240	protein-l-isoaspartate methyltransferase 2(PIMT2)	69.4	5.9e-90	99.600000
Pipt25HS_TRINITY_DN219663_c0_g1	NP_191771.1	AT3G62120	Class II aaRS and biotin synthetases superfamily protein(AT3G62120)	73.3	1.6e-235	89.000000
Pipt25HS_TRINITY_DN219716_c0_g1	NP_001190314.1	AT5G15090	voltage dependent anion channel 3(VDAC3)	46.2	4.7e-45	100.000000
Pipt25HS_TRINITY_DN219720_c0_g1	NP_001331545.1	AT5G09850	Transcription elongation factor (TFIIS) family protein(AT5G09850)	32.7	5.4e-34	99.700000
Pipt25HS_TRINITY_DN219765_c0_g1	NP_187268.2	AT3G06170	Serinc-domain containing serine and sphingolipid biosynthesis protein(AT3G06170)	32.4	7.6e-46	99.700000
Pipt25HS_TRINITY_DN219902_c0_g2	NP_001078248.1	AT3G46060	RAB GTPase homolog 8A(RABE1c)	86.2	1.2e-100	98.600000
Pipt25HS_TRINITY_DN220052_c0_g2	NP_568351.1	AT5G17550	peroxin 19-2(PEX19-2)	52.4	9.2e-60	96.900000
Pipt25HS_TRINITY_DN220162_c0_g1	NP_564336.1	AT1G29850	double-stranded DNA-binding family protein(AT1G29850)	77.5	6.8e-43	98.400000
Pipt25HS_TRINITY_DN220207_c1_g1	NP_194664.1	AT4G29350	profilin 2(PFN2)	43.1	3,00E-22	96.200000
Pipt25HS_TRINITY_DN220233_c0_g2	NP_187130.1	AT3G04790	Ribose 5-phosphate isomerase, type A protein(EMB3119)	59.3	2.1e-81	97.500000
Pipt25HS_TRINITY_DN220279_c0_g1	NP_193291.1	AT4G15560	Deoxyxylulose-5-phosphate synthase(CLA1)	72.8	7.1e-302	90.900000
Pipt25HS_TRINITY_DN220311_c0_g1	NP_196277.2	AT5G06590	hypothetical protein(AT5G06590)	33.1	4.9e-41	99.200000
Pipt25HS_TRINITY_DN220342_c0_g1	NP_171704.2	AT1G02020	nitroreductase family protein(AT1G02020)	59.1	4,00E-205	95.100000
Pipt25HS_TRINITY_DN220412_c0_g1	NP_179027.2	AT2G14110	Haloacid dehalogenase-like hydrolase (HAD) superfamily protein(AT2G14110)	67.1	6.1e-60	95.800000
Pipt25HS_TRINITY_DN220424_c1_g1	NP_001327085.1	AT3G02820	zinc knuckle (CCHC-type) family protein(AT3G02820)	41.7	1.3e-47	94.800000
Pipt25HS_TRINITY_DN220550_c0_g1	NP_177381.1	AT1G72370	40s ribosomal protein SA(P40)	73.8	4.7e-117	89.400000
Pipt25HS_TRINITY_DN220603_c1_g1	NP_187205.4	AT3G05540	Methionine sulfoxide reductase (MSS4-like) family protein(AT3G05540)	75.6	4.5e-71	100.000000
Pipt25HS_TRINITY_DN220746_c0_g1	NP_200530.1	AT5G57200	ENTH/ANTH/VHS superfamily protein(AT5G57200)	58.9	3.8e-178	98.400000
Pipt25HS_TRINITY_DN220873_c0_g1	NP_001190946.1	AT4G37680	heptahelical protein 4(HHP4)	47.6	1.6e-89	89.800000
Pipt25HS_TRINITY_DN220921_c0_g1	NP_001322068.1	AT1G16310	Cation efflux family protein(AT1G16310)	32.8	2,00E-25	97.500000
Pipt25HS_TRINITY_DN221108_c0_g1	NP_200827.1	AT5G60190	Cysteine proteinases superfamily protein(AT5G60190)	44.6	1,00E-46	96.900000
Pipt25HS_TRINITY_DN221144_c0_g1	NP_180079.1	AT2G25070	Protein phosphatase 2C family protein(AT2G25070)	74.0	4.7e-153	89.600000
Pipt25HS_TRINITY_DN221190_c0_g1	NP_001332065.1	AT5G12440	CCCH-type zinc fingerfamily protein with RNA-binding domain-containing protein(AT5G12440)	33.1	9.8e-63	97.400000
Pipt25HS_TRINITY_DN221253_c0_g1	NP_566245.1	AT3G05070	Cwf18 pre-mRNA splicing factor(AT3G05070)	37.7	2.7e-08	90.800000
Pipt25HS_TRINITY_DN221507_c0_g1	NP_001324418.1	AT2G30600	BTB/POZ domain-containing protein(AT2G30600)	50.8	4.8e-123	92.200000
Pipt25HS_TRINITY_DN221527_c0_g1	NP_001327204.1	AT3G14130	Aldolase-type TIM barrel family protein(HAOX1)	45.7	2.9e-45	85.400000
Pipt25HS_TRINITY_DN221538_c0_g1	NP_172194.1	AT1G07140	Pleckstrin homology (PH) domain superfamily protein(SIRANBP)	59.4	1.9e-60	91.800000
Pipt25HS_TRINITY_DN221589_c0_g1	NP_193416.1	AT4G16830	Hyaluronan / mRNA binding family(AT4G16830)	50.3	7.5e-61	100.000000
Pipt25HS_TRINITY_DN221612_c0_g1	NP_172535.1	AT1G10650	SBP (S-ribonuclease binding protein) family protein(AT1G10650)	39.9	8.8e-61	92.900000
Pipt25HS_TRINITY_DN221620_c0_g1	NP_569038.1	AT5G66680	dolichyl-diphosphooligosaccharide-protein glycosyltransferase 48kDa subunit family protein(DGL1)	29.6	3.4e-52	96.700000
Pipt25HS_TRINITY_DN221712_c0_g1	NP_851234.1	AT5G60640	PDI-like 1-4(PDIL1-4)	36.1	7.5e-71	93.100000
Pipt25HS_TRINITY_DN221736_c0_g4	NP_178073.1	AT1G79550	phosphoglycerate kinase(PGK)	51.0	1.5e-62	99.200000
Pipt25HS_TRINITY_DN221874_c0_g1	NP_200052.1	AT5G52390	PAR1 protein(AT5G52390)	47.9	2.4e-35	82.900000
Pipt25HS_TRINITY_DN221919_c0_g1	NP_850782.1	AT5G06570	alpha/beta-Hydrolases superfamily protein(AT5G06570)	48.0	1.7e-79	97.500000
Pipt25HS_TRINITY_DN221955_c0_g1	NP_174435.2	AT1G31500	DNAse I-like superfamily protein(AT1G31500)	51.7	1,00E-108	90.700000
Pipt25HS_TRINITY_DN222048_c0_g1	NP_191178.1	AT3G56190	alpha-soluble NSF attachment protein 2(ALPHA-SNAP2)	64.4	5.2e-107	100.000000
Pipt25HS_TRINITY_DN222078_c0_g1	NP_567691.1	AT4G23940	FtsH extracellular protease family(FtsHi1)	55.3	1.3e-277	88.100000
Pipt25HS_TRINITY_DN222136_c0_g1	NP_188124.1	AT3G15060	RAB GTPase homolog A1G(RABA1g)	53.4	1.7e-57	96.500000
Pipt25HS_TRINITY_DN222230_c0_g1	NP_564204.1	AT1G23800	aldehyde dehydrogenase 2B7(ALDH2B7)	74.2	2.1e-242	99.100000
Pipt25HS_TRINITY_DN222294_c0_g1	NP_001320428.1	AT1G21400	Thiamin diphosphate-binding fold (THDP-binding) superfamily protein(AT1G21400)	64.3	8.6e-163	88.800000
Pipt25HS_TRINITY_DN222349_c0_g1	NP_174563.2	AT1G32860	Glycosyl hydrolase superfamily protein(AT1G32860)	49.4	6.3e-104	85.900000
Pipt25HS_TRINITY_DN222425_c0_g1	NP_568840.3	AT5G56360	calmodulin-binding protein(PSL4)	43.6	1,00E-55	90.700000
Pipt25HS_TRINITY_DN222505_c0_g2	NP_850551.1	AT3G10260	Reticulon family protein(AT3G10260)	51.5	1,00E-66	92.600000
Pipt25HS_TRINITY_DN222777_c0_g1	NP_564590.1	AT1G51440	alpha/beta-Hydrolases superfamily protein(AT1G51440)	40.4	1.8e-75	99.000000
Pipt25HS_TRINITY_DN222988_c0_g1	NP_564376.1	AT1G31190	myo-inositol monophosphatase like 1(IMPL1)	72.2	2.3e-134	81.500000
Pipt25HS_TRINITY_DN223001_c0_g1	NP_197233.1	AT5G17310	UDP-glucose pyrophosphorylase 2(UGP2)	80.8	7.7e-225	97.500000
Pipt25HS_TRINITY_DN223054_c0_g1	NP_001030758.1	AT3G24200	FAD/NAD(P)-binding oxidoreductase family protein(AT3G24200)	54.9	1.3e-151	87.600000
Pipt25HS_TRINITY_DN223071_c0_g1	NP_850570.2	AT3G12490	cystatin B(CYSB)	56.8	8.3e-52	82.900000
Pipt25HS_TRINITY_DN223341_c0_g1	NP_564927.1	AT1G68300	Adenine nucleotide alpha hydrolases-like superfamily protein(AT1G68300)	45.0	2.1e-30	96.100000
Pipt25HS_TRINITY_DN223354_c0_g1	NP_190870.1	AT3G53020	Ribosomal protein L24e family protein(STV1)	42.8	6.9e-24	94.500000
Pipt25HS_TRINITY_DN223508_c0_g1	NP_200887.1	AT5G60790	ABC transporter family protein(ABCF1)	81.6	4.3e-281	100.000000
Pipt25HS_TRINITY_DN223656_c0_g1	NP_197347.1	AT5G18460	carboxyl-terminal peptidase (DUF239)(AT5G18460)	59.6	8.6e-146	95.200000
Pipt25HS_TRINITY_DN223809_c0_g1	NP_851170.1	AT5G51410	LUC7 N terminus domain-containing protein(AT5G51410)	35.2	3.6e-30	92.200000
Pipt25HS_TRINITY_DN223862_c2_g2	NP_196908.1	AT5G14040	phosphate transporter 3;1(PHT3;1)	51.3	3.1e-93	96.400000
Pipt25HS_TRINITY_DN223892_c0_g2	NP_001330082.1	AT5G19140	aluminum induced protein with YGL and LRDR motifs(AILP1)	65.6	6.2e-67	90.500000
Pipt25HS_TRINITY_DN22394_c0_g1	NP_199908.1	AT5G50950	FUMARASE 2(FUM2)	69.9	5.3e-186	98.500000
Pipt25HS_TRINITY_DN224060_c0_g1	NP_567683.1	AT4G23490	fringe-like protein (DUF604)(AT4G23490)	58.7	1.1e-182	99.600000
Pipt25HS_TRINITY_DN224068_c0_g1	NP_001078165.1	AT3G16950	lipoamide dehydrogenase 1(LPD1)	61.8	3,00E-186	93.400000
Pipt25HS_TRINITY_DN224092_c0_g1	NP_566968.1	AT3G52560	ubiquitin E2 variant 1D-4(UEV1D-4)	77.7	3.2e-65	97.200000
Pipt25HS_TRINITY_DN224106_c0_g2	NP_194809.1	AT4G30800	Nucleic acid-binding, OB-fold-like protein(AT4G30800)	54.3	1,00E-39	96.500000
Pipt25HS_TRINITY_DN224160_c0_g1	NP_187445.1	AT3G07880	Immunoglobulin E-set superfamily protein(SCN1)	37.9	8.2e-27	93.100000
Pipt25HS_TRINITY_DN224192_c0_g1	NP_189307.2	AT3G26730	RING/U-box superfamily protein(AT3G26730)	39.8	1.6e-126	89.300000
Pipt25HS_TRINITY_DN224210_c0_g1	NP_001326315.1	AT3G10390	protein FLOWERING locus D-like protein(FLD)	62.4	6.5e-259	82.800000
Pipt25HS_TRINITY_DN224583_c0_g3	NP_195270.1	AT4G35450	ankyrin repeat-containing protein 2(AKR2)	59.3	3.8e-104	100.000000
Pipt25HS_TRINITY_DN224626_c0_g1	NP_196807.2	AT5G13030	selenoprotein O(AT5G13030)	66.2	5,00E-254	92.800000
Pipt25HS_TRINITY_DN224641_c0_g1	NP_192756.2	AT4G10180	light-mediated development protein 1 / deetiolated1 (DET1)(DET1)	56.8	7.4e-174	93.900000
Pipt25HS_TRINITY_DN224678_c0_g2	NP_200732.2	AT5G59240	Ribosomal protein S8e family protein(AT5G59240)	55.9	1.6e-60	100.000000
Pipt25HS_TRINITY_DN224734_c0_g1	NP_175816.1	AT1G54140	TATA binding protein associated factor 21kDa subunit(TAFII21)	36.5	9,00E-23	85.500000
Pipt25HS_TRINITY_DN224782_c0_g1	NP_174010.1	AT1G26880	Ribosomal protein L34e superfamily protein(AT1G26880)	53.8	1.4e-23	100.000000
Pipt25HS_TRINITY_DN224790_c1_g1	NP_193041.1	AT4G13050	Acyl-ACP thioesterase(AT4G13050)	65.0	2.2e-121	87.300000
Pipt25HS_TRINITY_DN224855_c1_g1	NP_196322.3	AT5G07050	nodulin MtN21 /EamA-like transporter family protein(UMAMIT9)	43.2	1.5e-87	81.600000
Pipt25HS_TRINITY_DN224946_c0_g1	NP_190978.1	AT3G54100	O-fucosyltransferase family protein(AT3G54100)	61.6	2.9e-179	81.000000
Pipt25HS_TRINITY_DN225052_c0_g1	NP_189342.1	AT3G27060	Ferritin/ribonucleotide reductase-like family protein(TSO2)	79.2	6.8e-151	95.900000
Pipt25HS_TRINITY_DN225058_c0_g1	NP_001031160.1	AT1G49130	B-box type zinc finger protein with CCT domain-containing protein(BBX17)	32.3	7.4e-25	88.500000
Pipt25HS_TRINITY_DN225069_c0_g1	NP_564103.1	AT1G20110	RING/FYVE/PHD zinc finger superfamily protein(AT1G20110)	45.9	9.3e-118	98.900000
Pipt25HS_TRINITY_DN225133_c0_g1	NP_850982.1	AT1G79650	Rad23 UV excision repair protein family(RAD23B)	59.6	7.4e-117	100.000000
Pipt25HS_TRINITY_DN225151_c0_g1	NP_192110.2	AT4G02010	Protein kinase superfamily protein(AT4G02010)	60.0	3.1e-212	87.100000
Pipt25HS_TRINITY_DN225178_c0_g1	NP_974102.1	AT1G67850	lysine ketoglutarate reductase trans-splicing protein (DUF707)(AT1G67850)	49.6	2.9e-103	87.300000
Pipt25HS_TRINITY_DN225185_c0_g2	NP_563993.1	AT1G16210	coiled-coil protein(AT1G16210)	67.9	8.4e-73	99.600000
Pipt25HS_TRINITY_DN225413_c0_g1	NP_001331359.1	AT5G08410	ferredoxin/thioredoxin reductase subunit A (variable subunit) 2(FTRA2)	42.4	2.9e-27	83.900000
Pipt25HS_TRINITY_DN225442_c0_g1	NP_568469.1	AT5G25400	Nucleotide-sugar transporter family protein(AT5G25400)	52.3	1.1e-84	94.400000
Pipt25HS_TRINITY_DN225458_c1_g1	NP_188021.1	AT3G14050	RELA/SPOT homolog 2(RSH2)	54.3	1.5e-195	94.500000
Pipt25HS_TRINITY_DN225464_c0_g1	NP_198101.2	AT5G27490	Integral membrane Yip1 family protein(AT5G27490)	67.0	3.9e-107	98.900000
Pipt25HS_TRINITY_DN225576_c0_g1	NP_001319873.1	AT4G05180	photosystem II subunit Q-2(PSBQ-2)	57.1	7.8e-64	100.000000
Pipt25HS_TRINITY_DN225650_c0_g1	NP_568934.1	AT5G61500	autophagy 3 (APG3)(ATG3)	30.3	6.4e-19	95.400000
Pipt25HS_TRINITY_DN225702_c1_g1	NP_198101.2	AT5G27490	Integral membrane Yip1 family protein(AT5G27490)	43.5	1.4e-61	98.900000
Pipt25HS_TRINITY_DN225792_c0_g1	NP_566492.1	AT3G14750	structural maintenance of chromosomes domain protein(AT3G14750)	43.8	4,00E-43	86.100000
Pipt25HS_TRINITY_DN225889_c0_g1	NP_567342.1	AT4G08960	phosphotyrosyl phosphatase activator (PTPA) family protein(AT4G08960)	62.7	2.6e-142	89.000000
Pipt25HS_TRINITY_DN225915_c0_g1	NP_199973.1	AT5G51600	Microtubule associated protein (MAP65/ASE1) family protein(PLE)	53.8	1.3e-186	92.200000
Pipt25HS_TRINITY_DN225923_c0_g1	NP_177122.2	AT1G69640	sphingoid base hydroxylase 1(SBH1)	74.1	3.5e-107	97.300000
Pipt25HS_TRINITY_DN225952_c0_g2	NP_001184949.1	AT1G09640	Translation elongation factor EF1B, gamma chain(AT1G09640)	35.3	8.2e-26	84.500000
Pipt25HS_TRINITY_DN226042_c0_g1	NP_001030826.1	AT3G47370	Ribosomal protein S10p/S20e family protein(AT3G47370)	68.1	4.7e-41	96.700000
Pipt25HS_TRINITY_DN226104_c0_g1	NP_001320558.1	AT1G63380	NAD(P)-binding Rossmann-fold superfamily protein(AT1G63380)	52.2	7.2e-72	91.500000
Pipt25HS_TRINITY_DN226108_c0_g1	NP_001154580.1	AT2G44850	hypothetical protein(AT2G44850)	43.6	1.5e-73	100.000000
Pipt25HS_TRINITY_DN226115_c0_g1	NP_196908.1	AT5G14040	phosphate transporter 3;1(PHT3;1)	76.7	3,00E-163	96.600000
Pipt25HS_TRINITY_DN226212_c0_g1	NP_001325272.1	AT2G39770	Glucose-1-phosphate adenylyltransferase family protein(CYT1)	64.1	1.2e-137	98.600000
Pipt25HS_TRINITY_DN226374_c0_g1	NP_851261.1	AT5G64200	serine/arginine-rich splicing factor-like protein, putative(SC35)	60.0	2.1e-64	98.400000
Pipt25HS_TRINITY_DN226394_c0_g2	NP_187456.1	AT3G07990	serine carboxypeptidase-like 27(SCPL27)	70.1	2.9e-195	87.600000
Pipt25HS_TRINITY_DN226466_c0_g1	NP_200557.1	AT5G57490	voltage dependent anion channel 4(VDAC4)	28.2	1,00E-27	99.600000
Pipt25HS_TRINITY_DN226508_c0_g1	NP_193486.1	AT4G17530	RAB GTPase homolog 1C(RAB1C)	58.9	4.9e-65	93.300000
Pipt25HS_TRINITY_DN226525_c0_g1	NP_568930.1	AT5G60920	COBRA-like extracellular glycosyl-phosphatidyl inositol-anchored protein family(COB)	73.2	5.5e-204	92.400000
Pipt25HS_TRINITY_DN226528_c0_g1	NP_181990.1	AT2G44620	mitochondrial acyl carrier protein 1(MTACP-1)	58.9	2,00E-34	99.200000
Pipt25HS_TRINITY_DN226529_c0_g1	NP_193468.2	AT4G17370	Oxidoreductase family protein(AT4G17370)	69.2	8.6e-147	95.700000
Pipt25HS_TRINITY_DN226589_c0_g1	NP_194808.1	AT4G30790	autophagy-like protein(AT4G30790)	49.5	1.1e-298	98.300000
Pipt25HS_TRINITY_DN226739_c0_g1	NP_180239.1	AT2G26710	Cytochrome P450 superfamily protein(BAS1)	48.0	3.7e-140	98.500000
Pipt25HS_TRINITY_DN226963_c1_g2	NP_567182.1	AT4G00680	actin depolymerizing factor 8(ADF8)	73.0	3.1e-57	98.600000
Pipt25HS_TRINITY_DN227051_c0_g1	NP_197901.1	AT5G25190	Integrase-type DNA-binding superfamily protein(ESE3)	53.8	1.1e-47	91.900000
Pipt25HS_TRINITY_DN227093_c0_g2	NP_174877.1	AT1G36730	Translation initiation factor IF2/IF5(AT1G36730)	40.1	4.4e-71	98.100000
Pipt25HS_TRINITY_DN227166_c0_g1	NP_173978.1	AT1G26560	beta glucosidase 40(BGLU40)	45.2	2.9e-103	97.600000
Pipt25HS_TRINITY_DN227186_c0_g1	NP_001320447.1	AT1G03280	Transcription factor TFIIE, alpha subunit(AT1G03280)	58.8	1.2e-140	99.400000
Pipt25HS_TRINITY_DN227187_c0_g1	NP_565735.1	AT2G32070	Polynucleotidyl transferase, ribonuclease H-like superfamily protein(AT2G32070)	75.4	5.3e-105	94.700000
Pipt25HS_TRINITY_DN227320_c0_g1	NP_187269.1	AT3G06180	Ribosomal protein L34e superfamily protein(AT3G06180)	40.8	1.7e-39	96.200000
Pipt25HS_TRINITY_DN227468_c0_g1	NP_181224.1	AT2G36870	xyloglucan endotransglucosylase/hydrolase 32(XTH32)	56.7	3.2e-97	89.400000
Pipt25HS_TRINITY_DN227474_c0_g1	NP_194387.1	AT4G26570	calcineurin B-like 3(CBL3)	78.2	8.4e-97	99.600000
Pipt25HS_TRINITY_DN227675_c0_g1	NP_565651.1	AT2G27460	sec23/sec24 transport family protein(AT2G27460)	73.7	0	100.000000
Pipt25HS_TRINITY_DN227683_c0_g1	NP_178012.2	AT1G78910	Pseudouridine synthase family protein(AT1G78910)	51.3	2.7e-129	90.500000
Pipt25HS_TRINITY_DN227695_c0_g1	NP_001119259.1	AT5G22040	ubiquitin carboxyl-terminal hydrolase(AT5G22040)	33.6	2.7e-26	100.000000
Pipt25HS_TRINITY_DN227739_c0_g1	NP_176347.1	AT1G61520	PSI type III chlorophyll a/b-binding protein(LHCA3)	76.0	4.1e-120	98.600000
Pipt25HS_TRINITY_DN227777_c3_g1	NP_176393.1	AT1G62020	Coatomer, alpha subunit(AT1G62020)	78.3	0	100.000000
Pipt25HS_TRINITY_DN227791_c0_g1	NP_178073.1	AT1G79550	phosphoglycerate kinase(PGK)	33.0	7.5e-39	85.400000
Pipt25HS_TRINITY_DN227834_c0_g1	NP_566150.1	AT3G01740	Mitochondrial ribosomal protein L37(AT3G01740)	60.6	4.2e-29	83.300000
Pipt25HS_TRINITY_DN227839_c1_g1	NP_195876.1	AT5G02560	histone H2A 12(HTA12)	69.9	8.3e-50	100.000000
Pipt25HS_TRINITY_DN227903_c0_g1	NP_568052.1	AT4G39090	Papain family cysteine protease(RD19)	60.5	1.2e-132	95.900000
Pipt25HS_TRINITY_DN227929_c0_g1	NP_565360.1	AT2G13840	Polymerase/histidinol phosphatase-like protein(AT2G13840)	54.5	8.7e-127	98.100000
Pipt25HS_TRINITY_DN228162_c0_g1	NP_973634.1	AT2G38290	ammonium transporter 2(AMT2)	36.0	2.5e-20	94.600000
Pipt25HS_TRINITY_DN228244_c0_g1	NP_177640.1	AT1G75030	thaumatin-like protein 3(TLP-3)	61.5	2.4e-76	90.700000
Pipt25HS_TRINITY_DN228292_c0_g1	NP_001078602.1	AT5G18400	Cytokine-induced anti-apoptosis inhibitor 1, Fe-S biogenesi(AT5G18400)	43.9	5,00E-54	99.600000
Pipt25HS_TRINITY_DN228301_c0_g2	NP_563899.1	AT1G12110	nitrate transporter 1	58.8	4.9e-187	88.700000
Pipt25HS_TRINITY_DN228342_c0_g1	NP_568347.1	AT5G17440	LUC7 related protein(AT5G17440)	68.6	9.8e-142	97.000000
Pipt25HS_TRINITY_DN228369_c0_g1	NP_198594.1	AT5G37780	calmodulin 1(CAM1)	51.0	1.2e-35	93.500000
Pipt25HS_TRINITY_DN228640_c2_g1	NP_567979.1	AT4G35220	Cyclase family protein(AT4G35220)	60.9	1.9e-85	88.000000
Pipt25HS_TRINITY_DN228707_c0_g1	NP_200086.1	AT5G52740	Copper transport protein family(AT5G52740)	41.5	7.8e-16	95.000000
Pipt25HS_TRINITY_DN228715_c0_g1	NP_001078610.1	AT5G20920	eukaryotic translation initiation factor 2 beta subunit(EIF2 BETA)	73.4	6.7e-109	96.300000
Pipt25HS_TRINITY_DN228752_c0_g1	NP_680547.2	AT4G00525	hypothetical protein(AT4G00525)	29.7	3.8e-08	89.600000
Pipt25HS_TRINITY_DN228756_c0_g1	NP_177656.2	AT1G75200	flavodoxin family protein / radical SAM domain-containing protein(AT1G75200)	66.2	2.6e-245	87.100000
Pipt25HS_TRINITY_DN228778_c0_g2	NP_191264.1	AT3G57050	cystathionine beta-lyase(CBL)	72.9	2.6e-180	92.400000
Pipt25HS_TRINITY_DN228785_c0_g2	NP_190655.2	AT3G50860	Clathrin adaptor complex small chain family protein(AT3G50860)	49.6	2.5e-29	94.400000
Pipt25HS_TRINITY_DN228813_c0_g1	NP_568620.1	AT5G43060	Granulin repeat cysteine protease family protein(RD21B)	51.9	5.2e-81	91.700000
Pipt25HS_TRINITY_DN228831_c0_g1	NP_195881.1	AT5G02610	Ribosomal L29 family protein(AT5G02610)	59.2	7.5e-30	82.200000
Pipt25HS_TRINITY_DN228895_c0_g1	NP_001324288.1	AT2G32520	alpha/beta-Hydrolases superfamily protein(AT2G32520)	67.6	1,00E-107	97.900000
Pipt25HS_TRINITY_DN228952_c0_g1	NP_565178.1	AT1G78380	glutathione S-transferase TAU 19(GSTU19)	48.7	1.8e-54	97.900000
Pipt25HS_TRINITY_DN228967_c0_g2	NP_001324569.1	AT2G24320	alpha/beta-Hydrolases superfamily protein(AT2G24320)	68.0	2.8e-121	98.600000
Pipt25HS_TRINITY_DN229079_c0_g3	NP_197890.1	AT5G25080	Sas10/Utp3/C1D family(AT5G25080)	43.9	1.7e-32	86.400000
Pipt25HS_TRINITY_DN229122_c1_g1	NP_193436.2	AT4G17030	expansin-like B1(EXLB1)	46.5	3.3e-57	94.900000
Pipt25HS_TRINITY_DN229245_c0_g1	NP_565048.1	AT1G72820	Mitochondrial substrate carrier family protein(AT1G72820)	63.7	1.4e-111	95.000000
Pipt25HS_TRINITY_DN229397_c0_g1	NP_195095.2	AT4G33690	G patch domain protein(AT4G33690)	32.9	2.1e-21	100.000000
Pipt25HS_TRINITY_DN229454_c0_g1	NP_190146.1	AT3G45600	tetraspanin3(TET3)	54.8	5.9e-84	98.200000
Pipt25HS_TRINITY_DN229540_c0_g1	NP_191639.2	AT3G60800	DHHC-type zinc finger family protein(AT3G60800)	77.2	7.9e-138	99.400000
Pipt25HS_TRINITY_DN229637_c0_g1	NP_565615.1	AT2G26060	Transducin/WD40 repeat-like superfamily protein(emb1345)	64.5	6,00E-137	95.600000
Pipt25HS_TRINITY_DN229666_c0_g1	NP_564978.1	AT1G69850	nitrate transporter 1:2(NRT1:2)	50.8	1.9e-150	98.600000
Pipt25HS_TRINITY_DN229725_c0_g1	NP_567701.1	AT4G24380	dihydrofolate reductase(AT4G24380)	45.0	2.6e-60	81.300000
Pipt25HS_TRINITY_DN229757_c1_g1	NP_171973.1	AT1G04810	26S proteasome regulatory complex, non-ATPase subcomplex, Rpn2/Psmd1 subunit(AT1G04810)	47.5	4,00E-177	97.300000
Pipt25HS_TRINITY_DN229759_c0_g1	NP_187823.1	AT3G12160	RAB GTPase homolog A4D(RABA4D)	33.6	9.6e-29	96.400000
Pipt25HS_TRINITY_DN229948_c0_g2	NP_564384.1	AT1G31800	cytochrome P450, family 97, subfamily A, polypeptide 3(CYP97A3)	69.8	1.7e-225	83.000000
Pipt25HS_TRINITY_DN229949_c3_g1	NP_566969.1	AT3G52590	ubiquitin extension protein 1(UBQ1)	89.1	4.3e-61	97.700000
Pipt25HS_TRINITY_DN229959_c0_g1	NP_193450.1	AT4G17170	RAB GTPase homolog B1C(RABB1C)	93.0	2.2e-110	100.000000
Pipt25HS_TRINITY_DN230008_c0_g1	NP_182264.1	AT2G47420	Ribosomal RNA adenine dimethylase family protein(DIM1A)	60.2	1.5e-102	97.300000
Pipt25HS_TRINITY_DN230115_c0_g1	NP_189271.1	AT3G26400	eukaryotic translation initiation factor 4B1(EIF4B1)	45.9	7,00E-92	100.000000
Pipt25HS_TRINITY_DN230156_c0_g1	NP_188036.1	AT3G14200	Chaperone DnaJ-domain superfamily protein(AT3G14200)	48.3	2.1e-38	92.300000
Pipt25HS_TRINITY_DN230168_c0_g1	NP_001077674.1	AT1G43620	UDP-Glycosyltransferase superfamily protein(UGT80B1)	62.6	2.1e-218	80.800000
Pipt25HS_TRINITY_DN230382_c0_g1	NP_563892.1	AT1G11545	xyloglucan endotransglucosylase/hydrolase 8(XTH8)	58.9	1.9e-104	95.900000
Pipt25HS_TRINITY_DN230387_c0_g1	NP_001318216.1	AT2G13360	alanine:glyoxylate aminotransferase(AGT)	26.5	4.1e-28	80.900000
Pipt25HS_TRINITY_DN230448_c0_g1	NP_174314.2	AT1G30230	translation elongation factor EF1B/ribosomal protein S6 family protein(eEF-1Bb1)	67.2	9.4e-80	98.200000
Pipt25HS_TRINITY_DN230565_c1_g1	NP_178080.2	AT1G79620	Leucine-rich repeat protein kinase family protein(AT1G79620)	50.8	6.3e-266	99.700000
Pipt25HS_TRINITY_DN230608_c0_g1	NP_187873.1	AT3G12670	CTP synthase family protein(emb2742)	76.0	1.6e-265	92.400000
Pipt25HS_TRINITY_DN230620_c0_g1	NP_001190219.1	AT5G03860	malate synthase(MLS)	73.7	9.6e-243	96.600000
Pipt25HS_TRINITY_DN230647_c0_g1	NP_567993.1	AT4G35910	Adenine nucleotide alpha hydrolases-like superfamily protein(AT4G35910)	44.3	4.2e-96	94.200000
Pipt25HS_TRINITY_DN230652_c0_g2	NP_566720.1	AT3G22960	Pyruvate kinase family protein(PKP-ALPHA)	60.3	1.6e-171	86.700000
Pipt25HS_TRINITY_DN230717_c0_g1	NP_568340.1	AT5G16870	Peptidyl-tRNA hydrolase II (PTH2) family protein(AT5G16870)	65.5	1.6e-55	100.000000
Pipt25HS_TRINITY_DN230726_c0_g1	NP_198820.1	AT5G40040	60S acidic ribosomal protein family(AT5G40040)	37.8	1.3e-06	97.500000
Pipt25HS_TRINITY_DN230895_c0_g1	NP_001319574.1	AT3G17210	heat stable protein 1(HS1)	34.4	2.8e-16	84.200000
Pipt25HS_TRINITY_DN230911_c1_g1	NP_973740.1	AT1G02100	Leucine carboxyl methyltransferase(SBI1)	64.0	2.8e-110	83.700000
Pipt25HS_TRINITY_DN230919_c0_g4	NP_191346.1	AT3G57870	sumo conjugation enzyme 1(SCE1)	86.9	8.1e-86	100.000000
Pipt25HS_TRINITY_DN230921_c0_g1	NP_177792.1	AT1G76660	hydroxyproline-rich glycoprotein family protein(AT1G76660)	37.0	6.2e-43	90.800000
Pipt25HS_TRINITY_DN230939_c0_g1	NP_196636.1	AT5G10750	enhanced disease resistance-like protein (DUF1336)(AT5G10750)	62.6	2.4e-96	88.800000
Pipt25HS_TRINITY_DN230983_c0_g1	NP_181023.1	AT2G34770	fatty acid hydroxylase 1(FAH1)	65.8	1.4e-94	99.600000
Pipt25HS_TRINITY_DN230995_c1_g1	NP_177890.1	AT1G77670	Pyridoxal phosphate (PLP)-dependent transferases superfamily protein(AT1G77670)	37.5	5.5e-73	96.500000
Pipt25HS_TRINITY_DN231036_c0_g1	NP_196107.1	AT5G04870	calcium dependent protein kinase 1(CPK1)	67.0	1.8e-228	98.800000
Pipt25HS_TRINITY_DN231226_c0_g1	NP_850751.1	AT5G01750	LURP-one-like protein (DUF567)(AT5G01750)	25.4	3.6e-11	96.900000
Pipt25HS_TRINITY_DN231234_c0_g1	NP_176910.1	AT1G67430	Ribosomal protein L22p/L17e family protein(AT1G67430)	58.8	1.2e-48	93.400000
Pipt25HS_TRINITY_DN231365_c0_g1	NP_180644.1	AT2G30870	glutathione S-transferase PHI 10(GSTF10)	39.8	1.4e-32	90.400000
Pipt25HS_TRINITY_DN231420_c0_g1	NP_001077743.1	AT1G60430	actin-related protein C3(ARPC3)	42.1	3.7e-34	92.300000
Pipt25HS_TRINITY_DN231452_c0_g2	NP_001189714.1	AT2G39800	delta1-pyrroline-5-carboxylate synthase 1(P5CS1)	72.3	5.3e-305	95.100000
Pipt25HS_TRINITY_DN231532_c0_g1	NP_179220.2	AT2G16250	Leucine-rich repeat protein kinase family protein(AT2G16250)	38.7	1.9e-160	97.400000
Pipt25HS_TRINITY_DN231580_c0_g1	NP_187777.1	AT3G11710	lysyl-tRNA synthetase 1(ATKRS-1)	46.1	9.7e-156	99.200000
Pipt25HS_TRINITY_DN231601_c0_g1	NP_176250.1	AT1G60470	galactinol synthase 4(GolS4)	74.5	7.7e-142	92.700000
Pipt25HS_TRINITY_DN231604_c0_g1	NP_001327265.1	AT3G17350	wall-associated receptor kinase carboxy-terminal protein(AT3G17350)	27.0	1.5e-22	85.900000
Pipt25HS_TRINITY_DN231708_c0_g1	NP_974523.1	AT4G08980	F-BOX WITH WD-40 2(FBW2)	43.7	3.6e-64	97.300000
Pipt25HS_TRINITY_DN231804_c0_g1	NP_001319756.1	AT3G55170	Ribosomal L29 family protein(AT3G55170)	61.2	5.2e-32	96.800000
Pipt25HS_TRINITY_DN231813_c0_g1	NP_565112.1	AT1G75560	zinc knuckle (CCHC-type) family protein(AT1G75560)	46.0	6.6e-58	97.200000
Pipt25HS_TRINITY_DN231843_c0_g1	NP_568592.1	AT5G41370	DNA repair helicase XPB1-like protein(XPB1)	82.6	0	99.600000
Pipt25HS_TRINITY_DN231858_c0_g1	NP_192237.1	AT4G03280	photosynthetic electron transfer C(PETC)	65.8	2.4e-86	99.600000
Pipt25HS_TRINITY_DN231860_c1_g1	NP_001189878.1	AT3G13340	Transducin/WD40 repeat-like superfamily protein(AT3G13340)	58.8	1,00E-146	99.100000
Pipt25HS_TRINITY_DN231873_c0_g1	NP_193291.1	AT4G15560	Deoxyxylulose-5-phosphate synthase(CLA1)	83.3	0	92.300000
Pipt25HS_TRINITY_DN231901_c0_g1	NP_563807.1	AT1G08200	UDP-D-apiose/UDP-D-xylose synthase 2(AXS2)	85.1	1.4e-200	98.700000
Pipt25HS_TRINITY_DN231913_c0_g1	NP_201210.1	AT5G64050	glutamate tRNA synthetase(ERS)	74.1	3.2e-233	90.600000
Pipt25HS_TRINITY_DN231923_c0_g1	NP_173164.1	AT1G17210	IAP-like protein 1(ILP1)	49.0	9.2e-225	99.100000
Pipt25HS_TRINITY_DN231938_c0_g1	NP_200730.1	AT5G59220	PP2C protein (Clade A protein phosphatases type 2C)(HAI1)	46.1	1.2e-80	93.700000
Pipt25HS_TRINITY_DN231953_c0_g1	NP_200019.2	AT5G52060	BCL-2-associated athanogene 1(BAG1)	51.8	1.4e-63	94.900000
Pipt25HS_TRINITY_DN232050_c0_g1	NP_177873.1	AT1G77490	thylakoidal ascorbate peroxidase(TAPX)	75.8	6.5e-133	86.300000
Pipt25HS_TRINITY_DN232052_c0_g1	NP_567931.1	AT4G33650	dynamin-related protein 3A(DRP3A)	63.4	8.8e-277	95.900000
Pipt25HS_TRINITY_DN232123_c0_g1	NP_198955.2	AT5G41390	PLAC8 family protein(AT5G41390)	69.2	2.3e-98	98.400000
Pipt25HS_TRINITY_DN232128_c0_g1	NP_193147.1	AT4G14110	COP9 signalosome, subunit CSN8(COP9)	30.1	4.5e-16	85.600000
Pipt25HS_TRINITY_DN23221_c0_g2	NP_973693.1	AT2G45630	D-isomer specific 2-hydroxyacid dehydrogenase family protein(AT2G45630)	29.4	7.6e-33	98.500000
Pipt25HS_TRINITY_DN232281_c2_g1	NP_177728.1	AT1G76020	Thioredoxin superfamily protein(AT1G76020)	43.2	7.2e-48	91.100000
Pipt25HS_TRINITY_DN232459_c0_g1	NP_567581.1	AT4G19230	cytochrome P450, family 707, subfamily A, polypeptide 1(CYP707A1)	61.2	2.9e-168	98.900000
Pipt25HS_TRINITY_DN232474_c0_g1	NP_189286.1	AT3G26540	Tetratricopeptide repeat (TPR)-like superfamily protein(AT3G26540)	36.7	5.2e-137	87.900000
Pipt25HS_TRINITY_DN232500_c0_g1	NP_567178.1	AT4G00430	plasma membrane intrinsic protein 1;4(PIP1;4)	86.1	9,00E-144	100.000000
Pipt25HS_TRINITY_DN232557_c1_g2	NP_564310.1	AT1G28490	syntaxin of plants 61(SYP61)	57.8	1.3e-74	100.000000
Pipt25HS_TRINITY_DN232592_c0_g1	NP_566263.1	AT3G05910	Pectinacetylesterase family protein(AT3G05910)	54.2	1.3e-133	95.800000
Pipt25HS_TRINITY_DN232701_c0_g2	NP_196112.1	AT5G04920	EAP30/Vps36 family protein(AT5G04920)	55.1	6.1e-128	98.600000
Pipt25HS_TRINITY_DN232727_c0_g3	NP_196851.1	AT5G13470	hypothetical protein(AT5G13470)	46.9	3.1e-19	92.900000
Pipt25HS_TRINITY_DN232764_c1_g2	NP_200471.3	AT5G56600	profilin(PRF3)	74.2	2.6e-58	100.000000
Pipt25HS_TRINITY_DN232766_c0_g1	NP_198576.1	AT5G37600	hypothetical protein(GSR 1)	80.3	1.6e-179	99.400000
Pipt25HS_TRINITY_DN232773_c0_g1	NP_175274.1	AT1G48410	Stabilizer of iron transporter SufD / Polynucleotidyl transferase(AGO1)	73.9	0	91.300000
Pipt25HS_TRINITY_DN232808_c0_g2	NP_001078173.1	AT3G17800	alanine-tRNA ligase, putative (DUF760)(AT3G17800)	52.3	4.8e-109	98.400000
Pipt25HS_TRINITY_DN232811_c0_g1	NP_172832.3	AT1G13770	root UVB sensitive protein (Protein of unknown function, DUF647)(RUS3)	62.1	1.5e-145	95.700000
Pipt25HS_TRINITY_DN232856_c0_g1	NP_192202.1	AT4G02930	GTP binding Elongation factor Tu family protein(AT4G02930)	52.8	2.6e-118	93.900000
Pipt25HS_TRINITY_DN232869_c0_g1	NP_001189951.1	AT3G22950	ADP-ribosylation factor C1(ARFC1)	68.9	1.8e-71	93.200000
Pipt25HS_TRINITY_DN232909_c1_g1	NP_200486.1	AT5G56750	N-MYC downregulated-like 1(NDL1)	69.5	4.9e-136	99.100000
Pipt25HS_TRINITY_DN232915_c0_g1	NP_194650.1	AT4G29210	gamma-glutamyl transpeptidase 4(GGT4)	57.5	2.2e-192	88.700000
Pipt25HS_TRINITY_DN232924_c0_g1	NP_187143.1	AT3G04920	Ribosomal protein S24e family protein(AT3G04920)	86.9	3,00E-57	95.600000
Pipt25HS_TRINITY_DN232967_c0_g1	NP_194807.1	AT4G30780	ATP-dependent DNA helicase(AT4G30780)	38.4	8.5e-88	87.900000
Pipt25HS_TRINITY_DN233073_c0_g1	NP_567191.2	AT4G00820	IQ-domain 17(iqd17)	41.4	3.5e-75	100.000000
Pipt25HS_TRINITY_DN233096_c0_g1	NP_001118568.1	AT3G04070	NAC domain containing protein 47(NAC047)	53.1	6.4e-67	83.500000
Pipt25HS_TRINITY_DN233111_c0_g1	NP_175546.1	AT1G51350	ARM repeat superfamily protein(AT1G51350)	46.0	1.1e-149	98.900000
Pipt25HS_TRINITY_DN233139_c0_g1	NP_175481.1	AT1G50660	actin cytoskeleton-regulatory complex pan-like protein(AT1G50660)	36.4	2.6e-94	93.800000
Pipt25HS_TRINITY_DN233212_c2_g2	NP_176768.1	AT1G65930	cytosolic NADP+-dependent isocitrate dehydrogenase(cICDH)	70.7	1.7e-175	95.300000
Pipt25HS_TRINITY_DN233303_c0_g1	NP_191705.1	AT3G61460	brassinosteroid-responsive RING-H2(BRH1)	46.2	1.3e-34	100.000000
Pipt25HS_TRINITY_DN233410_c4_g1	NP_173692.1	AT1G22780	Ribosomal protein S13/S18 family(PFL)	70.8	9.5e-61	91.100000
Pipt25HS_TRINITY_DN233439_c0_g1	NP_001078728.1	AT5G47700	60S acidic ribosomal protein family(AT5G47700)	51.3	2.4e-21	95.000000
Pipt25HS_TRINITY_DN233549_c0_g1	NP_850942.1	AT1G09970	Leucine-rich receptor-like protein kinase family protein(LRR XI-23)	45.5	1,00E-242	94.300000
Pipt25HS_TRINITY_DN233574_c0_g1	NP_173459.1	AT1G20340	Cupredoxin superfamily protein(DRT112)	53.4	4.2e-43	98.900000
Pipt25HS_TRINITY_DN233693_c0_g1	NP_189078.2	AT3G24350	syntaxin of plants 32(SYP32)	34.7	7.1e-39	98.000000
Pipt25HS_TRINITY_DN233802_c0_g1	NP_194664.1	AT4G29350	profilin 2(PFN2)	39.6	2.6e-13	96.300000
Pipt25HS_TRINITY_DN233889_c0_g1	NP_175517.1	AT1G51060	histone H2A 10(HTA10)	70.8	1.4e-43	97.000000
Pipt25HS_TRINITY_DN233893_c0_g1	NP_200151.2	AT5G53390	O-acyltransferase (WSD1-like) family protein(FOP1)	41.2	7.2e-104	92.600000
Pipt25HS_TRINITY_DN233911_c0_g1	NP_001031064.1	AT1G18250	Pathogenesis-related thaumatin superfamily protein(ATLP-1)	36.6	3.2e-28	92.100000
Pipt25HS_TRINITY_DN233943_c0_g2	NP_974986.1	AT5G63460	SAP domain-containing protein(AT5G63460)	32.2	7.1e-09	95.100000
Pipt25HS_TRINITY_DN233985_c0_g1	NP_193405.1	AT4G16720	Ribosomal protein L23/L15e family protein(AT4G16720)	85.3	2.4e-102	84.300000
Pipt25HS_TRINITY_DN234028_c0_g2	NP_193413.2	AT4G16800	ATP-dependent caseinolytic (Clp) protease/crotonase family protein(AT4G16800)	36.8	3.5e-42	98.000000
Pipt25HS_TRINITY_DN234155_c0_g1	NP_187561.1	AT3G09500	Ribosomal L29 family protein(AT3G09500)	89.4	2.5e-50	100.000000
Pipt25HS_TRINITY_DN234173_c0_g1	NP_177882.1	AT1G77590	long chain acyl-CoA synthetase 9(LACS9)	68.4	1.7e-289	100.000000
Pipt25HS_TRINITY_DN234174_c0_g1	NP_199470.1	AT5G46580	pentatricopeptide (PPR) repeat-containing protein(AT5G46580)	49.5	1,00E-186	84.200000
Pipt25HS_TRINITY_DN234260_c0_g1	NP_001325926.1	AT3G22190	IQ-domain 5(IQD5)	38.2	6.3e-46	85.900000
Pipt25HS_TRINITY_DN234272_c1_g1	NP_194967.1	AT4G32410	cellulose synthase 1(CESA1)	76.7	0	99.300000
Pipt25HS_TRINITY_DN234293_c0_g1	NP_850254.1	AT2G35910	RING/U-box superfamily protein(AT2G35910)	50.3	2.5e-38	87.400000
Pipt25HS_TRINITY_DN234295_c0_g2	NP_201552.1	AT5G67510	Translation protein SH3-like family protein(AT5G67510)	62.1	4.8e-40	94.000000
Pipt25HS_TRINITY_DN234313_c0_g1	NP_199561.1	AT5G47500	Pectin lyase-like superfamily protein(PME5)	71.4	4.1e-135	89.100000
Pipt25HS_TRINITY_DN234325_c0_g1	NP_565132.2	AT1G76460	RNA-binding (RRM/RBD/RNP motifs) family protein(AT1G76460)	53.7	6.1e-76	99.000000
Pipt25HS_TRINITY_DN234376_c0_g1	NP_194308.1	AT4G25780	CAP (Cysteine-rich secretory proteins, Antigen 5, and Pathogenesis-related 1 protein) superfamily protein(AT4G25780)	57.9	8.9e-48	86.500000
Pipt25HS_TRINITY_DN234473_c0_g1	NP_001329427.1	AT4G14720	TIFY domain/Divergent CCT motif family protein(AT4G14720)	33.4	1.3e-28	93.700000
Pipt25HS_TRINITY_DN234543_c0_g3	NP_565135.1	AT1G76590	PLATZ transcription factor family protein(AT1G76590)	55.3	3.3e-68	91.700000
Pipt25HS_TRINITY_DN234632_c0_g1	NP_195846.1	AT5G02260	expansin A9(EXPA9)	64.2	1.4e-95	95.300000
Pipt25HS_TRINITY_DN234694_c0_g1	NP_199580.3	AT5G47690	binding protein(AT5G47690)	35.9	9.4e-264	99.800000
Pipt25HS_TRINITY_DN234717_c1_g1	NP_001031882.1	AT5G14440	Surfeit locus protein 2 (SURF2)(AT5G14440)	38.4	5.3e-42	97.000000
Pipt25HS_TRINITY_DN234796_c0_g1	NP_973667.2	AT2G42130	Plastid-lipid associated protein PAP / fibrillin family protein(AT2G42130)	54.5	4.3e-80	88.100000
Pipt25HS_TRINITY_DN234817_c0_g1	NP_001077809.1	AT1G71240	chromosome-partitioning protein, putative (DUF639)(AT1G71240)	48.5	5.7e-205	86.800000
Pipt25HS_TRINITY_DN234962_c0_g1	NP_196416.1	AT5G07990	Cytochrome P450 superfamily protein(TT7)	39.7	1.2e-97	97.200000
Pipt25HS_TRINITY_DN235072_c0_g1	NP_177543.1	AT1G74030	enolase 1(ENO1)	85.4	5.6e-218	86.700000
Pipt25HS_TRINITY_DN235129_c0_g5	NP_850080.1	AT2G26580	plant-specific transcription factor YABBY family protein(YAB5)	61.4	1.3e-45	83.700000
Pipt25HS_TRINITY_DN235140_c0_g1	NP_568364.1	AT5G18580	tonneau 2 (TON2)(FASS)	84.1	1.2e-241	99.400000
Pipt25HS_TRINITY_DN235356_c0_g1	NP_179765.1	AT2G21730	cinnamyl alcohol dehydrogenase homolog 2(CAD2)	39.8	2,00E-63	95.800000
Pipt25HS_TRINITY_DN235387_c1_g1	NP_566970.1	AT3G52610	GATA zinc finger protein(AT3G52610)	38.8	3.6e-90	93.300000
Pipt25HS_TRINITY_DN235461_c0_g1	NP_176052.3	AT1G56590	Clathrin adaptor complexes medium subunit family protein(ZIP4)	75.8	1.2e-118	96.700000
Pipt25HS_TRINITY_DN235530_c0_g1	NP_196684.1	AT5G11230	Nucleotide-sugar transporter family protein(AT5G11230)	50.0	1,00E-75	87.100000
Pipt25HS_TRINITY_DN235557_c0_g1	NP_197433.1	AT5G19320	RAN GTPase activating protein 2(RANGAP2)	56.2	3,00E-159	98.000000
Pipt25HS_TRINITY_DN235595_c1_g4	NP_195118.1	AT4G33920	Protein phosphatase 2C family protein(AT4G33920)	62.7	1.5e-127	98.300000
Pipt25HS_TRINITY_DN235627_c0_g1	NP_849501.1	AT4G35790	phospholipase D delta(PLDDELTA)	60.8	4.4e-313	97.400000
Pipt25HS_TRINITY_DN235650_c0_g2	NP_189177.1	AT3G25500	formin homology 1(AFH1)	40.5	5.3e-136	94.200000
Pipt25HS_TRINITY_DN235683_c0_g1	NP_176770.2	AT1G65950	Protein kinase superfamily protein(AT1G65950)	56.1	8.8e-156	91.700000
Pipt25HS_TRINITY_DN235720_c0_g1	NP_195137.5	AT4G34110	poly(A) binding protein 2(PAB2)	48.2	1.2e-140	94.400000
Pipt25HS_TRINITY_DN235798_c0_g1	NP_564417.1	AT1G33120	Ribosomal protein L6 family(AT1G33120)	32.7	9.9e-25	99.500000
Pipt25HS_TRINITY_DN235803_c0_g1	NP_850068.1	AT2G25737	Sulfite exporter TauE/SafE family protein(AT2G25737)	57.3	2.8e-140	98.800000
Pipt25HS_TRINITY_DN235850_c0_g1	NP_201068.1	AT5G62620	Galactosyltransferase family protein(AT5G62620)	58.9	6.9e-229	98.100000
Pipt25HS_TRINITY_DN235856_c0_g1	NP_568532.1	AT5G35750	histidine kinase 2(HK2)	58.2	1.1e-313	93.000000
Pipt25HS_TRINITY_DN235869_c0_g4	NP_192261.1	AT4G03520	Thioredoxin superfamily protein(ATHM2)	51.9	3.4e-46	92.800000
Pipt25HS_TRINITY_DN235870_c3_g3	NP_187991.1	AT3G13772	transmembrane nine 7(TMN7)	78.3	2.3e-293	97.800000
Pipt25HS_TRINITY_DN235882_c1_g1	NP_187286.1	AT3G06350	dehydroquinate dehydratase, putative / shikimate dehydrogenase(MEE32)	62.4	1.3e-188	99.400000
Pipt25HS_TRINITY_DN235894_c0_g1	NP_190300.1	AT3G47160	RING/U-box superfamily protein(AT3G47160)	65.8	6,00E-96	97.200000
Pipt25HS_TRINITY_DN235918_c0_g1	NP_181996.1	AT2G44680	casein kinase II beta subunit 4(CKB4)	71.5	1.3e-113	98.700000
Pipt25HS_TRINITY_DN235921_c0_g1	NP_177572.2	AT1G74320	Protein kinase superfamily protein(AT1G74320)	64.9	1.2e-126	93.200000
Pipt25HS_TRINITY_DN235975_c0_g1	NP_564761.1	AT1G60710	NAD(P)-linked oxidoreductase superfamily protein(ATB2)	58.2	5.5e-100	94.500000
Pipt25HS_TRINITY_DN236019_c0_g1	NP_563693.1	AT1G03900	non-intrinsic ABC protein 4(ABCI18)	49.0	1.1e-41	98.400000
Pipt25HS_TRINITY_DN236030_c0_g1	NP_566487.1	AT3G14410	Nucleotide/sugar transporter family protein(AT3G14410)	78.1	1.5e-135	82.900000
Pipt25HS_TRINITY_DN236054_c0_g1	NP_177641.1	AT1G75040	pathogenesis-related protein 5(PR5)	48.0	8.9e-60	99.600000
Pipt25HS_TRINITY_DN236107_c0_g1	NP_191142.1	AT3G55830	Nucleotide-diphospho-sugar transferases superfamily protein(EPC1)	56.6	6.2e-107	89.400000
Pipt25HS_TRINITY_DN236146_c0_g1	NP_565719.1	AT2G31200	actin depolymerizing factor 6(ADF6)	73.3	1.9e-57	100.000000
Pipt25HS_TRINITY_DN236214_c0_g1	NP_568557.1	AT5G38480	general regulatory factor 3(GRF3)	84.3	1.1e-116	96.200000
Pipt25HS_TRINITY_DN236241_c0_g1	NP_850123.1	AT2G28605	Photosystem II reaction center PsbP family protein(AT2G28605)	33.5	4.6e-20	88.200000
Pipt25HS_TRINITY_DN236376_c0_g1	NP_974798.1	AT5G18240	myb-related protein 1(MYR1)	38.3	8.1e-54	92.300000
Pipt25HS_TRINITY_DN236585_c0_g1	NP_001185403.1	AT1G75500	Walls Are Thin 1(WAT1)	66.2	9,00E-137	93.700000
Pipt25HS_TRINITY_DN236603_c0_g1	NP_192710.1	AT4G09720	RAB GTPase homolog G3A(RABG3A)	80.3	3.3e-63	85.100000
Pipt25HS_TRINITY_DN236624_c1_g1	NP_191408.1	AT3G58490	Phosphatidic acid phosphatase (PAP2) family protein(SPP1)	54.3	2.7e-125	100.000000
Pipt25HS_TRINITY_DN236634_c0_g1	NP_177083.1	AT1G69230	SPIRAL1-like2(SP1L2)	60.9	1.3e-23	98.100000
Pipt25HS_TRINITY_DN236644_c0_g1	NP_174390.2	AT1G31040	PLATZ transcription factor family protein(AT1G31040)	40.3	4.4e-37	99.100000
Pipt25HS_TRINITY_DN236752_c0_g1	NP_195512.1	AT4G37990	cinnamyl alcohol dehydrogenase 8(ELI3-2)	45.6	8.8e-85	96.000000
Pipt25HS_TRINITY_DN236772_c1_g1	NP_001328335.1	AT4G00740	S-adenosyl-L-methionine-dependent methyltransferases superfamily protein(QUA3)	63.6	6.2e-240	99.800000
Pipt25HS_TRINITY_DN236836_c0_g1	NP_180239.1	AT2G26710	Cytochrome P450 superfamily protein(BAS1)	30.2	4.9e-65	98.200000
Pipt25HS_TRINITY_DN236874_c0_g1	NP_001154198.1	#N/A	#N/A	68.0	4.7e-293	98.100000
Pipt25HS_TRINITY_DN236982_c0_g1	NP_193416.1	AT4G16830	Hyaluronan / mRNA binding family(AT4G16830)	41.0	3.3e-27	98.800000
Pipt25HS_TRINITY_DN237073_c0_g1	NP_190345.1	AT3G47610	transcription regulator/ zinc ion binding protein(AT3G47610)	53.0	3.7e-101	89.200000
Pipt25HS_TRINITY_DN237083_c1_g1	NP_188286.1	AT3G16640	translationally controlled tumor protein(TCTP)	44.7	1.6e-31	99.400000
Pipt25HS_TRINITY_DN237215_c0_g1	NP_187854.2	AT3G12480	nuclear factor Y, subunit C11(NF-YC11)	29.7	4.8e-08	97.600000
Pipt25HS_TRINITY_DN237260_c0_g1	NP_176881.1	AT1G67100	LOB domain-containing protein 40(LBD40)	44.9	5.3e-47	87.900000
Pipt25HS_TRINITY_DN237262_c0_g1	NP_973923.1	AT1G27760	interferon-related developmental regulator family protein / IFRD protein family(SAT32)	42.0	1.4e-83	99.200000
Pipt25HS_TRINITY_DN237297_c0_g1	NP_199416.1	AT5G46040	Major facilitator superfamily protein(AT5G46040)	53.8	4.8e-171	92.400000
Pipt25HS_TRINITY_DN237325_c0_g1	NP_565666.1	AT2G28190	copper/zinc superoxide dismutase 2(CSD2)	67.8	2.7e-76	95.800000
Pipt25HS_TRINITY_DN237352_c0_g1	NP_566828.1	AT3G27930	beta-galactosidase(AT3G27930)	53.3	3,00E-135	97.700000
Pipt25HS_TRINITY_DN237354_c0_g1	NP_187306.2	AT3G06540	Rab escort protein(REP)	42.5	1.9e-119	98.500000
Pipt25HS_TRINITY_DN237371_c0_g1	NP_001330355.1	AT5G58140	phototropin 2(PHOT2)	67.2	0	82.700000
Pipt25HS_TRINITY_DN23752_c0_g1	NP_567581.1	AT4G19230	cytochrome P450, family 707, subfamily A, polypeptide 1(CYP707A1)	69.4	3.3e-188	97.700000
Pipt25HS_TRINITY_DN237540_c0_g1	NP_179544.1	AT2G19540	Transducin family protein / WD-40 repeat family protein(AT2G19540)	64.3	3.4e-177	100.000000
Pipt25HS_TRINITY_DN237564_c0_g1	NP_565639.1	AT2G27180	hypothetical protein(AT2G27180)	33.5	4.2e-10	97.500000
Pipt25HS_TRINITY_DN237598_c0_g1	NP_180446.1	AT2G28800	63 kDa inner membrane family protein(ALB3)	58.1	5.7e-128	82.800000
Pipt25HS_TRINITY_DN237633_c0_g1	NP_001185050.1	AT1G20960	U5 small nuclear ribonucleoprotein helicase(emb1507)	47.0	0	99.100000
Pipt25HS_TRINITY_DN237646_c0_g1	NP_171669.1	AT1G01630	Sec14p-like phosphatidylinositol transfer family protein(AT1G01630)	55.8	7.2e-76	93.000000
Pipt25HS_TRINITY_DN237691_c0_g1	NP_190382.2	AT3G47990	SUGAR-INSENSITIVE 3(SIS3)	70.0	1.9e-150	80.500000
Pipt25HS_TRINITY_DN237725_c3_g1	NP_199096.1	AT5G42820	Zinc finger C-x8-C-x5-C-x3-H type family protein(U2AF35B)	67.5	3.5e-107	92.600000
Pipt25HS_TRINITY_DN237731_c0_g2	NP_193166.2	AT4G14300	RNA-binding (RRM/RBD/RNP motifs) family protein(AT4G14300)	45.1	9.4e-64	99.500000
Pipt25HS_TRINITY_DN237839_c0_g1	NP_176910.1	AT1G67430	Ribosomal protein L22p/L17e family protein(AT1G67430)	61.4	4.5e-48	85.400000
Pipt25HS_TRINITY_DN237844_c1_g1	NP_850376.2	AT2G42740	ribosomal protein large subunit 16A(RPL16A)	71.8	1.7e-68	99.400000
Pipt25HS_TRINITY_DN237902_c0_g1	NP_568923.1	AT5G60580	RING/U-box superfamily protein(AT5G60580)	47.2	3.2e-99	85.700000
Pipt25HS_TRINITY_DN237922_c0_g1	NP_568077.1	AT4G39970	Haloacid dehalogenase-like hydrolase (HAD) superfamily protein(AT4G39970)	54.9	5.9e-85	98.700000
Pipt25HS_TRINITY_DN237962_c0_g1	NP_564748.1	AT1G59600	ZCW7(ZCW7)	47.0	6.4e-72	83.400000
Pipt25HS_TRINITY_DN238021_c0_g1	NP_178442.2	AT2G03430	Ankyrin repeat family protein(AT2G03430)	61.6	3.5e-80	98.400000
Pipt25HS_TRINITY_DN238096_c0_g2	NP_001318332.1	AT2G32060	Ribosomal protein L7Ae/L30e/S12e/Gadd45 family protein(AT2G32060)	44.1	1.3e-28	80.100000
Pipt25HS_TRINITY_DN238119_c0_g1	NP_179765.1	AT2G21730	cinnamyl alcohol dehydrogenase homolog 2(CAD2)	38.8	4.3e-61	90.700000
Pipt25HS_TRINITY_DN238141_c1_g1	NP_192788.1	AT4G10500	2-oxoglutarate (2OG) and Fe(II)-dependent oxygenase superfamily protein(AT4G10500)	46.9	1.4e-98	94.200000
Pipt25HS_TRINITY_DN238254_c0_g1	NP_001318570.1	AT5G15710	Galactose oxidase/kelch repeat superfamily protein(AT5G15710)	27.1	1.6e-29	91.600000
Pipt25HS_TRINITY_DN238277_c0_g1	NP_567699.1	AT4G24340	Phosphorylase superfamily protein(AT4G24340)	42.6	4.1e-71	93.000000
Pipt25HS_TRINITY_DN238339_c0_g1	NP_175383.1	AT1G49600	RNA-binding protein 47A(RBP47A)	57.3	6.5e-114	95.800000
Pipt25HS_TRINITY_DN238383_c3_g1	NP_201440.1	AT5G66390	Peroxidase superfamily protein(AT5G66390)	55.0	2.5e-97	96.200000
Pipt25HS_TRINITY_DN238408_c0_g2	NP_177043.2	AT1G68750	phosphoenolpyruvate carboxylase 4(PPC4)	69.3	0	100.000000
Pipt25HS_TRINITY_DN238421_c0_g1	NP_001031352.1	AT2G12646	PLATZ transcription factor family protein(AT2G12646)	48.8	6.9e-66	90.900000
Pipt25HS_TRINITY_DN238426_c0_g1	NP_194776.1	AT4G30470	NAD(P)-binding Rossmann-fold superfamily protein(AT4G30470)	53.4	4.5e-80	90.100000
Pipt25HS_TRINITY_DN238444_c0_g1	NP_197561.1	AT5G20610	EEIG1/EHBP1 protein amino-terminal domain protein(AT5G20610)	38.3	2.1e-184	92.400000
Pipt25HS_TRINITY_DN238477_c0_g2	NP_179895.6	AT2G23140	RING/U-box superfamily protein with ARM repeat domain-containing protein(PUB4)	46.1	3.9e-171	97.500000
Pipt25HS_TRINITY_DN238479_c0_g2	NP_565399.1	AT2G16940	Splicing factor, CC1-like protein(AT2G16940)	59.1	2.6e-164	100.000000
Pipt25HS_TRINITY_DN238499_c0_g1	NP_001318332.1	AT2G32060	Ribosomal protein L7Ae/L30e/S12e/Gadd45 family protein(AT2G32060)	65.4	2.5e-46	90.100000
Pipt25HS_TRINITY_DN238589_c0_g1	NP_567334.1	AT4G08170	Inositol 1,3,4-trisphosphate 5/6-kinase family protein(AT4G08170)	71.0	1.9e-128	83.500000
Pipt25HS_TRINITY_DN238667_c0_g1	NP_568313.2	AT5G15400	U-box domain-containing protein(AT5G15400)	63.0	0	99.600000
Pipt25HS_TRINITY_DN238712_c0_g1	NP_567482.2	AT4G16070	lipase class 3 family protein(AT4G16070)	56.5	9.4e-192	98.000000
Pipt25HS_TRINITY_DN23873_c0_g1	NP_001318649.1	AT5G25560	CHY-type/CTCHY-type/RING-type Zinc finger protein(AT5G25560)	63.7	4.3e-111	97.400000
Pipt25HS_TRINITY_DN238793_c0_g1	NP_567797.1	AT4G28100	transmembrane protein(AT4G28100)	48.1	1.1e-70	96.500000
Pipt25HS_TRINITY_DN238836_c0_g2	NP_173714.2	AT1G23010	Cupredoxin superfamily protein(LPR1)	64.9	2,00E-219	93.100000
Pipt25HS_TRINITY_DN238862_c0_g1	NP_180234.1	AT2G26660	SPX domain-containing protein 2 (SPX2)(SPX2)	47.2	1.2e-65	94.900000
Pipt25HS_TRINITY_DN238873_c0_g2	NP_001190463.1	AT5G43680	hypothetical protein(AT5G43680)	38.7	7,00E-36	95.600000
Pipt25HS_TRINITY_DN23888_c0_g1	NP_198865.1	AT5G40490	RNA-binding (RRM/RBD/RNP motifs) family protein(AT5G40490)	49.0	6.3e-59	95.700000
Pipt25HS_TRINITY_DN238975_c0_g1	NP_001327069.1	AT3G57090	Tetratricopeptide repeat (TPR)-like superfamily protein(BIGYIN)	35.8	1.2e-17	97.400000
Pipt25HS_TRINITY_DN238984_c0_g1	NP_200879.1	AT5G60710	Zinc finger (C3HC4-type RING finger) family protein(AT5G60710)	47.9	2.2e-163	97.700000
Pipt25HS_TRINITY_DN239062_c0_g1	NP_565858.1	AT2G37110	PLAC8 family protein(AT2G37110)	61.7	2,00E-82	97.700000
Pipt25HS_TRINITY_DN239075_c0_g1	NP_564979.1	AT1G69870	nitrate transporter 1	47.6	5.9e-151	84.900000
Pipt25HS_TRINITY_DN239087_c1_g2	NP_188436.1	AT3G18080	B-S glucosidase 44(BGLU44)	68.6	2,00E-215	98.800000
Pipt25HS_TRINITY_DN239175_c0_g1	NP_198167.1	AT5G28150	hypothetical protein (DUF868)(AT5G28150)	40.9	1.3e-51	98.900000
Pipt25HS_TRINITY_DN239286_c0_g1	NP_200241.1	AT5G54300	cotton fiber-like protein (DUF761)(AT5G54300)	32.1	4.5e-21	85.200000
Pipt25HS_TRINITY_DN239355_c1_g2	NP_564176.2	AT1G22640	myb domain protein 3(MYB3)	51.8	3,00E-63	100.000000
Pipt25HS_TRINITY_DN239361_c0_g1	NP_567210.1	AT4G01150	CURVATURE THYLAKOID 1A-like protein(AT4G01150)	63.0	1.6e-39	82.600000
Pipt25HS_TRINITY_DN239519_c0_g2	NP_568038.1	AT4G38260	transport/golgi organization-like protein (DUF833)(AT4G38260)	50.2	1.1e-71	99.600000
Pipt25HS_TRINITY_DN239711_c0_g1	NP_001322488.1	AT1G22660	Polynucleotide adenylyltransferase family protein(AT1G22660)	39.2	3.6e-79	98.200000
Pipt25HS_TRINITY_DN239776_c0_g1	NP_178001.2	AT1G78800	UDP-Glycosyltransferase superfamily protein(AT1G78800)	66.7	2.4e-158	97.600000
Pipt25HS_TRINITY_DN239795_c0_g1	NP_001154565.1	AT2G39460	ribosomal protein L23AA(RPL23AA)	79.4	5.6e-60	100.000000
Pipt25HS_TRINITY_DN239803_c0_g1	NP_181530.1	AT2G40010	Ribosomal protein L10 family protein(AT2G40010)	48.9	5.9e-72	97.500000
Pipt25HS_TRINITY_DN239885_c0_g1	NP_177862.1	AT1G77380	amino acid permease 3(AAP3)	49.9	7.6e-95	95.500000
Pipt25HS_TRINITY_DN239909_c0_g1	NP_200668.1	AT5G58600	Pmr5/Cas1p GDSL/SGNH-like acyl-esterase family protein (DUF828)(PMR5)	45.7	2.7e-101	94.700000
Pipt25HS_TRINITY_DN239934_c1_g2	NP_194824.1	AT4G30950	fatty acid desaturase 6(FAD6)	67.1	5.7e-169	84.600000
Pipt25HS_TRINITY_DN239967_c0_g4	NP_200875.1	AT5G60670	Ribosomal protein L11 family protein(AT5G60670)	52.5	4,00E-30	90.200000
Pipt25HS_TRINITY_DN240069_c0_g1	NP_565766.1	AT2G33470	glycolipid transfer protein 1(GLTP1)	68.3	2.3e-82	100.000000
Pipt25HS_TRINITY_DN240132_c0_g1	NP_567803.1	AT4G28250	expansin B3(EXPB3)	63.0	7.9e-94	84.700000
Pipt25HS_TRINITY_DN240173_c0_g2	NP_001154337.1	AT1G14520	myo-inositol oxygenase 1(MIOX1)	78.8	2.7e-108	100.000000
Pipt25HS_TRINITY_DN240225_c1_g1	NP_187451.2	AT3G07940	Calcium-dependent ARF-type GTPase activating protein family(AT3G07940)	55.2	4.1e-109	97.300000
Pipt25HS_TRINITY_DN240405_c4_g1	NP_563813.2	AT1G08360	Ribosomal protein L1p/L10e family(AT1G08360)	55.6	4.1e-70	100.000000
Pipt25HS_TRINITY_DN240616_c0_g1	NP_180233.1	AT2G26650	K+ transporter 1(KT1)	45.7	1.2e-207	95.700000
Pipt25HS_TRINITY_DN240629_c3_g1	NP_191859.1	AT3G63000	NPL4-like protein 1(NPL41)	65.5	1,00E-153	99.300000
Pipt25HS_TRINITY_DN240640_c0_g1	NP_567429.1	AT4G14385	histone acetyltransferase subunit NuA4-domain protein(AT4G14385)	59.1	3.5e-41	95.600000
Pipt25HS_TRINITY_DN240654_c0_g2	NP_566952.1	AT3G51520	diacylglycerol acyltransferase family(DGAT2)	60.7	1.1e-110	91.500000
Pipt25HS_TRINITY_DN240788_c0_g1	NP_172738.1	AT1G12780	UDP-D-glucose/UDP-D-galactose 4-epimerase 1(UGE1)	78.5	1.9e-159	94.200000
Pipt25HS_TRINITY_DN240809_c0_g1	NP_194973.1	AT4G32470	Cytochrome bd ubiquinol oxidase, 14kDa subunit(AT4G32470)	69.7	3.8e-38	85.800000
Pipt25HS_TRINITY_DN240867_c0_g1	NP_196824.1	AT5G13200	GRAM domain family protein(AT5G13200)	50.0	2.4e-72	88.300000
Pipt25HS_TRINITY_DN240892_c3_g1	NP_177862.1	AT1G77380	amino acid permease 3(AAP3)	58.6	1.5e-159	93.800000
Pipt25HS_TRINITY_DN240936_c0_g1	NP_199094.1	AT5G42800	dihydroflavonol 4-reductase(DFR)	39.2	5.1e-51	98.200000
Pipt25HS_TRINITY_DN240951_c1_g2	NP_195585.1	AT4G38740	rotamase CYP 1(ROC1)	69.5	1.5e-66	98.200000
Pipt25HS_TRINITY_DN241004_c0_g1	NP_176574.2	AT1G63900	E3 Ubiquitin ligase family protein(DAL1)	64.1	3.8e-125	100.000000
Pipt25HS_TRINITY_DN241072_c0_g1	NP_001320766.1	AT1G67170	sarcolemmal membrane-associated protein(AT1G67170)	42.7	6.1e-47	97.600000
Pipt25HS_TRINITY_DN241150_c0_g1	NP_200857.1	AT5G60490	FASCICLIN-like arabinogalactan-protein 12(FLA12)	48.4	4.8e-43	80.700000
Pipt25HS_TRINITY_DN241274_c0_g1	NP_198158.1	AT5G28060	Ribosomal protein S24e family protein(AT5G28060)	66.1	3.6e-39	95.500000
Pipt25HS_TRINITY_DN241288_c0_g2	NP_193391.3	AT4G16580	Protein phosphatase 2C family protein(AT4G16580)	53.4	9.9e-128	90.200000
Pipt25HS_TRINITY_DN241291_c4_g1	NP_200879.1	AT5G60710	Zinc finger (C3HC4-type RING finger) family protein(AT5G60710)	42.7	8,00E-137	88.500000
Pipt25HS_TRINITY_DN241295_c0_g1	NP_181196.1	AT2G36570	Leucine-rich repeat protein kinase family protein(AT2G36570)	57.5	1.8e-197	98.600000
Pipt25HS_TRINITY_DN241297_c0_g4	NP_176511.1	AT1G63220	Calcium-dependent lipid-binding (CaLB domain) family protein(AT1G63220)	59.6	2.7e-43	98.600000
Pipt25HS_TRINITY_DN241326_c0_g1	NP_186870.1	AT3G02210	COBRA-like protein 1 precursor(COBL1)	61.8	1.1e-178	95.400000
Pipt25HS_TRINITY_DN241335_c0_g1	NP_001078579.1	AT5G13710	sterol methyltransferase 1(SMT1)	47.6	4.2e-87	90.300000
Pipt25HS_TRINITY_DN241348_c0_g1	NP_172562.2	AT1G10930	DNA helicase (RECQl4A)(RECQ4A)	50.8	0	90.500000
Pipt25HS_TRINITY_DN241376_c0_g1	NP_188316.1	AT3G16910	acyl-activating enzyme 7(AAE7)	69.5	1.5e-246	100.000000
Pipt25HS_TRINITY_DN241459_c0_g2	NP_850524.1	AT3G06720	importin alpha isoform 1(IMPA-1)	62.0	2.3e-169	93.100000
Pipt25HS_TRINITY_DN241511_c0_g1	NP_172801.1	AT1G13440	glyceraldehyde-3-phosphate dehydrogenase C2(GAPC2)	87.0	7.3e-169	97.600000
Pipt25HS_TRINITY_DN241597_c0_g1	NP_051061.1	#N/A	#N/A	73.0	2.5e-76	99.500000
Pipt25HS_TRINITY_DN241630_c0_g1	NP_179475.3	AT2G18850	SET domain-containing protein(AT2G18850)	44.0	6.4e-122	96.600000
Pipt25HS_TRINITY_DN241661_c0_g2	NP_181500.1	AT2G39700	expansin A4(EXPA4)	74.4	8.8e-122	100.000000
Pipt25HS_TRINITY_DN241705_c1_g1	NP_188412.2	AT3G17850	Protein kinase superfamily protein(AT3G17850)	60.2	0	82.700000
Pipt25HS_TRINITY_DN241730_c0_g1	NP_174753.1	AT1G35190	2-oxoglutarate (2OG) and Fe(II)-dependent oxygenase superfamily protein(AT1G35190)	30.9	1.5e-27	88.100000
Pipt25HS_TRINITY_DN241754_c0_g1	NP_198672.1	AT5G38560	Protein kinase superfamily protein(PERK8)	54.1	4,00E-151	88.500000
Pipt25HS_TRINITY_DN241755_c0_g1	NP_001031509.1	AT2G38710	AMMECR1 family(AT2G38710)	71.6	1,00E-88	100.000000
Pipt25HS_TRINITY_DN241756_c1_g1	NP_001030831.1	AT3G49010	breast basic conserved 1(BBC1)	46.7	3.4e-39	98.100000
Pipt25HS_TRINITY_DN241829_c0_g1	NP_177704.1	AT1G75760	ER lumen protein retaining receptor family protein(AT1G75760)	58.0	4.9e-86	95.700000
Pipt25HS_TRINITY_DN241874_c0_g1	NP_200949.1	AT5G61410	D-ribulose-5-phosphate-3-epimerase(RPE)	79.7	1.2e-122	99.700000
Pipt25HS_TRINITY_DN241966_c0_g1	NP_198911.1	AT5G40950	ribosomal protein large subunit 27(RPL27)	66.8	1.2e-59	93.300000
Pipt25HS_TRINITY_DN241987_c0_g1	NP_180014.2	AT2G24370	kinase with adenine nucleotide alpha hydrolases-like domain-containing protein(AT2G24370)	40.9	3.5e-148	93.700000
Pipt25HS_TRINITY_DN242015_c0_g1	NP_194776.1	AT4G30470	NAD(P)-binding Rossmann-fold superfamily protein(AT4G30470)	38.9	4.6e-48	81.600000
Pipt25HS_TRINITY_DN242019_c0_g1	NP_188254.1	AT3G16330	Avr9/Cf-9 rapidly elicited protein(AT3G16330)	31.7	5,00E-11	89.900000
Pipt25HS_TRINITY_DN242031_c0_g1	NP_001318983.1	AT1G11860	Glycine cleavage T-protein family(AT1G11860)	78.4	1.5e-192	99.500000
Pipt25HS_TRINITY_DN242046_c2_g1	NP_001322206.1	AT1G10430	protein phosphatase 2A-2(PP2A-2)	90.8	1,00E-174	100.000000
Pipt25HS_TRINITY_DN242055_c0_g1	NP_001330709.1	AT5G55070	Dihydrolipoamide succinyltransferase(AT5G55070)	41.3	7.1e-77	97.500000
Pipt25HS_TRINITY_DN242092_c0_g1	NP_199542.1	AT5G47310	PPPDE putative thiol peptidase family protein(AT5G47310)	56.6	1.1e-67	94.200000
Pipt25HS_TRINITY_DN242167_c0_g1	NP_195272.1	AT4G35470	plant intracellular ras group-related LRR 4(PIRL4)	53.6	6.1e-149	98.700000
Pipt25HS_TRINITY_DN242168_c0_g2	NP_180823.3	AT2G32640	Lycopene beta/epsilon cyclase protein(AT2G32640)	61.0	6.1e-206	90.300000
Pipt25HS_TRINITY_DN242171_c0_g1	NP_172018.1	AT1G05260	Peroxidase superfamily protein(RCI3)	57.9	6.6e-103	98.200000
Pipt25HS_TRINITY_DN242172_c0_g1	NP_199829.1	AT5G50180	Protein kinase superfamily protein(AT5G50180)	67.8	3.8e-129	86.400000
Pipt25HS_TRINITY_DN242229_c0_g1	NP_179718.1	AT2G21220	SAUR-like auxin-responsive protein family(AT2G21220)	40.8	7.5e-22	82.200000
Pipt25HS_TRINITY_DN242261_c2_g1	NP_181016.1	AT2G34690	Glycolipid transfer protein (GLTP) family protein(ACD11)	52.5	3.7e-54	95.300000
Pipt25HS_TRINITY_DN242303_c0_g1	NP_200010.1	AT5G51970	GroES-like zinc-binding alcohol dehydrogenase family protein(AT5G51970)	60.2	3.6e-124	90.400000
Pipt25HS_TRINITY_DN242356_c0_g1	NP_196873.1	AT5G13690	alpha-N-acetylglucosaminidase family / NAGLU family(CYL1)	63.6	0	100.000000
Pipt25HS_TRINITY_DN242418_c0_g1	NP_190365.3	AT3G47810	Calcineurin-like metallo-phosphoesterase superfamily protein(MAG1)	86.6	1.3e-95	99.500000
Pipt25HS_TRINITY_DN242425_c0_g1	NP_197445.1	AT5G19440	NAD(P)-binding Rossmann-fold superfamily protein(AT5G19440)	70.5	1.5e-131	96.600000
Pipt25HS_TRINITY_DN242490_c0_g1	NP_001322988.1	AT1G17550	homology to ABI2(HAB2)	40.1	2.9e-83	81.100000
Pipt25HS_TRINITY_DN242562_c0_g1	NP_564180.1	AT1G22770	gigantea protein (GI)(GI)	59.5	0	99.300000
Pipt25HS_TRINITY_DN242566_c0_g1	NP_199704.1	AT5G48930	hydroxycinnamoyl-CoA shikimate/quinate hydroxycinnamoyl transferase(HCT)	70.4	2.1e-189	100.000000
Pipt25HS_TRINITY_DN242589_c0_g1	NP_200374.1	AT5G55630	Outward rectifying potassium channel protein(KCO1)	52.7	3.6e-94	93.500000
Pipt25HS_TRINITY_DN242707_c0_g2	NP_564417.1	AT1G33120	Ribosomal protein L6 family(AT1G33120)	56.5	7,00E-52	96.400000
Pipt25HS_TRINITY_DN242775_c0_g1	NP_187823.1	AT3G12160	RAB GTPase homolog A4D(RABA4D)	64.1	5.2e-83	99.100000
Pipt25HS_TRINITY_DN242822_c0_g1	NP_192202.1	AT4G02930	GTP binding Elongation factor Tu family protein(AT4G02930)	52.5	2.4e-121	91.300000
Pipt25HS_TRINITY_DN242834_c0_g1	NP_174118.1	AT1G27970	nuclear transport factor 2B(NTF2B)	42.2	4.1e-19	96.200000
Pipt25HS_TRINITY_DN242998_c0_g2	NP_174327.1	AT1G30380	photosystem I subunit K(PSAK)	59.1	2.1e-37	94.300000
Pipt25HS_TRINITY_DN243046_c0_g1	NP_192763.1	AT4G10250	HSP20-like chaperones superfamily protein(ATHSP22	51.7	7.7e-41	92.300000
Pipt25HS_TRINITY_DN243059_c1_g2	NP_178093.1	AT1G79750	NADP-malic enzyme 4(NADP-ME4)	71.7	4.4e-268	95.900000
Pipt25HS_TRINITY_DN243077_c2_g3	NP_001031876.1	AT5G13490	ADP/ATP carrier 2(AAC2)	74.9	4.4e-132	88.500000
Pipt25HS_TRINITY_DN243079_c1_g1	NP_194439.1	AT4G27090	Ribosomal protein L14(AT4G27090)	58.0	5,00E-34	89.700000
Pipt25HS_TRINITY_DN243087_c0_g1	NP_001031718.1	AT4G25740	RNA binding Plectin/S10 domain-containing protein(AT4G25740)	46.5	3.2e-33	97.900000
Pipt25HS_TRINITY_DN243099_c0_g4	NP_565632.1	AT2G26990	proteasome family protein(FUS12)	42.4	6.1e-72	99.700000
Pipt25HS_TRINITY_DN243142_c1_g1	NP_175980.1	AT1G55840	Sec14p-like phosphatidylinositol transfer family protein(AT1G55840)	60.0	1.5e-116	92.300000
Pipt25HS_TRINITY_DN243251_c0_g1	NP_568678.1	AT5G47200	RAB GTPase homolog 1A(RAB1A)	59.3	9.7e-63	97.600000
Pipt25HS_TRINITY_DN243285_c0_g2	NP_186857.1	AT3G02080	Ribosomal protein S19e family protein(AT3G02080)	56.5	4.8e-43	89.000000
Pipt25HS_TRINITY_DN243294_c0_g1	NP_566605.1	AT3G18270	cytochrome P450, family 77, subfamily A, polypeptide 5 pseudogene(CYP77A5P)	60.0	5,00E-138	94.000000
Pipt25HS_TRINITY_DN243332_c0_g1	NP_566093.4	AT2G47010	calcium/calcium/calmodulin-dependent Serine/Threonine-kinase(AT2G47010)	63.1	5.4e-184	91.300000
Pipt25HS_TRINITY_DN243360_c0_g1	NP_563858.1	AT1G10030	ergosterol biosynthesis protein(ERG28)	77.3	5,00E-50	81.000000
Pipt25HS_TRINITY_DN243362_c0_g1	NP_187955.2	AT3G13460	evolutionarily conserved C-terminal region 2(ECT2)	46.0	7,00E-132	85.300000
Pipt25HS_TRINITY_DN243378_c0_g1	NP_195137.5	AT4G34110	poly(A) binding protein 2(PAB2)	40.6	3.5e-99	97.900000
Pipt25HS_TRINITY_DN243403_c0_g2	NP_566033.1	AT2G45010	PLAC8 family protein(AT2G45010)	64.4	4.4e-88	94.900000
Pipt25HS_TRINITY_DN243428_c0_g1	NP_001326166.1	AT3G51895	sulfate transporter 3;1(SULTR3;1)	66.0	8.4e-238	94.400000
Pipt25HS_TRINITY_DN243501_c0_g1	NP_974212.1	AT3G03750	SET domain protein 20(SDG20)	44.6	4.1e-80	96.800000
Pipt25HS_TRINITY_DN243548_c0_g1	NP_195336.1	AT4G36130	Ribosomal protein L2 family(AT4G36130)	87.2	1.2e-136	99.600000
Pipt25HS_TRINITY_DN243571_c0_g2	NP_180643.1	AT2G30860	glutathione S-transferase PHI 9(GSTF9)	48.6	7.4e-58	98.100000
Pipt25HS_TRINITY_DN243608_c0_g1	NP_001326164.1	AT3G26100	Regulator of chromosome condensation (RCC1) family protein(AT3G26100)	74.4	6.9e-202	95.700000
Pipt25HS_TRINITY_DN243636_c0_g1	NP_190930.1	AT3G53620	pyrophosphorylase 4(PPa4)	82.2	1.8e-102	93.900000
Pipt25HS_TRINITY_DN243641_c0_g1	NP_001031507.1	AT2G38620	cyclin-dependent kinase B1;2(CDKB1;2)	75.9	6.3e-140	100.000000
Pipt25HS_TRINITY_DN243655_c0_g1	NP_190638.1	AT3G50690	Leucine-rich repeat (LRR) family protein(AT3G50690)	37.3	6.1e-48	98.800000
Pipt25HS_TRINITY_DN243685_c0_g1	NP_173500.1	AT1G20770	coiled-coil protein(AT1G20770)	34.9	4.8e-21	85.300000
Pipt25HS_TRINITY_DN243747_c0_g1	NP_180350.1	AT2G27820	prephenate dehydratase 1(PD1)	60.1	1,00E-124	88.700000
Pipt25HS_TRINITY_DN243752_c1_g1	NP_565221.1	AT1G79790	Haloacid dehalogenase-like hydrolase (HAD) superfamily protein(FHY1)	45.3	2.5e-49	89.200000
Pipt25HS_TRINITY_DN243759_c0_g1	NP_566818.1	AT3G27430	N-terminal nucleophile aminohydrolases (Ntn hydrolases) superfamily protein(PBB1)	65.9	3.8e-96	97.800000
Pipt25HS_TRINITY_DN243811_c0_g1	NP_193147.1	AT4G14110	COP9 signalosome, subunit CSN8(COP9)	31.8	3.2e-25	90.300000
Pipt25HS_TRINITY_DN243817_c0_g1	NP_001331597.1	AT5G22020	Calcium-dependent phosphotriesterase superfamily protein(AT5G22020)	66.7	9.7e-157	98.000000
Pipt25HS_TRINITY_DN243826_c0_g2	NP_850248.2	AT2G35530	basic region/leucine zipper transcription factor 16(bZIP16)	46.0	4.8e-70	83.700000
Pipt25HS_TRINITY_DN243890_c0_g1	NP_568199.1	AT5G08535	D111/G-patch domain-containing protein(AT5G08535)	51.9	1.2e-27	86.200000
Pipt25HS_TRINITY_DN243918_c0_g1	NP_188788.1	AT3G21510	histidine-containing phosphotransmitter 1(AHP1)	63.6	5.7e-49	100.000000
Pipt25HS_TRINITY_DN243987_c0_g4	NP_565070.2	AT1G73670	MAP kinase 15(MPK15)	68.7	2.3e-216	90.700000
Pipt25HS_TRINITY_DN244065_c0_g1	NP_174060.1	AT1G27400	Ribosomal protein L22p/L17e family protein(AT1G27400)	67.0	2,00E-60	85.800000
Pipt25HS_TRINITY_DN244091_c0_g1	NP_179277.1	AT2G16850	plasma membrane intrinsic protein 2;8(PIP2;8)	81.1	5.4e-125	95.100000
Pipt25HS_TRINITY_DN244097_c1_g1	NP_200471.3	AT5G56600	profilin(PRF3)	39.4	4.3e-16	99.200000
Pipt25HS_TRINITY_DN244247_c0_g1	NP_001326222.1	AT3G54480	SKP1/ASK-interacting protein 5(SKIP5)	60.6	1.6e-78	92.700000
Pipt25HS_TRINITY_DN244316_c1_g2	NP_180214.1	AT2G26460	RED family protein(SMU2)	61.0	5,00E-182	84.900000
Pipt25HS_TRINITY_DN244420_c0_g1	NP_176276.1	AT1G60770	Tetratricopeptide repeat (TPR)-like superfamily protein(AT1G60770)	40.0	2.8e-85	97.000000
Pipt25HS_TRINITY_DN244445_c0_g1	NP_174891.1	AT1G36990	C-jun-amino-terminal kinase-interacting protein(AT1G36990)	30.0	5.2e-36	93.900000
Pipt25HS_TRINITY_DN244447_c0_g1	NP_195881.1	AT5G02610	Ribosomal L29 family protein(AT5G02610)	59.8	2.2e-30	99.200000
Pipt25HS_TRINITY_DN244466_c0_g4	NP_564878.1	AT1G66580	senescence associated gene 24(SAG24)	70.2	1.5e-82	95.900000
Pipt25HS_TRINITY_DN244502_c0_g1	NP_198137.1	AT5G27850	Ribosomal protein L18e/L15 superfamily protein(AT5G27850)	85.6	3,00E-85	92.600000
Pipt25HS_TRINITY_DN244521_c0_g1	NP_196757.2	AT5G11960	magnesium transporter, putative (DUF803)(AT5G11960)	61.4	5.9e-110	99.700000
Pipt25HS_TRINITY_DN244577_c2_g1	NP_850867.1	AT5G26667	P-loop containing nucleoside triphosphate hydrolases superfamily protein(PYR6)	74.5	5.3e-80	89.500000
Pipt25HS_TRINITY_DN244618_c0_g1	NP_567464.1	AT4G15415	Protein phosphatase 2A regulatory B subunit family protein(ATB' GAMMA)	67.2	2.3e-196	94.800000
Pipt25HS_TRINITY_DN244657_c2_g1	NP_563750.3	AT1G05810	Rab GTPase-like A5A protein(RABA5E)	71.8	1.3e-81	99.500000
Pipt25HS_TRINITY_DN244764_c0_g1	NP_565150.1	AT1G77140	vacuolar protein sorting 45(VPS45)	75.2	1.4e-246	99.500000
Pipt25HS_TRINITY_DN244771_c1_g1	NP_195566.1	AT4G38540	FAD/NAD(P)-binding oxidoreductase family protein(AT4G38540)	39.4	2.2e-79	92.500000
Pipt25HS_TRINITY_DN244800_c0_g3	NP_565317.1	AT2G04900	hypothetical protein(AT2G04900)	74.4	4.2e-50	95.100000
Pipt25HS_TRINITY_DN244805_c0_g1	NP_001319056.1	AT1G20870	HSP20-like chaperones superfamily protein(AT1G20870)	33.9	5,00E-64	90.000000
Pipt25HS_TRINITY_DN244932_c0_g1	NP_001031037.1	AT1G13580	LAG1 longevity assurance-like protein(LAG13)	71.9	9.8e-125	99.000000
Pipt25HS_TRINITY_DN244982_c1_g1	NP_849451.1	AT4G26790	GDSL-like Lipase/Acylhydrolase superfamily protein(AT4G26790)	52.5	7.5e-100	89.100000
Pipt25HS_TRINITY_DN244988_c0_g1	NP_175638.1	AT1G52280	RAB GTPase homolog G3D(RABG3d)	88.3	2.2e-107	100.000000
Pipt25HS_TRINITY_DN245052_c0_g1	NP_198601.2	AT5G37850	pfkB-like carbohydrate kinase family protein(SOS4)	74.1	2.7e-129	85.700000
Pipt25HS_TRINITY_DN245155_c0_g1	NP_176621.1	AT1G64390	glycosyl hydrolase 9C2(GH9C2)	56.9	1,00E-208	93.200000
Pipt25HS_TRINITY_DN245173_c0_g4	NP_564509.1	AT1G47640	seven transmembrane domain protein(AT1G47640)	80.3	5.9e-106	100.000000
Pipt25HS_TRINITY_DN245219_c0_g1	NP_001328303.1	AT4G24290	MAC/Perforin domain-containing protein(AT4G24290)	53.8	1,00E-113	99.000000
Pipt25HS_TRINITY_DN245234_c2_g2	NP_001321034.1	AT1G56070	Ribosomal protein S5/Elongation factor G/III/V family protein(LOS1)	64.4	0	100.000000
Pipt25HS_TRINITY_DN245253_c0_g1	NP_567084.1	AT3G59380	farnesyltransferase A(FTA)	62.8	6,00E-119	81.600000
Pipt25HS_TRINITY_DN245281_c0_g1	NP_566645.1	AT3G19770	Vacuolar sorting protein 9 (VPS9) domain-containing protein(VPS9A)	52.0	9,00E-117	92.200000
Pipt25HS_TRINITY_DN245297_c0_g1	NP_974122.1	AT1G70580	alanine-2-oxoglutarate aminotransferase 2(AOAT2)	81.1	4.7e-238	100.000000
Pipt25HS_TRINITY_DN245311_c0_g1	NP_564755.1	AT1G60230	Radical SAM superfamily protein(AT1G60230)	62.8	6.2e-147	88.900000
Pipt25HS_TRINITY_DN245325_c0_g1	NP_174810.1	AT1G35720	annexin 1(ANNAT1)	56.8	2.2e-95	100.000000
Pipt25HS_TRINITY_DN245382_c1_g1	NP_172491.1	AT1G10200	GATA type zinc finger transcription factor family protein(WLIM1)	71.4	3.7e-77	90.700000
Pipt25HS_TRINITY_DN245474_c3_g1	NP_200128.1	AT5G53160	regulatory components of ABA receptor 3(RCAR3)	53.4	5.2e-47	92.700000
Pipt25HS_TRINITY_DN245532_c0_g1	NP_568905.1	AT5G59320	lipid transfer protein 3(LTP3)	47.7	4.8e-19	90.800000
Pipt25HS_TRINITY_DN245537_c1_g2	NP_191429.1	AT3G58700	Ribosomal L5P family protein(AT3G58700)	86.1	6.3e-87	99.400000
Pipt25HS_TRINITY_DN245607_c0_g1	NP_175032.1	AT1G43670	Inositol monophosphatase family protein(FBP)	86.2	9.8e-174	99.700000
Pipt25HS_TRINITY_DN24560_c0_g1	NP_194898.1	AT4G31700	ribosomal protein S6(RPS6)	62.7	2.5e-54	90.200000
Pipt25HS_TRINITY_DN245695_c2_g1	NP_564806.1	AT1G63000	nucleotide-rhamnose synthase/epimerase-reductase(NRS/ER)	82.1	2.7e-145	81.100000
Pipt25HS_TRINITY_DN245748_c1_g1	NP_564920.1	AT1G68090	annexin 5(ANN5)	24.9	1.1e-18	99.600000
Pipt25HS_TRINITY_DN245817_c0_g3	NP_001327887.1	AT3G23490	cyanase(CYN)	72.9	9.9e-60	96.900000
Pipt25HS_TRINITY_DN245828_c0_g1	NP_565899.1	AT2G39050	hydroxyproline-rich glycoprotein family protein(EULS3)	40.1	1.9e-56	100.000000
Pipt25HS_TRINITY_DN245844_c0_g1	NP_001330384.1	AT5G03300	adenosine kinase 2(ADK2)	44.1	1.5e-51	95.400000
Pipt25HS_TRINITY_DN245845_c0_g1	NP_199200.1	AT5G43870	auxin canalization protein (DUF828)(AT5G43870)	34.7	2,00E-37	92.400000
Pipt25HS_TRINITY_DN245898_c2_g1	NP_566996.1	AT3G54260	TRICHOME BIREFRINGENCE-LIKE 36(TBL36)	41.9	1.3e-88	80.200000
Pipt25HS_TRINITY_DN245908_c0_g1	NP_180180.3	AT2G26110	bromodomain protein (DUF761)(AT2G26110)	34.6	1.5e-25	95.600000
Pipt25HS_TRINITY_DN245915_c1_g1	NP_196186.1	AT5G05670	signal recognition particle binding protein(AT5G05670)	66.4	3.8e-87	94.700000
Pipt25HS_TRINITY_DN245926_c0_g1	NP_172161.1	AT1G06760	winged-helix DNA-binding transcription factor family protein(AT1G06760)	45.5	3.1e-12	90.600000
Pipt25HS_TRINITY_DN246027_c0_g1	NP_191824.1	AT3G62650	hypothetical protein(AT3G62650)	46.7	1.2e-16	82.700000
Pipt25HS_TRINITY_DN246051_c0_g1	NP_200566.1	AT5G57580	Calmodulin-binding protein(AT5G57580)	60.2	4.2e-202	100.000000
Pipt25HS_TRINITY_DN246080_c0_g1	NP_568585.1	AT5G40740	HAUS augmin-like complex subunit(AUG6)	49.3	1.6e-176	97.000000
Pipt25HS_TRINITY_DN246091_c0_g1	NP_179778.1	AT2G21870	MALE GAMETOPHYTE DEFECTIVE 1(MGP1)	55.2	5.8e-64	100.000000
Pipt25HS_TRINITY_DN246129_c3_g1	NP_178073.1	AT1G79550	phosphoglycerate kinase(PGK)	51.3	3.1e-105	97.900000
Pipt25HS_TRINITY_DN246135_c3_g1	NP_177217.1	AT1G70600	Ribosomal protein L18e/L15 superfamily protein(AT1G70600)	70.3	1.3e-53	100.000000
Pipt25HS_TRINITY_DN246138_c0_g1	NP_001327124.1	AT3G53630	hypothetical protein(AT3G53630)	43.0	1.2e-31	100.000000
Pipt25HS_TRINITY_DN246139_c0_g1	NP_187864.1	AT3G12580	heat shock protein 70(HSP70)	87.3	0	99.400000
Pipt25HS_TRINITY_DN246140_c0_g1	NP_190964.2	AT3G53960	Major facilitator superfamily protein(AT3G53960)	46.7	3,00E-152	96.800000
Pipt25HS_TRINITY_DN246142_c0_g1	NP_001322232.1	AT1G24764	microtubule-associated proteins 70-2(MAP70-2)	73.5	1.4e-221	95.800000
Pipt25HS_TRINITY_DN246208_c2_g1	NP_564165.1	AT1G22280	phytochrome-associated protein phosphatase type 2C(PAPP2C)	65.6	1.4e-101	97.500000
Pipt25HS_TRINITY_DN246231_c0_g1	NP_563657.1	AT1G02560	nuclear encoded CLP protease 5(CLPP5)	73.7	2.8e-111	89.100000
Pipt25HS_TRINITY_DN246248_c0_g1	NP_193544.1	AT4G18100	Ribosomal protein L32e(AT4G18100)	60.9	1.1e-38	95.500000
Pipt25HS_TRINITY_DN246299_c0_g1	NP_192917.3	AT4G11800	Calcineurin-like metallo-phosphoesterase superfamily protein(AT4G11800)	68.7	0	99.700000
Pipt25HS_TRINITY_DN246365_c0_g1	NP_180167.1	AT2G25970	KH domain-containing protein(AT2G25970)	40.2	3.3e-88	96.000000
Pipt25HS_TRINITY_DN246406_c0_g1	NP_199332.2	AT5G45190	Cyclin family protein(AT5G45190)	52.2	3.4e-136	82.600000
Pipt25HS_TRINITY_DN246452_c2_g2	NP_001190331.1	AT5G18610	Protein kinase superfamily protein(AT5G18610)	69.9	3.1e-167	98.000000
Pipt25HS_TRINITY_DN246496_c7_g2	NP_973549.1	AT2G27710	60S acidic ribosomal protein family(AT2G27710)	54.3	3.8e-21	100.000000
Pipt25HS_TRINITY_DN246496_c7_g6	NP_850106.1	AT2G27710	60S acidic ribosomal protein family(AT2G27710)	56.5	1,00E-23	100.000000
Pipt25HS_TRINITY_DN246507_c2_g2	NP_179812.1	AT2G22240	myo-inositol-1-phosphate synthase 2(MIPS2)	70.2	5,00E-222	100.000000
Pipt25HS_TRINITY_DN246613_c0_g1	NP_001031502.1	AT2G37270	ribosomal protein 5B(RPS5B)	91.6	5.3e-95	96.000000
Pipt25HS_TRINITY_DN246617_c0_g1	NP_001327074.1	AT3G28210	zinc finger (AN1-like) family protein(PMZ)	42.8	6.1e-32	88.900000
Pipt25HS_TRINITY_DN246712_c0_g1	NP_001189866.1	AT3G12020	P-loop containing nucleoside triphosphate hydrolases superfamily protein(AT3G12020)	52.4	8.2e-255	85.100000
Pipt25HS_TRINITY_DN246809_c0_g1	NP_683507.1	AT1G78915	Tetratricopeptide repeat (TPR)-like superfamily protein(AT1G78915)	46.9	2,00E-86	84.900000
Pipt25HS_TRINITY_DN246833_c0_g1	NP_173226.2	AT1G17840	white-brown complex-like protein(ABCG11)	69.4	2.6e-269	93.400000
Pipt25HS_TRINITY_DN246857_c1_g1	NP_001031199.1	AT1G56340	calreticulin 1a(CRT1a)	51.2	5.7e-96	94.800000
Pipt25HS_TRINITY_DN246858_c0_g1	NP_564761.1	AT1G60710	NAD(P)-linked oxidoreductase superfamily protein(ATB2)	49.0	4,00E-66	99.200000
Pipt25HS_TRINITY_DN246921_c0_g1	NP_567196.1	AT4G00880	SAUR-like auxin-responsive protein family(AT4G00880)	49.2	1.6e-25	95.000000
Pipt25HS_TRINITY_DN246995_c0_g1	NP_180831.1	AT2G32720	cytochrome B5 isoform B(CB5-B)	73.7	8.6e-57	99.300000
Pipt25HS_TRINITY_DN247018_c0_g1	NP_192177.1	AT4G02680	ETO1-like 1(EOL1)	63.6	0	100.000000
Pipt25HS_TRINITY_DN247022_c0_g2	NP_200288.1	AT5G54770	thiazole biosynthetic enzyme, chloroplast (ARA6) (THI1) (THI4)(THI1)	64.2	1.8e-106	84.200000
Pipt25HS_TRINITY_DN247044_c2_g5	NP_177217.1	AT1G70600	Ribosomal protein L18e/L15 superfamily protein(AT1G70600)	74.7	2.2e-58	99.300000
Pipt25HS_TRINITY_DN247073_c0_g1	NP_001030690.1	AT3G13460	evolutionarily conserved C-terminal region 2(ECT2)	47.3	9.2e-99	80.300000
Pipt25HS_TRINITY_DN247088_c0_g1	NP_566951.1	AT3G51430	Calcium-dependent phosphotriesterase superfamily protein(YLS2)	37.7	2.8e-57	86.800000
Pipt25HS_TRINITY_DN247090_c1_g2	NP_174323.1	AT1G30330	auxin response factor 6(ARF6)	54.5	4.8e-255	99.300000
Pipt25HS_TRINITY_DN247118_c1_g1	NP_567151.1	AT4G00100	ribosomal protein S13A(RPS13A)	89.4	6.1e-75	100.000000
Pipt25HS_TRINITY_DN247139_c0_g1	NP_192387.2	AT4G04780	mediator 21(MED21)	35.7	2.4e-14	96.400000
Pipt25HS_TRINITY_DN247176_c0_g1	NP_188402.1	AT3G17750	Protein kinase superfamily protein(AT3G17750)	48.2	2.2e-190	95.100000
Pipt25HS_TRINITY_DN247177_c0_g2	NP_175587.1	AT1G51760	peptidase M20/M25/M40 family protein(IAR3)	57.7	3.1e-133	82.900000
Pipt25HS_TRINITY_DN247180_c0_g1	NP_001078409.1	AT4G19670	RING/U-box superfamily protein(AT4G19670)	47.0	1.5e-124	85.100000
Pipt25HS_TRINITY_DN247237_c0_g2	NP_193728.2	AT4G19950	polyadenylate-binding protein 1-B-binding protein(AT4G19950)	51.2	1.5e-76	98.200000
Pipt25HS_TRINITY_DN247300_c2_g1	NP_201256.2	AT5G64510	tunicamycin induced protein(TIN1)	45.0	8.1e-93	96.400000
Pipt25HS_TRINITY_DN247304_c0_g1	NP_027544.1	AT2G03500	Homeodomain-like superfamily protein(AT2G03500)	40.0	2.7e-61	80.700000
Pipt25HS_TRINITY_DN247326_c0_g1	NP_194144.1	AT4G24130	DUF538 family protein (Protein of unknown function, DUF538)(AT4G24130)	39.1	4.5e-19	94.500000
Pipt25HS_TRINITY_DN247331_c0_g2	NP_001319478.1	AT3G05480	cell cycle checkpoint control protein family(RAD9)	47.7	3.8e-115	99.600000
Pipt25HS_TRINITY_DN247373_c0_g1	NP_174397.2	AT1G31120	K+ uptake permease 10(KUP10)	67.9	2.2e-309	99.400000
Pipt25HS_TRINITY_DN247405_c1_g1	NP_195994.3	AT5G03740	histone deacetylase 2C(HD2C)	35.2	1.5e-20	99.100000
Pipt25HS_TRINITY_DN247413_c0_g1	NP_001330651.1	AT5G13240	transcription regulator(AT5G13240)	53.4	1.9e-48	100.000000
Pipt25HS_TRINITY_DN247414_c0_g3	NP_176633.1	AT1G64520	regulatory particle non-ATPase 12A(RPN12a)	33.3	3.3e-31	98.500000
Pipt25HS_TRINITY_DN247423_c0_g1	NP_191308.1	AT3G57490	Ribosomal protein S5 family protein(AT3G57490)	67.5	2.5e-89	96.500000
Pipt25HS_TRINITY_DN247445_c1_g2	NP_195341.2	AT4G36180	Leucine-rich receptor-like protein kinase family protein(AT4G36180)	52.1	0	97.200000
Pipt25HS_TRINITY_DN247505_c0_g1	NP_191224.1	AT3G56650	thylakoid lumenal protein (Mog1/PsbP/DUF1795-like photosystem II reaction center PsbP family protein)(PPD6)	39.0	2.6e-41	84.800000
Pipt25HS_TRINITY_DN247515_c0_g2	NP_179709.1	AT2G21130	Cyclophilin-like peptidyl-prolyl cis-trans isomerase family protein(AT2G21130)	77.6	6.7e-78	98.800000
Pipt25HS_TRINITY_DN247542_c0_g1	NP_001324919.1	AT2G41710	Integrase-type DNA-binding superfamily protein(AT2G41710)	50.5	8.3e-90	88.300000
Pipt25HS_TRINITY_DN247570_c0_g1	NP_001154290.1	AT4G36960	RNA-binding (RRM/RBD/RNP motifs) family protein(AT4G36960)	53.4	5.2e-105	99.000000
Pipt25HS_TRINITY_DN247610_c1_g1	NP_194205.1	AT4G24740	LAMMER-type protein kinase AFC2(FC2)	52.1	6.4e-120	98.500000
Pipt25HS_TRINITY_DN247646_c2_g4	NP_179943.1	AT2G23620	methyl esterase 1(MES1)	45.5	1.7e-36	96.700000
Pipt25HS_TRINITY_DN247649_c0_g1	NP_178052.1	AT1G79340	metacaspase 4(MC4)	65.2	1.1e-153	99.800000
Pipt25HS_TRINITY_DN247664_c0_g1	NP_181165.1	AT2G36230	Aldolase-type TIM barrel family protein(APG10)	62.1	8.2e-92	87.600000
Pipt25HS_TRINITY_DN247746_c0_g2	NP_180328.1	AT2G27600	AAA-type ATPase family protein(SKD1)	85.2	1.3e-215	100.000000
Pipt25HS_TRINITY_DN247821_c0_g1	NP_567547.1	AT4G18010	myo-inositol polyphosphate 5-phosphatase 2(IP5PII)	44.4	7.3e-141	93.600000
Pipt25HS_TRINITY_DN247835_c0_g1	NP_199916.1	AT5G51030	NAD(P)-binding Rossmann-fold superfamily protein(AT5G51030)	38.1	2.2e-48	80.800000
Pipt25HS_TRINITY_DN247875_c0_g1	NP_176029.1	AT1G56330	secretion-associated RAS 1B(SAR1B)	68.9	1.1e-73	100.000000
Pipt25HS_TRINITY_DN247887_c0_g1	NP_191104.1	AT3G55440	triosephosphate isomerase(TPI)	58.4	2.7e-75	95.600000
Pipt25HS_TRINITY_DN247894_c2_g3	NP_191193.1	AT3G56340	Ribosomal protein S26e family protein(AT3G56340)	64.5	9.2e-38	100.000000
Pipt25HS_TRINITY_DN247895_c0_g1	NP_567130.1	AT3G62580	Late embryogenesis abundant protein (LEA) family protein(AT3G62580)	67.7	1.4e-75	100.000000
Pipt25HS_TRINITY_DN248013_c0_g1	NP_173714.2	AT1G23010	Cupredoxin superfamily protein(LPR1)	55.0	2.3e-191	98.600000
Pipt25HS_TRINITY_DN248081_c1_g4	NP_181715.1	AT2G41840	Ribosomal protein S5 family protein(AT2G41840)	77.6	7.3e-108	96.200000
Pipt25HS_TRINITY_DN248134_c0_g1	NP_564447.1	AT1G34470	magnesium transporter, putative (DUF803)(AT1G34470)	71.9	4,00E-119	88.800000
Pipt25HS_TRINITY_DN248170_c0_g1	NP_190826.1	AT3G52580	Ribosomal protein S11 family protein(AT3G52580)	90.3	4.4e-70	97.300000
Pipt25HS_TRINITY_DN248232_c0_g1	NP_180239.1	AT2G26710	Cytochrome P450 superfamily protein(BAS1)	48.0	2.6e-138	97.700000
Pipt25HS_TRINITY_DN248259_c2_g1	NP_187906.2	AT3G13000	ubiquinone biosynthesis protein (Protein of unknown function, DUF547)(AT3G13000)	51.2	8.9e-144	89.800000
Pipt25HS_TRINITY_DN248285_c1_g2	NP_176797.1	AT1G66230	myb domain protein 20(MYB20)	46.7	3.5e-67	81.500000
Pipt25HS_TRINITY_DN248302_c0_g1	NP_173624.1	AT1G22050	membrane-anchored ubiquitin-fold protein 6 precursor(MUB6)	59.7	9.3e-39	100.000000
Pipt25HS_TRINITY_DN248345_c1_g1	NP_196233.1	AT5G06150	Cyclin family protein(CYC1BAT)	41.0	2.2e-83	94.600000
Pipt25HS_TRINITY_DN248361_c0_g1	NP_563798.1	AT1G07840	Sas10/Utp3/C1D family(AT1G07840)	45.8	2.4e-61	85.400000
Pipt25HS_TRINITY_DN248386_c0_g1	NP_192880.1	AT4G11410	NAD(P)-binding Rossmann-fold superfamily protein(AT4G11410)	37.2	4.6e-38	93.300000
Pipt25HS_TRINITY_DN248514_c0_g1	NP_680446.1	AT5G56890	Protein kinase superfamily protein(AT5G56890)	42.3	7.7e-203	87.900000
Pipt25HS_TRINITY_DN248524_c0_g1	NP_192881.1	AT4G11420	eukaryotic translation initiation factor 3A(EIF3A)	34.1	3,00E-112	98.100000
Pipt25HS_TRINITY_DN248634_c0_g1	NP_192594.2	AT4G08540	DNA-directed RNA polymerase II protein(AT4G08540)	51.5	5.6e-122	98.000000
Pipt25HS_TRINITY_DN248673_c0_g1	NP_565164.1	AT1G77940	Ribosomal protein L7Ae/L30e/S12e/Gadd45 family protein(AT1G77940)	81.2	1.6e-50	80.000000
Pipt25HS_TRINITY_DN248717_c0_g1	NP_001077462.1	AT1G05170	Galactosyltransferase family protein(AT1G05170)	72.4	1,00E-174	97.500000
Pipt25HS_TRINITY_DN248755_c0_g1	NP_849735.1	AT1G30680	toprim domain-containing protein(AT1G30680)	61.2	6,00E-221	83.900000
Pipt25HS_TRINITY_DN248804_c0_g3	NP_568535.1	AT5G36290	Uncharacterized protein family (UPF0016)(AT5G36290)	67.9	3.8e-97	94.000000
Pipt25HS_TRINITY_DN248836_c0_g1	NP_850867.1	AT5G26667	P-loop containing nucleoside triphosphate hydrolases superfamily protein(PYR6)	55.4	6.2e-56	94.800000
Pipt25HS_TRINITY_DN248865_c0_g1	NP_179935.1	AT2G23540	GDSL-like Lipase/Acylhydrolase superfamily protein(AT2G23540)	53.4	1.7e-118	99.200000
Pipt25HS_TRINITY_DN248873_c0_g1	NP_175198.1	AT1G47670	Transmembrane amino acid transporter family protein(AT1G47670)	70.1	6.7e-215	87.000000
Pipt25HS_TRINITY_DN248884_c0_g1	NP_181455.1	AT2G39220	PATATIN-like protein 6(PLP6)	52.3	4.7e-120	93.800000
Pipt25HS_TRINITY_DN248896_c0_g1	NP_566992.1	AT3G54000	TIP41-like protein(AT3G54000)	27.3	1,00E-13	97.700000
Pipt25HS_TRINITY_DN248905_c1_g2	NP_001321560.1	AT1G10630	ADP-ribosylation factor A1F(ARFA1F)	93.5	6.3e-80	100.000000
Pipt25HS_TRINITY_DN248938_c0_g1	NP_177743.1	AT1G76160	SKU5 similar 5(sks5)	64.2	3.9e-209	97.800000
Pipt25HS_TRINITY_DN248942_c0_g1	NP_172076.1	AT1G05850	Chitinase family protein(POM1)	63.9	1.2e-114	98.700000
Pipt25HS_TRINITY_DN248964_c1_g1	NP_566620.1	AT3G18860	transducin family protein / WD-40 repeat family protein(AT3G18860)	60.0	4.7e-285	99.700000
Pipt25HS_TRINITY_DN248982_c0_g1	NP_001031325.1	AT2G05220	Ribosomal S17 family protein(AT2G05220)	52.0	2.5e-26	97.600000
Pipt25HS_TRINITY_DN249030_c1_g1	NP_565635.1	AT2G27100	C2H2 zinc-finger protein SERRATE (SE)(SE)	55.7	2.1e-203	100.000000
Pipt25HS_TRINITY_DN249040_c0_g1	NP_199588.1	AT5G47770	farnesyl diphosphate synthase 1(FPS1)	69.1	7.5e-145	98.000000
Pipt25HS_TRINITY_DN249043_c0_g2	NP_173045.1	AT1G15930	Ribosomal protein L7Ae/L30e/S12e/Gadd45 family protein(AT1G15930)	59.3	1.5e-31	85.700000
Pipt25HS_TRINITY_DN249059_c0_g1	NP_001031374.1	AT2G19730	Ribosomal L28e protein family(AT2G19730)	45.0	5.4e-17	88.700000
Pipt25HS_TRINITY_DN249068_c0_g1	NP_001031325.1	AT2G05220	Ribosomal S17 family protein(AT2G05220)	64.7	2.6e-35	83.200000
Pipt25HS_TRINITY_DN249109_c0_g1	NP_565396.1	AT2G16860	GCIP-interacting family protein(AT2G16860)	63.4	1.8e-108	100.000000
Pipt25HS_TRINITY_DN249114_c0_g1	NP_200595.2	AT5G57870	MIF4G domain-containing protein / MA3 domain-containing protein(eIFiso4G1)	49.3	3.5e-201	99.600000
Pipt25HS_TRINITY_DN249130_c0_g1	NP_001190229.1	AT5G05570	transducin family protein / WD-40 repeat family protein(AT5G05570)	40.0	9.6e-213	98.400000
Pipt25HS_TRINITY_DN249150_c0_g1	NP_564128.1	AT1G21000	PLATZ transcription factor family protein(AT1G21000)	49.6	1.6e-62	92.800000
Pipt25HS_TRINITY_DN249161_c2_g1	NP_567215.1	AT4G01610	Cysteine proteinases superfamily protein(AT4G01610)	62.6	8,00E-131	95.400000
Pipt25HS_TRINITY_DN249194_c0_g1	NP_199487.1	AT5G46750	ARF-GAP domain 9(AGD9)	53.5	6.5e-108	99.800000
Pipt25HS_TRINITY_DN249204_c0_g1	NP_566200.1	AT3G03305	Calcineurin-like metallo-phosphoesterase superfamily protein(AT3G03305)	39.4	3.7e-141	90.600000
Pipt25HS_TRINITY_DN249226_c0_g1	NP_175322.1	AT1G48920	nucleolin like 1(NUC-L1)	40.3	1,00E-61	99.300000
Pipt25HS_TRINITY_DN249227_c0_g1	NP_196968.2	AT5G14640	shaggy-like kinase 13(SK13)	79.6	1.6e-187	85.800000
Pipt25HS_TRINITY_DN249293_c0_g1	NP_188555.1	AT3G19240	Vacuolar import/degradation, Vid27-related protein(AT3G19240)	59.9	1.5e-217	99.800000
Pipt25HS_TRINITY_DN249317_c0_g2	NP_197953.1	AT5G25810	Integrase-type DNA-binding superfamily protein(tny)	38.3	2.9e-24	86.300000
Pipt25HS_TRINITY_DN249349_c0_g1	NP_196742.1	AT5G11810	rhomboid family protein(AT5G11810)	40.7	9.7e-57	100.000000
Pipt25HS_TRINITY_DN249361_c0_g1	NP_172851.1	AT1G13980	sec7 domain-containing protein(GN)	73.4	0	98.300000
Pipt25HS_TRINITY_DN249407_c0_g6	NP_174010.1	AT1G26880	Ribosomal protein L34e superfamily protein(AT1G26880)	56.5	9.5e-28	97.400000
Pipt25HS_TRINITY_DN249458_c0_g4	NP_563847.1	AT1G09590	Translation protein SH3-like family protein(AT1G09590)	58.7	2.5e-44	98.100000
Pipt25HS_TRINITY_DN249463_c1_g1	NP_198386.1	AT5G35360	acetyl Co-enzyme a carboxylase biotin carboxylase subunit(CAC2)	78.5	1.2e-234	90.300000
Pipt25HS_TRINITY_DN249468_c0_g1	NP_001325873.1	AT3G25070	RPM1 interacting protein 4(RIN4)	25.6	7.1e-13	91.000000
Pipt25HS_TRINITY_DN249479_c0_g2	NP_191432.1	AT3G58730	vacuolar ATP synthase subunit D (VATD) / V-ATPase D subunit / vacuolar proton pump D subunit (VATPD)(AT3G58730)	73.2	1.2e-102	100.000000
Pipt25HS_TRINITY_DN249489_c0_g1	NP_001318894.1	AT5G67170	SEC-C motif-containing protein / OTU-like cysteine protease family protein(AT5G67170)	45.7	1.7e-84	98.000000
Pipt25HS_TRINITY_DN249502_c0_g1	NP_190856.1	AT3G52880	monodehydroascorbate reductase 1(MDAR1)	55.6	2.8e-125	99.300000
Pipt25HS_TRINITY_DN249507_c0_g2	NP_001322690.1	AT1G34320	Ikzf5 (DUF668)(AT1G34320)	55.4	2.9e-185	100.000000
Pipt25HS_TRINITY_DN249513_c4_g1	NP_197012.1	AT5G15080	Protein kinase superfamily protein(AT5G15080)	69.6	2.8e-182	94.600000
Pipt25HS_TRINITY_DN249592_c1_g7	NP_850541.1	AT3G08580	ADP/ATP carrier 1(AAC1)	52.8	1.8e-76	91.700000
Pipt25HS_TRINITY_DN249600_c2_g1	NP_001030695.1	AT3G14830	epstein-barr nuclear antigen(AT3G14830)	46.7	3.3e-122	99.800000
Pipt25HS_TRINITY_DN249602_c2_g1	NP_193236.1	AT4G15000	Ribosomal L27e protein family(AT4G15000)	51.9	2.4e-33	97.100000
Pipt25HS_TRINITY_DN249606_c1_g1	NP_187575.2	AT3G09640	ascorbate peroxidase 2(APX2)	84.7	1.2e-125	99.200000
Pipt25HS_TRINITY_DN249727_c3_g4	NP_195574.1	AT4G38620	myb domain protein 4(MYB4)	57.0	9.2e-76	94.500000
Pipt25HS_TRINITY_DN249741_c0_g1	NP_177979.1	AT1G78580	trehalose-6-phosphate synthase(TPS1)	70.8	0	97.500000
Pipt25HS_TRINITY_DN249753_c0_g2	NP_001031718.1	AT4G25740	RNA binding Plectin/S10 domain-containing protein(AT4G25740)	44.6	2.3e-27	98.200000
Pipt25HS_TRINITY_DN249773_c0_g3	NP_564391.1	AT1G32230	WWE protein-protein interaction domain protein family(RCD1)	31.3	7.9e-72	83.300000
Pipt25HS_TRINITY_DN249789_c0_g1	NP_001077853.1	AT1G80270	PENTATRICOPEPTIDE REPEAT 596(PPR596)	44.8	1.7e-120	87.700000
Pipt25HS_TRINITY_DN249817_c1_g3	NP_193405.1	AT4G16720	Ribosomal protein L23/L15e family protein(AT4G16720)	72.3	1.2e-53	100.000000
Pipt25HS_TRINITY_DN249850_c0_g1	NP_974606.1	AT4G24190	Chaperone protein htpG family protein(SHD)	54.0	6,00E-222	97.600000
Pipt25HS_TRINITY_DN249917_c0_g1	NP_001031202.1	AT1G57720	Translation elongation factor EF1B, gamma chain(AT1G57720)	73.0	3.1e-177	100.000000
Pipt25HS_TRINITY_DN249919_c0_g1	NP_563729.1	AT1G05140	Peptidase M50 family protein(AT1G05140)	41.5	1.9e-77	84.400000
Pipt25HS_TRINITY_DN249932_c0_g9	NP_564247.1	AT1G26460	Tetratricopeptide repeat (TPR)-like superfamily protein(AT1G26460)	57.6	2,00E-204	96.600000
Pipt25HS_TRINITY_DN249944_c0_g1	NP_001190529.1	AT5G53460	NADH-dependent glutamate synthase 1(GLT1)	80.2	0	95.500000
Pipt25HS_TRINITY_DN249987_c1_g1	NP_567210.1	AT4G01150	CURVATURE THYLAKOID 1A-like protein(AT4G01150)	43.4	2.1e-28	95.200000
Pipt25HS_TRINITY_DN249994_c4_g1	NP_568815.1	AT5G54900	RNA-binding protein 45A(RBP45A)	55.5	4.8e-111	96.800000
Pipt25HS_TRINITY_DN250032_c0_g1	NP_567140.1	AT3G63170	Chalcone-flavanone isomerase family protein(FAP1)	39.3	9.3e-51	93.300000
Pipt25HS_TRINITY_DN250061_c0_g1	NP_195149.1	AT4G34230	cinnamyl alcohol dehydrogenase 5(CAD5)	66.6	7.2e-143	99.700000
Pipt25HS_TRINITY_DN250062_c0_g1	NP_565353.1	AT2G11890	adenylate cyclase(AT2G11890)	52.9	1.7e-56	99.500000
Pipt25HS_TRINITY_DN250093_c0_g1	NP_564756.1	AT1G60420	DC1 domain-containing protein(AT1G60420)	38.9	1.3e-107	91.900000
Pipt25HS_TRINITY_DN250135_c0_g1	NP_200377.1	AT5G55660	DEK domain-containing chromatin associated protein(AT5G55660)	38.9	5.4e-66	97.200000
Pipt25HS_TRINITY_DN250152_c1_g2	NP_565112.1	AT1G75560	zinc knuckle (CCHC-type) family protein(AT1G75560)	59.3	6.4e-82	96.000000
Pipt25HS_TRINITY_DN250153_c0_g3	NP_187074.1	AT3G04240	Tetratricopeptide repeat (TPR)-like superfamily protein(SEC)	77.8	0	94.700000
Pipt25HS_TRINITY_DN250172_c2_g2	NP_194655.1	AT4G29260	HAD superfamily, subfamily IIIB acid phosphatase(AT4G29260)	51.1	2.2e-67	81.100000
Pipt25HS_TRINITY_DN250187_c0_g1	NP_564045.1	AT1G18030	Protein phosphatase 2C family protein(AT1G18030)	64.5	4.1e-121	82.800000
Pipt25HS_TRINITY_DN250214_c0_g1	NP_186885.1	AT3G02360	6-phosphogluconate dehydrogenase family protein(AT3G02360)	34.2	2.6e-70	98.400000
Pipt25HS_TRINITY_DN250236_c0_g1	NP_001318290.1	AT2G26270	BRCT domain DNA repair protein(AT2G26270)	46.8	9.4e-129	99.500000
Pipt25HS_TRINITY_DN250243_c0_g1	NP_172919.1	AT1G14670	Endomembrane protein 70 protein family(AT1G14670)	81.8	8.4e-282	99.100000
Pipt25HS_TRINITY_DN250250_c0_g2	NP_176711.1	AT1G65320	Cystathionine beta-synthase (CBS) family protein(CBSX6)	46.6	4.6e-99	99.500000
Pipt25HS_TRINITY_DN250269_c0_g2	NP_179059.1	AT2G14530	TRICHOME BIREFRINGENCE-LIKE 13(TBL13)	58.6	7.5e-147	98.100000
Pipt25HS_TRINITY_DN250272_c0_g1	NP_197329.5	AT5G18280	apyrase 2(APY2)	61.3	1.4e-162	99.100000
Pipt25HS_TRINITY_DN250300_c0_g1	NP_171717.2	AT1G02150	Tetratricopeptide repeat (TPR)-like superfamily protein(AT1G02150)	41.1	6.1e-96	82.300000
Pipt25HS_TRINITY_DN250307_c4_g1	NP_176124.2	AT1G58280	Phosphoglycerate mutase family protein(AT1G58280)	60.2	9.1e-103	86.200000
Pipt25HS_TRINITY_DN250351_c0_g5	NP_001030831.1	AT3G49010	breast basic conserved 1(BBC1)	62.4	6.9e-67	91.500000
Pipt25HS_TRINITY_DN250385_c0_g1	NP_200566.1	AT5G57580	Calmodulin-binding protein(AT5G57580)	43.5	7.6e-135	99.500000
Pipt25HS_TRINITY_DN250391_c1_g1	NP_001318966.1	AT1G09740	Adenine nucleotide alpha hydrolases-like superfamily protein(AT1G09740)	40.6	1,00E-27	89.800000
Pipt25HS_TRINITY_DN250411_c0_g1	NP_564518.1	AT1G47980	desiccation-like protein(AT1G47980)	33.8	1.1e-26	89.400000
Pipt25HS_TRINITY_DN250491_c2_g1	NP_179311.1	AT2G17200	ubiquitin family protein(DSK2)	56.2	9.3e-153	100.000000
Pipt25HS_TRINITY_DN250532_c2_g1	NP_177507.1	AT1G73660	protein tyrosine kinase family protein(AT1G73660)	52.2	1.4e-277	96.800000
Pipt25HS_TRINITY_DN250556_c0_g1	NP_001328554.1	AT4G00680	actin depolymerizing factor 8(ADF8)	39.8	2.9e-25	90.800000
Pipt25HS_TRINITY_DN250630_c0_g1	NP_568248.2	AT5G11300	mitotic-like cyclin 3B from Arabidopsi(CYC3B)	48.8	5.2e-102	82.000000
Pipt25HS_TRINITY_DN250636_c0_g1	NP_195861.2	AT5G02410	DIE2/ALG10 family(ALG10)	49.6	1.5e-141	100.000000
Pipt25HS_TRINITY_DN250644_c0_g1	NP_197778.1	AT5G23900	Ribosomal protein L13e family protein(AT5G23900)	69.8	1.1e-74	97.600000
Pipt25HS_TRINITY_DN250702_c0_g1	NP_566995.1	AT3G54250	GHMP kinase family protein(AT3G54250)	72.6	6.9e-177	98.600000
Pipt25HS_TRINITY_DN250742_c0_g1	NP_567340.1	AT4G08790	Nitrilase/cyanide hydratase and apolipoprotein N-acyltransferase family protein(AT4G08790)	72.7	1.4e-113	81.400000
Pipt25HS_TRINITY_DN250821_c0_g1	NP_191514.1	AT3G59550	Rad21/Rec8-like family protein(SYN3)	28.1	5,00E-50	99.400000
Pipt25HS_TRINITY_DN250886_c1_g1	NP_001031640.2	AT4G14710	RmlC-like cupins superfamily protein(ATARD2)	69.3	2.3e-79	93.600000
Pipt25HS_TRINITY_DN250894_c0_g1	NP_196001.2	AT5G03810	GDSL-like Lipase/Acylhydrolase family protein(AT5G03810)	43.1	2.4e-85	98.900000
Pipt25HS_TRINITY_DN250913_c0_g2	NP_174153.2	AT1G28320	protease-like protein(DEG15)	42.6	4.8e-147	93.300000
Pipt25HS_TRINITY_DN250949_c0_g1	NP_195857.3	AT5G02370	ATP binding microtubule motor family protein(AT5G02370)	44.8	1.9e-123	87.500000
Pipt25HS_TRINITY_DN250973_c1_g1	NP_190863.3	AT3G52950	CBS / octicosapeptide/Phox/Bemp1 (PB1) domains-containing protein(AT3G52950)	59.8	2.5e-171	99.600000
Pipt25HS_TRINITY_DN250977_c0_g1	NP_174313.1	AT1G30220	inositol transporter 2(INT2)	57.3	9.5e-177	93.500000
Pipt25HS_TRINITY_DN251032_c0_g1	NP_001321589.1	AT1G06430	FTSH protease 8(FTSH8)	86.1	0	94.100000
Pipt25HS_TRINITY_DN251034_c0_g1	NP_192865.1	AT4G11260	phosphatase-like protein(SGT1B)	56.8	9.2e-112	99.700000
Pipt25HS_TRINITY_DN251043_c0_g1	NP_175759.1	AT1G53540	HSP20-like chaperones superfamily protein(AT1G53540)	39.2	4.8e-16	96.700000
Pipt25HS_TRINITY_DN251088_c0_g1	NP_564878.1	AT1G66580	senescence associated gene 24(SAG24)	72.3	4.3e-87	98.100000
Pipt25HS_TRINITY_DN251195_c0_g2	NP_187701.1	AT3G10900	Glycosyl hydrolase superfamily protein(AT3G10900)	27.9	3.9e-36	98.000000
Pipt25HS_TRINITY_DN251234_c0_g1	NP_173523.1	AT1G20990	Cysteine/Histidine-rich C1 domain family protein(AT1G20990)	42.4	5.6e-50	83.200000
Pipt25HS_TRINITY_DN251277_c0_g1	NP_197443.3	AT5G19420	Regulator of chromosome condensation (RCC1) family with FYVE zinc finger domain-containing protein(AT5G19420)	65.2	0	98.900000
Pipt25HS_TRINITY_DN251292_c0_g1	NP_001319996.1	AT4G19420	Pectinacetylesterase family protein(AT4G19420)	60.8	2.2e-143	87.700000
Pipt25HS_TRINITY_DN251347_c0_g5	NP_199094.1	AT5G42800	dihydroflavonol 4-reductase(DFR)	60.6	6.6e-118	84.600000
Pipt25HS_TRINITY_DN251359_c0_g2	NP_001323061.1	AT1G70490	Ras-related small GTP-binding family protein(ARFA1D)	78.4	6.7e-54	100.000000
Pipt25HS_TRINITY_DN251361_c0_g1	NP_196037.2	AT5G04170	Calcium-binding EF-hand family protein(AT5G04170)	51.8	6,00E-59	97.700000
Pipt25HS_TRINITY_DN251378_c0_g1	NP_001077471.1	AT1G06890	nodulin MtN21 /EamA-like transporter family protein(AT1G06890)	79.8	1.1e-156	100.000000
Pipt25HS_TRINITY_DN251527_c0_g2	NP_001327544.1	AT3G29100	vesicle transport V-snare 13(VTI13)	68.0	6.6e-78	98.600000
Pipt25HS_TRINITY_DN251539_c0_g1	NP_194065.3	AT4G23340	2-oxoglutarate (2OG) and Fe(II)-dependent oxygenase superfamily protein(AT4G23340)	37.8	1.7e-42	93.900000
Pipt25HS_TRINITY_DN251591_c0_g1	NP_563724.1	AT1G04970	lipid-binding serum glycoprotein family protein(AT1G04970)	19.4	1.1e-14	92.900000
Pipt25HS_TRINITY_DN251664_c0_g1	NP_190761.1	AT3G51930	Transducin/WD40 repeat-like superfamily protein(AT3G51930)	49.8	2.9e-95	91.900000
Pipt25HS_TRINITY_DN251671_c3_g1	NP_564798.1	AT1G62660	Glycosyl hydrolases family 32 protein(AT1G62660)	53.9	4.3e-199	98.300000
Pipt25HS_TRINITY_DN251731_c0_g1	NP_001319133.1	AT1G33410	SUPPRESSOR OF AUXIN RESISTANCE1(SAR1)	40.2	5.9e-308	99.900000
Pipt25HS_TRINITY_DN251734_c0_g1	NP_181483.1	AT2G39510	nodulin MtN21 /EamA-like transporter family protein(UMAMIT14)	40.6	5,00E-67	93.400000
Pipt25HS_TRINITY_DN251739_c0_g1	NP_182197.1	AT2G46740	D-arabinono-1,4-lactone oxidase family protein(GulLO5)	38.7	7.9e-110	97.800000
Pipt25HS_TRINITY_DN251744_c0_g1	NP_001319996.1	AT4G19420	Pectinacetylesterase family protein(AT4G19420)	58.7	2.1e-143	96.500000
Pipt25HS_TRINITY_DN251776_c1_g1	NP_973403.1	AT2G02800	protein kinase 2B(APK2B)	60.3	1.3e-138	100.000000
Pipt25HS_TRINITY_DN251782_c0_g1	NP_179548.1	AT2G19580	tetraspanin2(TET2)	56.1	6.6e-88	98.200000
Pipt25HS_TRINITY_DN251787_c0_g1	NP_176370.2	AT1G61770	Chaperone DnaJ-domain superfamily protein(AT1G61770)	60.3	2,00E-101	98.700000
Pipt25HS_TRINITY_DN251805_c0_g1	NP_174490.1	AT1G32100	pinoresinol reductase 1(PRR1)	52.6	1.6e-85	98.400000
Pipt25HS_TRINITY_DN251832_c0_g1	NP_188773.1	AT3G21360	2-oxoglutarate (2OG) and Fe(II)-dependent oxygenase superfamily protein(AT3G21360)	44.3	2.8e-67	90.000000
Pipt25HS_TRINITY_DN251939_c0_g1	NP_563931.2	AT1G13690	ATPase E1(ATE1)	72.1	2.3e-62	95.300000
Pipt25HS_TRINITY_DN251983_c0_g1	NP_568487.1	AT5G26770	myosin heavy chain, cardiac protein(AT5G26770)	55.9	3.2e-87	95.300000
Pipt25HS_TRINITY_DN252006_c0_g1	NP_200341.1	AT5G55300	DNA topoisomerase I alpha(TOP1ALPHA)	56.3	9.3e-255	82.600000
Pipt25HS_TRINITY_DN252007_c0_g1	NP_200471.3	AT5G56600	profilin(PRF3)	34.4	1.1e-10	95.800000
Pipt25HS_TRINITY_DN252026_c0_g1	NP_001077561.1	AT1G19330	histone deacetylase complex subunit(AT1G19330)	61.3	1.1e-66	99.100000
Pipt25HS_TRINITY_DN252032_c0_g1	NP_195168.3	AT4G34420	P-loop containing nucleoside triphosphate hydrolases superfamily protein(AT4G34420)	57.9	3.6e-85	84.200000
Pipt25HS_TRINITY_DN252047_c0_g1	NP_001318614.1	AT5G20720	chaperonin 20(CPN20)	65.6	4.1e-84	100.000000
Pipt25HS_TRINITY_DN252079_c0_g2	NP_196133.3	AT5G05140	Transcription elongation factor (TFIIS) family protein(AT5G05140)	33.4	3,00E-48	98.500000
Pipt25HS_TRINITY_DN252099_c0_g1	NP_564982.1	AT1G69980	structural polyprotein(AT1G69980)	39.1	7,00E-24	81.100000
Pipt25HS_TRINITY_DN252120_c0_g1	NP_001324143.1	AT2G18760	chromatin remodeling 8(CHR8)	55.9	0	99.400000
Pipt25HS_TRINITY_DN252152_c0_g1	NP_974384.1	AT3G44590	60S acidic ribosomal protein family(AT3G44590)	45.2	9.9e-17	94.900000
Pipt25HS_TRINITY_DN252152_c0_g2	NP_849278.1	AT4G00810	60S acidic ribosomal protein family(AT4G00810)	47.3	1.3e-16	90.000000
Pipt25HS_TRINITY_DN252196_c0_g1	NP_191253.1	AT3G56940	dicarboxylate diiron protein, putative (Crd1)(CRD1)	64.1	1.4e-150	98.500000
Pipt25HS_TRINITY_DN252269_c1_g1	NP_190336.1	AT3G47520	malate dehydrogenase(MDH)	70.8	7.6e-152	97.400000
Pipt25HS_TRINITY_DN252278_c0_g1	NP_192782.1	AT4G10440	S-adenosyl-L-methionine-dependent methyltransferases superfamily protein(AT4G10440)	62.3	3.2e-247	98.200000
Pipt25HS_TRINITY_DN252300_c1_g1	NP_201440.1	AT5G66390	Peroxidase superfamily protein(AT5G66390)	57.1	8,00E-99	95.100000
Pipt25HS_TRINITY_DN252365_c0_g1	NP_173466.2	AT1G20410	Pseudouridine synthase family protein(AT1G20410)	49.0	2,00E-128	98.500000
Pipt25HS_TRINITY_DN252390_c0_g1	NP_568718.1	AT5G49980	auxin F-box protein 5(AFB5)	59.8	1.6e-211	97.900000
Pipt25HS_TRINITY_DN252392_c0_g1	NP_565313.1	AT2G04780	FASCICLIN-like arabinoogalactan 7(FLA7)	42.0	4.2e-34	83.000000
Pipt25HS_TRINITY_DN252417_c0_g1	NP_566129.1	AT3G01060	lysine-tRNA ligase(AT3G01060)	73.8	1.7e-181	91.800000
Pipt25HS_TRINITY_DN252499_c1_g2	NP_001190219.1	AT5G03860	malate synthase(MLS)	49.7	4,00E-145	97.000000
Pipt25HS_TRINITY_DN25251_c0_g1	NP_001190472.1	AT5G45020	Glutathione S-transferase family protein(AT5G45020)	47.0	3.2e-57	94.400000
Pipt25HS_TRINITY_DN252524_c0_g1	NP_565365.1	AT2G14835	RING/U-box superfamily protein(AT2G14835)	31.9	2.5e-36	99.400000
Pipt25HS_TRINITY_DN252528_c3_g12	NP_191672.1	AT3G61130	galacturonosyltransferase 1(GAUT1)	61.6	1.2e-253	98.500000
Pipt25HS_TRINITY_DN252539_c0_g4	NP_175314.1	AT1G48830	Ribosomal protein S7e family protein(AT1G48830)	71.1	8.7e-74	95.400000
Pipt25HS_TRINITY_DN252539_c2_g1	NP_175314.1	AT1G48830	Ribosomal protein S7e family protein(AT1G48830)	55.4	1.1e-52	97.000000
Pipt25HS_TRINITY_DN252549_c0_g1	NP_188401.1	AT3G17740	hypothetical protein(AT3G17740)	46.0	1.9e-264	97.500000
Pipt25HS_TRINITY_DN252599_c0_g1	NP_197917.1	AT5G25350	EIN3-binding F box protein 2(EBF2)	32.1	9,00E-81	99.700000
Pipt25HS_TRINITY_DN252602_c3_g1	NP_173519.1	AT1G20950	Phosphofructokinase family protein(AT1G20950)	51.8	1,00E-159	99.100000
Pipt25HS_TRINITY_DN252660_c0_g4	NP_563884.1	AT1G11200	organic solute transporter ostalpha protein (DUF300)(AT1G11200)	67.9	1.2e-119	99.300000
Pipt25HS_TRINITY_DN252702_c0_g1	NP_180899.1	AT2G33410	RNA-binding (RRM/RBD/RNP motifs) family protein(AT2G33410)	44.8	5.1e-66	94.200000
Pipt25HS_TRINITY_DN252769_c0_g1	NP_177187.2	AT1G70300	K+ uptake permease 6(KUP6)	68.7	8,00E-254	100.000000
Pipt25HS_TRINITY_DN252824_c0_g1	NP_193027.5	AT4G12910	serine carboxypeptidase-like 20(scpl20)	58.2	4.8e-182	99.400000
Pipt25HS_TRINITY_DN252885_c0_g1	NP_195221.1	AT4G34950	Major facilitator superfamily protein(AT4G34950)	57.6	4.6e-190	98.700000
Pipt25HS_TRINITY_DN252948_c0_g1	NP_199207.1	AT5G43940	GroES-like zinc-binding dehydrogenase family protein(HOT5)	89.3	2.8e-201	97.700000
Pipt25HS_TRINITY_DN252961_c0_g2	NP_001119316.1	AT5G36700	2-phosphoglycolate phosphatase 1(PGLP1)	75.9	2.6e-133	94.500000
Pipt25HS_TRINITY_DN252999_c4_g14	NP_001318947.1	AT1G07770	ribosomal protein S15A(RPS15A)	75.4	1.3e-54	100.000000
Pipt25HS_TRINITY_DN253005_c0_g2	NP_564724.1	AT1G57660	Translation protein SH3-like family protein(AT1G57660)	57.2	3.7e-46	97.500000
Pipt25HS_TRINITY_DN253007_c1_g1	NP_181681.1	AT2G41500	WD-40 repeat family protein / small nuclear ribonucleoprotein Prp4p-like protein(LIS)	58.1	1.8e-174	80.800000
Pipt25HS_TRINITY_DN253013_c0_g1	NP_196927.4	AT5G14230	ankyrin(AT5G14230)	49.1	3.3e-198	98.000000
Pipt25HS_TRINITY_DN253061_c0_g1	NP_197722.1	AT5G23310	Fe superoxide dismutase 3(FSD3)	61.2	2.1e-80	83.400000
Pipt25HS_TRINITY_DN253074_c3_g5	NP_174853.1	AT1G36240	Ribosomal protein L7Ae/L30e/S12e/Gadd45 family protein(AT1G36240)	66.3	3.1e-35	80.000000
Pipt25HS_TRINITY_DN253087_c2_g1	NP_974670.2	AT4G32850	nuclear poly(a) polymerase(nPAP)	69.1	5.6e-232	81.200000
Pipt25HS_TRINITY_DN253096_c0_g1	NP_172883.2	AT1G14310	Haloacid dehalogenase-like hydrolase (HAD) superfamily protein(AT1G14310)	56.4	1.9e-79	85.100000
Pipt25HS_TRINITY_DN253167_c0_g1	NP_565864.1	AT2G37570	HSP20-like chaperones superfamily protein(SLT1)	56.7	3,00E-156	95.400000
Pipt25HS_TRINITY_DN253247_c0_g1	NP_001323429.1	AT2G32280	GPI inositol-deacylase C, putative (DUF1218)(AT2G32280)	52.8	4.4e-45	92.500000
Pipt25HS_TRINITY_DN253258_c0_g1	NP_567126.1	AT3G62110	Pectin lyase-like superfamily protein(AT3G62110)	62.9	7,00E-162	87.900000
Pipt25HS_TRINITY_DN253281_c0_g1	NP_001319013.1	AT1G15950	cinnamoyl coa reductase 1(CCR1)	72.3	1.6e-136	96.900000
Pipt25HS_TRINITY_DN253282_c0_g1	NP_567190.1	AT4G00810	60S acidic ribosomal protein family(AT4G00810)	51.8	1.1e-18	94.000000
Pipt25HS_TRINITY_DN253347_c0_g1	NP_001190802.1	AT4G22758	PPR containing protein(AT4G22758)	31.7	4.7e-22	87.900000
Pipt25HS_TRINITY_DN253412_c5_g3	NP_564249.1	AT1G26480	general regulatory factor 12(GRF12)	70.8	1.3e-93	93.600000
Pipt25HS_TRINITY_DN253433_c0_g1	NP_200131.2	AT5G53190	Nodulin MtN3 family protein(SWEET3)	47.9	6,00E-54	82.200000
Pipt25HS_TRINITY_DN253466_c1_g2	NP_176910.1	AT1G67430	Ribosomal protein L22p/L17e family protein(AT1G67430)	61.3	6.1e-53	92.500000
Pipt25HS_TRINITY_DN253520_c0_g1	NP_564530.1	AT1G48520	GLU-ADT subunit B(GATB)	53.1	2.6e-150	85.400000
Pipt25HS_TRINITY_DN253532_c2_g1	NP_200131.2	AT5G53190	Nodulin MtN3 family protein(SWEET3)	45.6	1.6e-51	85.100000
Pipt25HS_TRINITY_DN253535_c0_g1	NP_851233.1	AT5G60600	4-hydroxy-3-methylbut-2-enyl diphosphate synthase(HDS)	80.2	0	100.000000
Pipt25HS_TRINITY_DN253536_c0_g1	NP_174314.2	AT1G30230	translation elongation factor EF1B/ribosomal protein S6 family protein(eEF-1Bb1)	67.7	3.5e-79	98.700000
Pipt25HS_TRINITY_DN253565_c2_g1	NP_181527.1	AT2G39980	HXXXD-type acyl-transferase family protein(AT2G39980)	42.5	8.1e-96	98.200000
Pipt25HS_TRINITY_DN253572_c0_g1	NP_197009.1	AT5G15050	Core-2/I-branching beta-1,6-N-acetylglucosaminyltransferase family protein(AT5G15050)	64.9	7.9e-165	100.000000
Pipt25HS_TRINITY_DN253589_c0_g2	NP_564338.1	AT1G29900	carbamoyl phosphate synthetase B(CARB)	81.0	0	91.900000
Pipt25HS_TRINITY_DN253668_c0_g1	NP_196846.1	AT5G13420	Aldolase-type TIM barrel family protein(TRA2)	72.4	7,00E-156	86.200000
Pipt25HS_TRINITY_DN253683_c0_g1	NP_196289.2	AT5G06710	homeobox leucine zipper protein(HAT14)	46.0	7.1e-58	90.100000
Pipt25HS_TRINITY_DN253687_c0_g3	NP_190235.1	AT3G46510	plant U-box 13(PUB13)	54.2	1.2e-172	95.100000
Pipt25HS_TRINITY_DN253763_c2_g1	NP_567763.2	AT4G26970	aconitase 2(ACO2)	29.5	1.5e-63	83.800000
Pipt25HS_TRINITY_DN253774_c0_g2	NP_193932.1	AT4G22010	SKU5 similar 4(sks4)	55.7	1.1e-169	90.000000
Pipt25HS_TRINITY_DN253821_c0_g1	NP_178935.2	AT2G12400	plasma membrane fusion protein(AT2G12400)	47.8	2.2e-135	99.100000
Pipt25HS_TRINITY_DN253856_c0_g1	NP_180672.2	AT2G31140	Peptidase S24/S26A/S26B/S26C family protein(AT2G31140)	57.8	6.8e-69	99.500000
Pipt25HS_TRINITY_DN253858_c0_g1	NP_196513.1	AT5G09510	Ribosomal protein S19 family protein(AT5G09510)	84.2	1.7e-69	100.000000
Pipt25HS_TRINITY_DN253936_c0_g1	NP_567875.1	AT4G31420	Zinc finger protein 622(AT4G31420)	55.8	6.1e-125	100.000000
Pipt25HS_TRINITY_DN253974_c0_g1	NP_180259.1	AT2G26910	pleiotropic drug resistance 4(ABCG32)	64.7	0	97.700000
Pipt25HS_TRINITY_DN253982_c0_g1	NP_173737.1	AT1G23230	mediator of RNA polymerase II transcription subunit(AT1G23230)	57.4	0	98.000000
Pipt25HS_TRINITY_DN254125_c0_g2	NP_567140.1	AT3G63170	Chalcone-flavanone isomerase family protein(FAP1)	44.3	1.7e-57	94.600000
Pipt25HS_TRINITY_DN254136_c0_g1	NP_174346.1	AT1G30580	GTP binding protein(AT1G30580)	66.9	1.9e-152	100.000000
Pipt25HS_TRINITY_DN254145_c0_g1	NP_001154770.1	AT5G48720	x-ray induced transcript 1(XRI1)	34.7	2,00E-29	100.000000
Pipt25HS_TRINITY_DN254183_c0_g1	NP_187079.1	AT3G04290	Li-tolerant lipase 1(LTL1)	55.0	4,00E-112	95.100000
Pipt25HS_TRINITY_DN254184_c0_g1	NP_180055.1	AT2G24820	translocon at the inner envelope membrane of chloroplasts 55-II(TIC55-II)	62.0	2.8e-186	86.100000
Pipt25HS_TRINITY_DN254198_c0_g2	NP_001331795.1	AT5G18810	SC35-like splicing factor 28(SCL28)	60.0	2.5e-54	87.800000
Pipt25HS_TRINITY_DN254200_c0_g1	NP_565463.1	AT2G20060	Ribosomal protein L4/L1 family(AT2G20060)	60.9	2.1e-96	95.000000
Pipt25HS_TRINITY_DN254201_c0_g2	NP_001329712.1	AT4G00900	ER-type Ca2+-ATPase 2(ECA2)	57.1	0	97.000000
Pipt25HS_TRINITY_DN254209_c0_g1	NP_201010.1	AT5G62040	PEBP (phosphatidylethanolamine-binding protein) family protein(BFT)	37.6	3.7e-24	87.100000
Pipt25HS_TRINITY_DN254225_c0_g1	NP_568102.1	AT5G02540	NAD(P)-binding Rossmann-fold superfamily protein(AT5G02540)	71.5	2.3e-132	99.700000
Pipt25HS_TRINITY_DN254240_c0_g7	NP_001190026.1	AT3G47390	cytidine/deoxycytidylate deaminase family protein(PHS1)	59.7	7.6e-122	94.800000
Pipt25HS_TRINITY_DN254242_c0_g1	NP_180997.1	AT2G34500	cytochrome P450, family 710, subfamily A, polypeptide 1(CYP710A1)	43.1	1.2e-106	92.500000
Pipt25HS_TRINITY_DN254265_c0_g2	NP_195009.1	AT4G32830	ataurora1(AUR1)	79.5	8.3e-140	95.800000
Pipt25HS_TRINITY_DN254274_c0_g1	NP_567379.1	AT4G11680	Zinc finger, C3HC4 type (RING finger) family protein(AT4G11680)	56.6	3.2e-117	99.500000
Pipt25HS_TRINITY_DN254303_c0_g4	NP_001323455.1	AT2G27020	20S proteasome alpha subunit G1(PAG1)	46.1	1,00E-62	97.200000
Pipt25HS_TRINITY_DN254326_c0_g1	NP_568597.1	AT5G41800	Transmembrane amino acid transporter family protein(AT5G41800)	66.7	3.5e-118	89.100000
Pipt25HS_TRINITY_DN254327_c0_g1	NP_192861.1	AT4G11220	VIRB2-interacting protein 2(BTI2)	54.1	5.3e-68	96.000000
Pipt25HS_TRINITY_DN254328_c0_g1	NP_567456.1	AT4G15093	catalytic LigB subunit of aromatic ring-opening dioxygenase family(LigB)	66.0	3,00E-98	98.800000
Pipt25HS_TRINITY_DN254361_c2_g1	NP_567716.1	AT4G25170	Uncharacterized conserved protein (UCP012943)(AT4G25170)	27.7	1.1e-20	99.400000
Pipt25HS_TRINITY_DN254420_c1_g2	NP_181455.1	AT2G39220	PATATIN-like protein 6(PLP6)	52.0	1,00E-119	93.800000
Pipt25HS_TRINITY_DN254421_c0_g1	NP_179257.1	AT2G16660	Major facilitator superfamily protein(AT2G16660)	55.5	3.5e-174	97.000000
Pipt25HS_TRINITY_DN254461_c0_g6	NP_179840.2	AT2G22540	K-box region and MADS-box transcription factor family protein(SVP)	47.8	3.9e-44	97.400000
Pipt25HS_TRINITY_DN254464_c0_g2	NP_191311.1	AT3G57520	seed imbibition 2(SIP2)	70.4	0	99.700000
Pipt25HS_TRINITY_DN254490_c0_g2	NP_191814.1	AT3G62550	Adenine nucleotide alpha hydrolases-like superfamily protein(AT3G62550)	45.2	2.3e-32	95.600000
Pipt25HS_TRINITY_DN254546_c0_g1	NP_564140.1	AT1G21460	Nodulin MtN3 family protein(SWEET1)	73.5	3.4e-89	86.800000
Pipt25HS_TRINITY_DN254546_c0_g2	NP_564140.1	AT1G21460	Nodulin MtN3 family protein(SWEET1)	72.7	6.7e-87	92.000000
Pipt25HS_TRINITY_DN254615_c0_g1	NP_200334.1	AT5G55230	microtubule-associated proteins 65-1(MAP65-1)	56.1	1.4e-167	97.800000
Pipt25HS_TRINITY_DN254652_c0_g1	NP_173688.1	AT1G22740	RAB GTPase homolog G3B(RABG3B)	66.3	1.1e-79	100.000000
Pipt25HS_TRINITY_DN254655_c0_g3	NP_200330.1	AT5G55190	RAN GTPase 3(RAN3)	71.6	4.4e-87	97.700000
Pipt25HS_TRINITY_DN254674_c0_g2	NP_568391.1	AT5G20080	FAD/NAD(P)-binding oxidoreductase(AT5G20080)	44.5	3.4e-62	99.200000
Pipt25HS_TRINITY_DN254692_c0_g1	NP_200732.2	AT5G59240	Ribosomal protein S8e family protein(AT5G59240)	62.4	4.1e-66	100.000000
Pipt25HS_TRINITY_DN254711_c0_g1	NP_851285.1	AT5G67030	zeaxanthin epoxidase (ZEP) (ABA1)(ABA1)	47.3	2.3e-156	89.900000
Pipt25HS_TRINITY_DN254713_c0_g1	NP_195093.1	AT4G33670	NAD(P)-linked oxidoreductase superfamily protein(AT4G33670)	76.6	4.3e-139	100.000000
Pipt25HS_TRINITY_DN254797_c0_g1	NP_566737.1	AT3G23700	Nucleic acid-binding proteins superfamily(AT3G23700)	28.7	8.4e-35	91.000000
Pipt25HS_TRINITY_DN254815_c0_g1	NP_001319672.1	AT3G30775	Methylenetetrahydrofolate reductase family protein(ERD5)	46.9	4.1e-104	84.000000
Pipt25HS_TRINITY_DN254836_c0_g1	NP_188286.1	AT3G16640	translationally controlled tumor protein(TCTP)	39.3	1.4e-22	94.000000
Pipt25HS_TRINITY_DN254842_c0_g2	NP_564543.1	AT1G49350	pfkB-like carbohydrate kinase family protein(AT1G49350)	45.2	2.1e-83	87.000000
Pipt25HS_TRINITY_DN254920_c0_g1	NP_566952.1	AT3G51520	diacylglycerol acyltransferase family(DGAT2)	53.3	8.5e-98	87.600000
Pipt25HS_TRINITY_DN254984_c0_g1	NP_001077525.1	AT1G12650	rRNA biogenesis RRP36-like protein(AT1G12650)	51.7	2,00E-49	87.600000
Pipt25HS_TRINITY_DN255000_c1_g3	NP_194809.1	AT4G30800	Nucleic acid-binding, OB-fold-like protein(AT4G30800)	63.6	6.2e-49	92.000000
Pipt25HS_TRINITY_DN255001_c0_g1	NP_193452.1	AT4G17190	farnesyl diphosphate synthase 2(FPS2)	52.5	7,00E-101	92.400000
Pipt25HS_TRINITY_DN255022_c0_g1	NP_190652.1	AT3G50830	cold-regulated 413-plasma membrane 2(COR413-PM2)	47.3	3.4e-32	81.500000
Pipt25HS_TRINITY_DN255128_c2_g2	NP_195680.1	AT4G39700	Heavy metal transport/detoxification superfamily protein(AT4G39700)	56.8	3.2e-39	91.400000
Pipt25HS_TRINITY_DN255195_c0_g1	NP_001078348.4	AT4G02760	RNI-like superfamily protein(AT4G02760)	33.5	3,00E-49	89.000000
Pipt25HS_TRINITY_DN255200_c0_g1	NP_179896.1	AT2G23150	natural resistance-associated macrophage protein 3(NRAMP3)	70.6	2.3e-198	92.300000
Pipt25HS_TRINITY_DN255221_c0_g1	NP_177412.1	AT1G72680	cinnamyl-alcohol dehydrogenase(CAD1)	71.8	1.3e-152	99.200000
Pipt25HS_TRINITY_DN255224_c1_g2	NP_192114.1	AT4G02050	sugar transporter protein 7(STP7)	69.2	8.7e-198	97.300000
Pipt25HS_TRINITY_DN255245_c0_g1	NP_195235.1	AT4G35090	catalase 2(CAT2)	83.5	1.4e-266	100.000000
Pipt25HS_TRINITY_DN255255_c0_g1	NP_567244.1	AT4G02580	NADH-ubiquinone oxidoreductase 24 kDa subunit(AT4G02580)	75.6	3,00E-111	97.600000
Pipt25HS_TRINITY_DN255294_c2_g1	NP_001031146.1	AT1G43170	ribosomal protein 1(RP1)	84.5	9,00E-198	94.600000
Pipt25HS_TRINITY_DN255295_c1_g2	NP_179243.1	AT2G16500	arginine decarboxylase 1(ADC1)	58.9	1.3e-223	90.000000
Pipt25HS_TRINITY_DN255316_c2_g2	NP_174314.2	AT1G30230	translation elongation factor EF1B/ribosomal protein S6 family protein(eEF-1Bb1)	46.0	3,00E-41	99.100000
Pipt25HS_TRINITY_DN255329_c0_g3	NP_566880.1	AT3G45310	Cysteine proteinases superfamily protein(AT3G45310)	66.6	5,00E-136	96.900000
Pipt25HS_TRINITY_DN255332_c0_g3	NP_188956.1	AT3G23150	Signal transduction histidine kinase, hybrid-type, ethylene sensor(ETR2)	44.1	2.4e-167	99.700000
Pipt25HS_TRINITY_DN255346_c0_g1	NP_196805.2	AT5G13010	RNA helicase family protein(EMB3011)	69.9	0	88.500000
Pipt25HS_TRINITY_DN255379_c0_g1	NP_187864.1	AT3G12580	heat shock protein 70(HSP70)	89.1	0	99.700000
Pipt25HS_TRINITY_DN255429_c0_g1	NP_001327587.1	AT3G02520	general regulatory factor 7(GRF7)	78.1	3.2e-103	96.600000
Pipt25HS_TRINITY_DN255486_c0_g2	NP_565191.1	AT1G78830	Curculin-like (mannose-binding) lectin family protein(AT1G78830)	37.7	3.2e-56	86.600000
Pipt25HS_TRINITY_DN255524_c0_g1	NP_567699.1	AT4G24340	Phosphorylase superfamily protein(AT4G24340)	47.8	2.3e-89	85.800000
Pipt25HS_TRINITY_DN255559_c0_g1	NP_564115.1	AT1G20510	OPC-8:0 CoA ligase1(OPCL1)	53.0	1.1e-153	97.800000
Pipt25HS_TRINITY_DN255563_c1_g1	NP_172473.1	AT1G10020	formin-like protein (DUF1005)(AT1G10020)	55.2	1.5e-142	99.100000
Pipt25HS_TRINITY_DN255567_c0_g1	NP_196597.1	AT5G10350	RNA-binding (RRM/RBD/RNP motifs) family protein(AT5G10350)	51.6	1.2e-36	82.600000
Pipt25HS_TRINITY_DN255594_c0_g1	NP_850451.1	AT2G46320	Mitochondrial substrate carrier family protein(AT2G46320)	51.6	1.9e-76	83.300000
Pipt25HS_TRINITY_DN255613_c0_g1	NP_001319163.1	AT1G44575	Chlorophyll A-B binding family protein(NPQ4)	67.5	5.1e-94	99.700000
Pipt25HS_TRINITY_DN255643_c0_g1	NP_001326599.1	AT3G09720	P-loop containing nucleoside triphosphate hydrolases superfamily protein(AT3G09720)	63.3	4.7e-183	97.600000
Pipt25HS_TRINITY_DN255723_c0_g1	NP_172164.1	AT1G06790	RNA polymerase Rpb7 N-terminal domain-containing protein(AT1G06790)	49.0	1.3e-56	99.500000
Pipt25HS_TRINITY_DN255755_c0_g1	NP_566752.1	AT3G24530	AAA-type ATPase family protein / ankyrin repeat family protein(AT3G24530)	68.5	8.4e-187	96.500000
Pipt25HS_TRINITY_DN255784_c2_g2	NP_187734.1	AT3G11250	Ribosomal protein L10 family protein(AT3G11250)	44.9	2.4e-69	87.400000
Pipt25HS_TRINITY_DN255791_c0_g3	NP_182239.1	AT2G47170	Ras-related small GTP-binding family protein(ARF1A1C)	74.5	8.8e-57	99.300000
Pipt25HS_TRINITY_DN255800_c0_g3	NP_001032044.1	AT5G49410	thiamine-phosphate synthase(AT5G49410)	56.2	7.3e-36	82.900000
Pipt25HS_TRINITY_DN255846_c1_g5	NP_177112.1	AT1G69530	expansin A1(EXPA1)	77.5	8.2e-105	97.300000
Pipt25HS_TRINITY_DN255879_c0_g1	NP_176049.1	AT1G56560	Plant neutral invertase family protein(A/N-InvA)	65.4	4.9e-238	93.800000
Pipt25HS_TRINITY_DN255893_c0_g1	NP_001189868.1	AT3G12280	retinoblastoma-related 1(RBR1)	58.6	8.6e-306	95.600000
Pipt25HS_TRINITY_DN255913_c0_g3	NP_201376.1	AT5G65750	2-oxoglutarate dehydrogenase, E1 component(AT5G65750)	82.3	0	99.800000
Pipt25HS_TRINITY_DN255931_c0_g1	NP_200470.1	AT5G56590	O-Glycosyl hydrolases family 17 protein(AT5G56590)	56.3	1.4e-157	97.800000
Pipt25HS_TRINITY_DN255966_c0_g1	NP_001154759.1	AT5G43822	Pentatricopeptide repeat (PPR) superfamily protein(AT5G43822)	42.6	3.7e-40	99.500000
Pipt25HS_TRINITY_DN255986_c0_g1	NP_001190326.1	AT5G17530	phosphoglucosamine mutase family protein(AT5G17530)	75.5	3.9e-237	89.100000
Pipt25HS_TRINITY_DN256013_c0_g1	NP_200471.3	AT5G56600	profilin(PRF3)	71.3	1.3e-52	97.700000
Pipt25HS_TRINITY_DN256039_c0_g7	NP_197053.1	AT5G15490	UDP-glucose 6-dehydrogenase family protein(UGD3)	85.4	5.7e-244	99.200000
Pipt25HS_TRINITY_DN256053_c0_g1	NP_001078120.1	AT3G07510	maternal effect embryo arrest protein(AT3G07510)	67.1	1.8e-52	89.300000
Pipt25HS_TRINITY_DN256081_c0_g5	NP_567493.5	AT4G16370	oligopeptide transporter(OPT3)	73.1	0	100.000000
Pipt25HS_TRINITY_DN256136_c0_g1	NP_178399.1	AT2G02990	ribonuclease 1(RNS1)	57.5	1.8e-78	95.800000
Pipt25HS_TRINITY_DN256143_c0_g1	NP_566366.1	AT3G10030	aspartate/glutamate/uridylate kinase family protein(AT3G10030)	48.4	8.5e-135	99.500000
Pipt25HS_TRINITY_DN256195_c0_g1	NP_564149.1	AT1G21720	proteasome beta subunit C1(PBC1)	87.7	2,00E-105	100.000000
Pipt25HS_TRINITY_DN256245_c0_g1	NP_001119159.1	AT5G02870	Ribosomal protein L4/L1 family(AT5G02870)	57.5	3.6e-105	96.500000
Pipt25HS_TRINITY_DN256259_c0_g1	NP_173290.4	AT1G18550	ATP binding microtubule motor family protein(AT1G18550)	49.9	6.5e-166	83.600000
Pipt25HS_TRINITY_DN256316_c0_g2	NP_174220.1	AT1G29260	peroxin 7(PEX7)	70.3	1.5e-144	99.700000
Pipt25HS_TRINITY_DN256318_c0_g1	NP_201396.4	AT5G65950	trafficking protein particle complex subunit-like protein(AT5G65950)	47.5	7.8e-292	99.300000
Pipt25HS_TRINITY_DN256376_c1_g3	NP_563900.1	AT1G12230	Aldolase superfamily protein(AT1G12230)	30.8	4.9e-42	97.800000
Pipt25HS_TRINITY_DN256441_c1_g1	NP_196538.1	AT5G09760	Plant invertase/pectin methylesterase inhibitor superfamily(AT5G09760)	49.1	3,00E-135	94.700000
Pipt25HS_TRINITY_DN256490_c2_g1	NP_187671.1	AT3G10600	cationic amino acid transporter 7(CAT7)	62.4	5.9e-190	92.100000
Pipt25HS_TRINITY_DN256500_c0_g6	NP_567751.1	AT4G26620	Sucrase/ferredoxin-like family protein(AT4G26620)	52.8	5.3e-124	98.400000
Pipt25HS_TRINITY_DN256538_c0_g2	NP_850410.1	AT2G44120	Ribosomal protein L30/L7 family protein(AT2G44120)	57.9	3,00E-74	90.700000
Pipt25HS_TRINITY_DN256556_c0_g1	NP_188773.1	AT3G21360	2-oxoglutarate (2OG) and Fe(II)-dependent oxygenase superfamily protein(AT3G21360)	39.4	3.6e-59	95.900000
Pipt25HS_TRINITY_DN256557_c0_g1	NP_177820.2	AT1G76940	RNA-binding (RRM/RBD/RNP motifs) family protein(AT1G76940)	40.9	2.8e-38	90.300000
Pipt25HS_TRINITY_DN256562_c2_g2	NP_001324649.1	AT2G06925	Phospholipase A2 family protein(PLA2-ALPHA)	45.0	9.4e-26	80.500000
Pipt25HS_TRINITY_DN256576_c0_g1	NP_191751.1	AT3G61920	UvrABC system protein C(AT3G61920)	41.2	3.6e-28	88.000000
Pipt25HS_TRINITY_DN256598_c0_g1	NP_194405.1	AT4G26750	hydroxyproline-rich glycoprotein family protein(EXT-like)	46.9	2,00E-89	99.800000
Pipt25HS_TRINITY_DN256600_c0_g1	NP_001031566.1	AT4G00830	RNA-binding (RRM/RBD/RNP motifs) family protein(LIF2)	43.2	1.3e-89	99.000000
Pipt25HS_TRINITY_DN256615_c0_g1	NP_568870.1	AT5G57900	SKP1 interacting partner 1(SKIP1)	47.3	5,00E-69	82.600000
Pipt25HS_TRINITY_DN256626_c0_g1	NP_001030663.1	AT3G09630	Ribosomal protein L4/L1 family(AT3G09630)	55.6	7,00E-80	97.200000
Pipt25HS_TRINITY_DN256628_c0_g2	NP_001324896.1	AT2G26280	CTC-interacting domain 7(CID7)	37.4	2.7e-83	97.700000
Pipt25HS_TRINITY_DN256629_c0_g1	NP_566192.1	AT3G03100	NADH:ubiquinone oxidoreductase, 17	33.3	1.1e-15	98.100000
Pipt25HS_TRINITY_DN256638_c0_g1	NP_195581.1	AT4G38690	PLC-like phosphodiesterases superfamily protein(AT4G38690)	62.1	7.1e-118	100.000000
Pipt25HS_TRINITY_DN256704_c0_g3	NP_195137.5	AT4G34110	poly(A) binding protein 2(PAB2)	44.6	5.6e-132	98.200000
Pipt25HS_TRINITY_DN256767_c0_g1	NP_563779.1	AT1G07080	Thioredoxin superfamily protein(AT1G07080)	56.2	3.8e-63	81.400000
Pipt25HS_TRINITY_DN256812_c0_g2	NP_190560.1	AT3G49910	Translation protein SH3-like family protein(AT3G49910)	61.1	7.3e-39	88.600000
Pipt25HS_TRINITY_DN256814_c0_g1	NP_974925.1	AT5G51970	GroES-like zinc-binding alcohol dehydrogenase family protein(AT5G51970)	53.5	1.2e-103	94.900000
Pipt25HS_TRINITY_DN256834_c6_g1	NP_850376.2	AT2G42740	ribosomal protein large subunit 16A(RPL16A)	64.2	1.5e-58	95.800000
Pipt25HS_TRINITY_DN256856_c1_g1	NP_195819.1	AT5G01990	Auxin efflux carrier family protein(AT5G01990)	60.6	5.2e-137	100.000000
Pipt25HS_TRINITY_DN256868_c1_g2	NP_191586.1	AT3G60270	Cupredoxin superfamily protein(AT3G60270)	36.4	4.8e-21	89.800000
Pipt25HS_TRINITY_DN256915_c1_g7	NP_173692.1	AT1G22780	Ribosomal protein S13/S18 family(PFL)	79.2	5.6e-63	91.100000
Pipt25HS_TRINITY_DN256917_c0_g1	NP_201377.2	AT5G65760	Serine carboxypeptidase S28 family protein(AT5G65760)	66.6	1,00E-193	88.600000
Pipt25HS_TRINITY_DN256933_c0_g1	NP_564072.1	AT1G19120	Small nuclear ribonucleoprotein family protein(LSM1A)	56.5	2,00E-29	86.400000
Pipt25HS_TRINITY_DN257024_c0_g2	NP_001190439.1	AT5G39740	ribosomal protein L5 B(RPL5B)	58.7	2,00E-93	97.700000
Pipt25HS_TRINITY_DN257056_c0_g1	NP_567276.1	AT4G04955	allantoinase(ALN)	60.9	2.8e-180	98.600000
Pipt25HS_TRINITY_DN257074_c0_g1	NP_171777.1	AT1G02780	Ribosomal protein L19e family protein(emb2386)	69.7	8.3e-63	100.000000
Pipt25HS_TRINITY_DN257075_c0_g1	NP_196177.1	AT5G05580	fatty acid desaturase 8(FAD8)	74.8	4.6e-179	82.200000
Pipt25HS_TRINITY_DN257111_c0_g1	NP_198597.1	AT5G37810	NOD26-like intrinsic protein 4;1(NIP4;1)	45.6	2.1e-55	91.200000
Pipt25HS_TRINITY_DN257161_c0_g1	NP_187210.1	AT3G05590	ribosomal protein L18(RPL18)	74.7	1,00E-74	93.000000
Pipt25HS_TRINITY_DN257197_c1_g2	NP_194807.1	AT4G30780	ATP-dependent DNA helicase(AT4G30780)	35.9	1.9e-78	94.700000
Pipt25HS_TRINITY_DN257209_c0_g1	NP_178634.2	AT2G05710	aconitase 3(ACO3)	79.3	0	98.900000
Pipt25HS_TRINITY_DN257252_c2_g2	NP_178399.1	AT2G02990	ribonuclease 1(RNS1)	54.3	1.9e-73	86.600000
Pipt25HS_TRINITY_DN257281_c0_g1	NP_192713.1	AT4G09750	NAD(P)-binding Rossmann-fold superfamily protein(AT4G09750)	69.2	9.7e-131	100.000000
Pipt25HS_TRINITY_DN257283_c3_g1	NP_001322402.1	AT1G55150	DEA(D/H)-box RNA helicase family protein(RH20)	75.3	4.3e-209	81.100000
Pipt25HS_TRINITY_DN257304_c0_g1	NP_565017.1	AT1G71440	tubulin folding cofactor E / Pfifferling (PFI)(PFI)	51.9	7.7e-147	96.300000
Pipt25HS_TRINITY_DN257327_c0_g1	NP_200077.1	AT5G52650	RNA binding Plectin/S10 domain-containing protein(AT5G52650)	50.5	2.3e-31	85.400000
Pipt25HS_TRINITY_DN257336_c0_g1	NP_001119438.1	AT5G55040	DNA-binding bromodomain-containing protein(AT5G55040)	29.8	1.4e-74	88.500000
Pipt25HS_TRINITY_DN257348_c0_g1	NP_198855.1	AT5G40390	Raffinose synthase family protein(SIP1)	59.5	5.9e-278	97.400000
Pipt25HS_TRINITY_DN257373_c0_g1	NP_197266.1	AT5G17640	nuclear factor 1 A-type protein (DUF1005)(ASG1)	57.4	6.9e-140	100.000000
Pipt25HS_TRINITY_DN257460_c0_g1	NP_181346.1	AT2G38110	glycerol-3-phosphate acyltransferase 6(GPAT6)	70.6	1,00E-206	95.500000
Pipt25HS_TRINITY_DN257609_c0_g2	NP_172220.1	AT1G07400	HSP20-like chaperones superfamily protein(AT1G07400)	31.4	1.8e-10	92.600000
Pipt25HS_TRINITY_DN257640_c1_g3	NP_565952.1	AT2G41640	Glycosyltransferase family 61 protein(AT2G41640)	47.6	3.5e-111	85.400000
Pipt25HS_TRINITY_DN257687_c0_g2	NP_172848.1	AT1G13950	eukaryotic elongation factor 5A-1(ELF5A-1)	56.5	2.3e-45	93.600000
Pipt25HS_TRINITY_DN257733_c1_g1	NP_187604.1	AT3G09930	GDSL-like Lipase/Acylhydrolase superfamily protein(AT3G09930)	40.7	4.9e-69	94.300000
Pipt25HS_TRINITY_DN257811_c1_g2	NP_194135.1	AT4G24040	trehalase 1(TRE1)	52.7	2.7e-182	96.000000
Pipt25HS_TRINITY_DN257848_c2_g1	NP_001321034.1	AT1G56070	Ribosomal protein S5/Elongation factor G/III/V family protein(LOS1)	77.6	0	100.000000
Pipt25HS_TRINITY_DN257930_c0_g1	NP_001319330.1	AT1G67070	Mannose-6-phosphate isomerase, type I(DIN9)	55.0	1.8e-132	97.500000
Pipt25HS_TRINITY_DN257956_c0_g1	NP_001184965.1	AT1G11720	starch synthase 3(SS3)	64.8	0	84.100000
Pipt25HS_TRINITY_DN257962_c0_g1	NP_567900.1	AT4G32680	transmembrane protein(AT4G32680)	28.3	1.5e-14	96.900000
Pipt25HS_TRINITY_DN257966_c4_g1	NP_001323764.1	AT2G34480	Ribosomal protein L18ae/LX family protein(AT2G34480)	50.0	8.5e-44	95.500000
Pipt25HS_TRINITY_DN258016_c0_g1	NP_850045.2	AT2G23810	tetraspanin8(TET8)	63.6	1,00E-101	99.600000
Pipt25HS_TRINITY_DN258060_c0_g1	NP_179164.1	AT2G15620	nitrite reductase 1(NIR1)	74.0	1.5e-252	89.100000
Pipt25HS_TRINITY_DN258082_c0_g2	NP_181583.1	AT2G40510	Ribosomal protein S26e family protein(AT2G40510)	65.7	3,00E-32	88.500000
Pipt25HS_TRINITY_DN258089_c1_g2	NP_564417.1	AT1G33120	Ribosomal protein L6 family(AT1G33120)	58.5	1.9e-55	95.000000
Pipt25HS_TRINITY_DN258094_c3_g3	NP_568244.2	AT5G11170	DEAD/DEAH box RNA helicase family protein(UAP56a)	74.1	9.8e-182	96.000000
Pipt25HS_TRINITY_DN258106_c0_g1	NP_201048.1	AT5G62420	NAD(P)-linked oxidoreductase superfamily protein(AT5G62420)	51.9	2,00E-91	98.100000
Pipt25HS_TRINITY_DN258107_c0_g2	NP_850638.1	AT3G26935	DHHC-type zinc finger family protein(AT3G26935)	63.8	9.6e-161	98.200000
Pipt25HS_TRINITY_DN258116_c0_g1	NP_563868.1	AT1G10380	Putative membrane lipoprotein(AT1G10380)	43.6	1.9e-64	94.400000
Pipt25HS_TRINITY_DN258188_c1_g3	NP_568746.1	AT5G50920	CLPC homologue 1(CLPC1)	88.4	0	96.600000
Pipt25HS_TRINITY_DN258200_c0_g1	NP_173656.1	AT1G22400	UDP-Glycosyltransferase superfamily protein(UGT85A1)	36.7	3.7e-79	91.300000
Pipt25HS_TRINITY_DN258205_c0_g1	NP_850050.1	AT2G24280	alpha/beta-Hydrolases superfamily protein(AT2G24280)	63.3	4.3e-181	92.400000
Pipt25HS_TRINITY_DN258224_c0_g1	NP_171919.3	AT1G04230	rRNA-processing EFG1-like protein (DUF2361)(AT1G04230)	51.9	5.3e-66	100.000000
Pipt25HS_TRINITY_DN258348_c0_g1	NP_001326138.1	AT3G01850	Aldolase-type TIM barrel family protein(AT3G01850)	57.7	2,00E-32	87.200000
Pipt25HS_TRINITY_DN258350_c0_g2	NP_567105.1	AT3G60830	actin-related protein 7(ARP7)	67.3	3.6e-142	100.000000
Pipt25HS_TRINITY_DN258446_c0_g1	NP_195677.2	AT4G39670	Glycolipid transfer protein (GLTP) family protein(AT4G39670)	28.2	1.1e-15	84.900000
Pipt25HS_TRINITY_DN258468_c0_g1	NP_201077.2	AT5G62710	Leucine-rich repeat protein kinase family protein(AT5G62710)	59.2	2.4e-205	88.800000
Pipt25HS_TRINITY_DN258493_c0_g1	NP_568317.1	AT5G15640	Mitochondrial substrate carrier family protein(AT5G15640)	54.2	1.1e-94	94.100000
Pipt25HS_TRINITY_DN258526_c0_g1	NP_563840.1	AT1G09280	rhodanese-like domain protein(AT1G09280)	42.6	6.1e-149	99.900000
Pipt25HS_TRINITY_DN258527_c0_g1	NP_567683.1	AT4G23490	fringe-like protein (DUF604)(AT4G23490)	49.2	3.1e-128	93.300000
Pipt25HS_TRINITY_DN258532_c1_g1	NP_195212.1	AT4G34860	Plant neutral invertase family protein(A/N-InvB)	78.7	2.9e-271	97.700000
Pipt25HS_TRINITY_DN258686_c0_g1	NP_566486.1	AT3G14400	ubiquitin-specific protease 25(UBP25)	40.2	6.8e-121	99.600000
Pipt25HS_TRINITY_DN258699_c2_g1	NP_001190249.1	AT5G07340	Calreticulin family protein(AT5G07340)	60.1	3.6e-175	94.800000
Pipt25HS_TRINITY_DN258711_c0_g2	NP_200086.1	AT5G52740	Copper transport protein family(AT5G52740)	41.2	7,00E-14	96.300000
Pipt25HS_TRINITY_DN258720_c0_g1	NP_567185.1	AT4G00755	F-box family protein(AT4G00755)	43.2	1.5e-64	82.400000
Pipt25HS_TRINITY_DN258724_c0_g3	NP_566108.1	AT2G47710	Adenine nucleotide alpha hydrolases-like superfamily protein(AT2G47710)	37.2	7.8e-25	89.900000
Pipt25HS_TRINITY_DN258725_c2_g1	NP_563667.1	AT1G02860	SPX (SYG1/Pho81/XPR1) domain-containing protein(NLA)	52.7	2.2e-96	99.700000
Pipt25HS_TRINITY_DN258740_c0_g1	NP_176461.1	AT1G62740	stress-inducible protein(Hop2)	40.7	1,00E-109	99.700000
Pipt25HS_TRINITY_DN258867_c0_g1	NP_191049.1	AT3G54890	chlorophyll a-b binding protein 6(LHCA1)	73.0	1.1e-97	91.500000
Pipt25HS_TRINITY_DN258890_c1_g1	NP_200887.1	AT5G60790	ABC transporter family protein(ABCF1)	46.4	1,00E-139	96.500000
Pipt25HS_TRINITY_DN258922_c0_g2	NP_181057.1	AT2G35120	Single hybrid motif superfamily protein(AT2G35120)	59.4	3.4e-42	81.500000
Pipt25HS_TRINITY_DN258937_c0_g1	NP_564238.2	AT1G25580	NAC (No Apical Meristem) domain transcriptional regulator superfamily protein(SOG1)	39.9	2.9e-77	99.800000
Pipt25HS_TRINITY_DN258942_c0_g1	NP_564878.1	AT1G66580	senescence associated gene 24(SAG24)	68.0	7.4e-79	97.200000
Pipt25HS_TRINITY_DN258969_c1_g1	NP_564344.1	AT1G29980	choice-of-anchor C domain protein, putative (Protein of unknown function, DUF642)(AT1G29980)	59.5	2.1e-127	89.800000
Pipt25HS_TRINITY_DN258972_c0_g1	NP_192960.1	AT4G12230	alpha/beta-Hydrolases superfamily protein(AT4G12230)	59.2	9.2e-126	87.200000
Pipt25HS_TRINITY_DN258994_c1_g3	NP_180895.1	AT2G33370	Ribosomal protein L14p/L23e family protein(AT2G33370)	76.3	4.7e-58	97.100000
Pipt25HS_TRINITY_DN258994_c1_g7	NP_180895.1	AT2G33370	Ribosomal protein L14p/L23e family protein(AT2G33370)	74.3	1.7e-55	100.000000
Pipt25HS_TRINITY_DN259005_c0_g1	NP_001030663.1	AT3G09630	Ribosomal protein L4/L1 family(AT3G09630)	54.5	3.7e-105	96.000000
Pipt25HS_TRINITY_DN259064_c1_g1	NP_200679.1	AT5G58710	rotamase CYP 7(ROC7)	71.2	2.7e-61	80.100000
Pipt25HS_TRINITY_DN259121_c0_g1	NP_193007.1	AT4G12710	ARM repeat superfamily protein(AT4G12710)	55.5	1.2e-87	88.100000
Pipt25HS_TRINITY_DN259157_c0_g1	NP_199184.1	AT5G43710	Glycosyl hydrolase family 47 protein(AT5G43710)	65.7	1,00E-229	95.200000
Pipt25HS_TRINITY_DN259168_c0_g1	NP_194065.3	AT4G23340	2-oxoglutarate (2OG) and Fe(II)-dependent oxygenase superfamily protein(AT4G23340)	38.6	3.5e-43	80.100000
Pipt25HS_TRINITY_DN259195_c0_g2	NP_177209.1	AT1G70520	cysteine-rich RLK (RECEPTOR-like protein kinase) 2(CRK2)	36.4	5.3e-107	94.200000
Pipt25HS_TRINITY_DN259209_c1_g1	NP_564971.2	AT1G69550	disease resistance protein (TIR-NBS-LRR class)(AT1G69550)	27.0	6.2e-69	82.900000
Pipt25HS_TRINITY_DN259282_c4_g1	NP_001330913.1	AT5G47470	Nodulin MtN21 /EamA-like transporter family protein(UMAMIT7)	38.5	1.9e-59	89.200000
Pipt25HS_TRINITY_DN259284_c0_g2	NP_196092.1	AT5G04720	ADR1-like 2(ADR1-L2)	32.6	4.1e-107	95.600000
Pipt25HS_TRINITY_DN259289_c2_g2	NP_001318316.1	AT2G29960	cyclophilin 5(CYP5)	71.5	2.9e-80	95.100000
Pipt25HS_TRINITY_DN259294_c3_g1	NP_201379.2	AT5G65780	branched-chain amino acid aminotransferase 5 / branched-chain amino acid transaminase 5 (BCAT5)(ATBCAT-5)	72.5	1.8e-148	80.400000
Pipt25HS_TRINITY_DN259308_c0_g2	NP_181483.1	AT2G39510	nodulin MtN21 /EamA-like transporter family protein(UMAMIT14)	42.5	6.1e-65	86.200000
Pipt25HS_TRINITY_DN259312_c0_g1	NP_195833.1	AT5G02130	Tetratricopeptide repeat (TPR)-like superfamily protein(NDP1)	43.2	1.9e-73	86.300000
Pipt25HS_TRINITY_DN259340_c1_g1	NP_001031502.1	AT2G37270	ribosomal protein 5B(RPS5B)	70.6	2.5e-74	93.800000
Pipt25HS_TRINITY_DN259438_c0_g1	NP_196867.1	AT5G13630	magnesium-chelatase subunit chlH, chloroplast, putative / Mg-protoporphyrin IX chelatase, putative (CHLH)(GUN5)	81.8	0	95.400000
Pipt25HS_TRINITY_DN259464_c0_g1	NP_565400.1	AT2G17020	F-box/RNI-like superfamily protein(AT2G17020)	48.1	2.1e-114	93.200000
Pipt25HS_TRINITY_DN259475_c3_g1	NP_568464.1	AT5G25060	RNA recognition motif (RRM)-containing protein(RRC1)	59.0	3,00E-298	97.700000
Pipt25HS_TRINITY_DN259479_c0_g1	NP_194887.1	AT4G31590	Cellulose-synthase-like C5(CSLC5)	72.7	1.2e-298	100.000000
Pipt25HS_TRINITY_DN259502_c0_g1	NP_188685.2	AT3G20490	Rho GTPase-activating protein(AT3G20490)	30.3	8.9e-30	96.200000
Pipt25HS_TRINITY_DN259523_c0_g1	NP_188894.2	AT3G22550	NAD(P)H-quinone oxidoreductase subunit, putative (DUF581)(AT3G22550)	32.3	6.6e-17	87.800000
Pipt25HS_TRINITY_DN259529_c0_g2	NP_565622.1	AT2G26430	arginine-rich cyclin 1(RCY1)	57.0	3.6e-123	100.000000
Pipt25HS_TRINITY_DN259557_c2_g1	NP_195916.1	AT5G02960	Ribosomal protein S12/S23 family protein(AT5G02960)	73.4	5.1e-55	98.600000
Pipt25HS_TRINITY_DN259557_c2_g7	NP_195916.1	AT5G02960	Ribosomal protein S12/S23 family protein(AT5G02960)	81.1	2.1e-61	100.000000
Pipt25HS_TRINITY_DN259562_c3_g1	NP_180621.1	AT2G30630	P-loop containing nucleoside triphosphate hydrolases superfamily protein(AT2G30630)	46.1	1.8e-119	90.600000
Pipt25HS_TRINITY_DN259574_c0_g1	NP_199173.2	AT5G43600	ureidoglycolate amidohydrolase(UAH)	44.5	1.3e-91	88.100000
Pipt25HS_TRINITY_DN259584_c0_g2	NP_173005.1	AT1G15520	pleiotropic drug resistance 12(ABCG40)	61.0	0	98.300000
Pipt25HS_TRINITY_DN259611_c0_g1	NP_200615.1	AT5G58070	temperature-induced lipocalin(TIL)	62.8	1.4e-65	98.900000
Pipt25HS_TRINITY_DN259614_c0_g6	NP_001323638.1	AT2G46420	helicase with zinc finger protein(AT2G46420)	54.5	1.3e-92	93.600000
Pipt25HS_TRINITY_DN259654_c0_g7	NP_173390.1	AT1G19600	pfkB-like carbohydrate kinase family protein(AT1G19600)	60.8	3.2e-125	91.500000
Pipt25HS_TRINITY_DN259662_c3_g1	NP_193405.1	AT4G16720	Ribosomal protein L23/L15e family protein(AT4G16720)	70.1	1.1e-79	100.000000
Pipt25HS_TRINITY_DN259672_c0_g2	NP_565720.1	AT2G31305	inhibitor-3(INH3)	46.9	2.2e-16	96.600000
Pipt25HS_TRINITY_DN259684_c0_g1	NP_179770.1	AT2G21790	ribonucleotide reductase 1(RNR1)	71.9	0	100.000000
Pipt25HS_TRINITY_DN259686_c0_g3	NP_181715.1	AT2G41840	Ribosomal protein S5 family protein(AT2G41840)	69.2	1.1e-58	99.400000
Pipt25HS_TRINITY_DN259689_c0_g1	NP_195927.2	AT5G03070	importin alpha isoform 9(IMPA-9)	60.7	1.9e-176	99.200000
Pipt25HS_TRINITY_DN259773_c0_g1	NP_197078.2	AT5G15740	O-fucosyltransferase family protein(AT5G15740)	69.0	2.5e-205	94.600000
Pipt25HS_TRINITY_DN259801_c0_g2	NP_177546.1	AT1G74060	Ribosomal protein L6 family protein(AT1G74060)	61.2	1.5e-66	97.700000
Pipt25HS_TRINITY_DN259807_c2_g2	NP_568603.1	AT5G42190	E3 ubiquitin ligase SCF complex subunit SKP1/ASK1 family protein(AT5G42190)	60.0	5.3e-45	99.400000
Pipt25HS_TRINITY_DN259836_c0_g5	NP_187758.1	AT3G11510	Ribosomal protein S11 family protein(AT3G11510)	80.1	2.8e-64	99.300000
Pipt25HS_TRINITY_DN259857_c1_g3	NP_193236.1	AT4G15000	Ribosomal L27e protein family(AT4G15000)	47.3	3.9e-30	100.000000
Pipt25HS_TRINITY_DN259864_c0_g1	NP_190750.1	AT3G51820	UbiA prenyltransferase family protein(G4)	69.0	2.5e-133	86.900000
Pipt25HS_TRINITY_DN259880_c0_g1	NP_171963.1	AT1G04690	potassium channel beta subunit 1(KAB1)	48.1	2.5e-87	95.700000
Pipt25HS_TRINITY_DN259953_c0_g1	NP_173437.1	AT1G20090	RHO-related protein from plants 2(ROP2)	47.5	5.6e-47	95.700000
Pipt25HS_TRINITY_DN259953_c2_g3	NP_001327973.1	AT4G35020	RAC-like 3(RAC3)	72.0	6.4e-42	97.300000
Pipt25HS_TRINITY_DN259965_c0_g1	NP_190798.1	AT3G52300	ATP synthase D chain(ATPQ)	70.3	6.8e-64	99.400000
Pipt25HS_TRINITY_DN259974_c2_g2	NP_197111.2	AT5G16070	TCP-1/cpn60 chaperonin family protein(AT5G16070)	61.4	1.2e-178	96.500000
Pipt25HS_TRINITY_DN259980_c0_g1	NP_195905.1	AT5G02850	hydroxyproline-rich glycoprotein family protein(AT5G02850)	48.8	3.3e-80	94.600000
Pipt25HS_TRINITY_DN260004_c0_g1	NP_190894.1	AT3G53260	phenylalanine ammonia-lyase 2(PAL2)	67.4	6.9e-270	96.000000
Pipt25HS_TRINITY_DN260026_c2_g3	NP_567346.2	AT4G09320	nucleoside diphosphate kinase(NDPK1)	62.8	2.1e-51	97.400000
Pipt25HS_TRINITY_DN260094_c0_g2	NP_173978.1	AT1G26560	beta glucosidase 40(BGLU40)	52.8	1.1e-137	99.600000
Pipt25HS_TRINITY_DN260105_c0_g2	NP_001190421.1	AT5G35330	methyl-CPG-binding domain protein 02(MBD02)	47.8	1.7e-49	89.400000
Pipt25HS_TRINITY_DN260154_c0_g6	NP_194760.2	AT4G30310	FGGY family of carbohydrate kinase(AT4G30310)	38.3	1.5e-111	95.100000
Pipt25HS_TRINITY_DN260158_c0_g1	NP_849994.1	AT2G20000	CDC27 family protein(HBT)	57.8	1.1e-241	99.700000
Pipt25HS_TRINITY_DN260231_c0_g1	NP_001154394.1	AT1G36050	Endoplasmic reticulum vesicle transporter protein(AT1G36050)	52.9	1.2e-101	100.000000
Pipt25HS_TRINITY_DN260237_c0_g1	NP_198372.1	AT5G35220	Peptidase M50 family protein(EGY1)	70.6	2,00E-200	85.500000
Pipt25HS_TRINITY_DN260290_c0_g3	NP_187531.1	AT3G09200	Ribosomal protein L10 family protein(AT3G09200)	51.4	2.7e-85	100.000000
Pipt25HS_TRINITY_DN260338_c2_g1	NP_187938.2	AT3G13300	Transducin/WD40 repeat-like superfamily protein(VCS)	42.2	1.8e-269	98.200000
Pipt25HS_TRINITY_DN260339_c0_g1	NP_198135.1	AT5G27830	folate receptor family protein(AT5G27830)	40.8	1.6e-56	82.000000
Pipt25HS_TRINITY_DN260354_c0_g1	NP_001190411.1	AT5G27450	mevalonate kinase(MK)	53.5	2.8e-111	97.500000
Pipt25HS_TRINITY_DN260355_c0_g1	NP_196314.2	AT5G06970	plant/protein (DUF810)(AT5G06970)	43.9	2.3e-248	99.600000
Pipt25HS_TRINITY_DN260417_c0_g1	NP_177879.3	AT1G77550	tubulin-tyrosine ligase(AT1G77550)	61.0	2e-311	100.000000
Pipt25HS_TRINITY_DN260421_c0_g1	NP_001319163.1	AT1G44575	Chlorophyll A-B binding family protein(NPQ4)	38.6	7.7e-27	82.700000
Pipt25HS_TRINITY_DN260465_c4_g18	NP_568227.1	AT5G10390	Histone superfamily protein(AT5G10390)	92.5	1.6e-54	99.200000
Pipt25HS_TRINITY_DN260495_c0_g1	NP_190879.1	AT3G53110	P-loop containing nucleoside triphosphate hydrolases superfamily protein(LOS4)	57.1	4.3e-157	99.800000
Pipt25HS_TRINITY_DN260527_c0_g1	NP_564369.1	AT1G30970	zinc finger (C2H2 type) family protein(SUF4)	47.7	9,00E-74	90.100000
Pipt25HS_TRINITY_DN260546_c0_g2	NP_187155.2	AT3G05040	ARM repeat superfamily protein(HST)	50.9	0	97.000000
Pipt25HS_TRINITY_DN260547_c2_g4	NP_173248.1	AT1G18080	Transducin/WD40 repeat-like superfamily protein(ATARCA)	60.4	7.5e-112	98.100000
Pipt25HS_TRINITY_DN260574_c0_g1	NP_180921.1	AT2G33630	NAD(P)-binding Rossmann-fold superfamily protein(AT2G33630)	63.9	9.9e-188	99.800000
Pipt25HS_TRINITY_DN260607_c2_g3	NP_563813.2	AT1G08360	Ribosomal protein L1p/L10e family(AT1G08360)	59.3	9.8e-71	100.000000
Pipt25HS_TRINITY_DN260618_c0_g1	NP_199109.1	AT5G42950	GYF domain-containing protein(AT5G42950)	34.6	3.5e-199	98.900000
Pipt25HS_TRINITY_DN260621_c2_g1	NP_564216.1	AT1G24360	NAD(P)-binding Rossmann-fold superfamily protein(AT1G24360)	35.6	4.2e-25	98.400000
Pipt25HS_TRINITY_DN260634_c0_g1	NP_199523.1	AT5G47120	BAX inhibitor 1(BI1)	62.7	1.7e-77	92.500000
Pipt25HS_TRINITY_DN260643_c0_g1	NP_175274.1	AT1G48410	Stabilizer of iron transporter SufD / Polynucleotidyl transferase(AGO1)	67.3	0	94.600000
Pipt25HS_TRINITY_DN260670_c0_g1	NP_197955.1	AT5G25830	GATA transcription factor 12(GATA12)	37.7	3.5e-47	91.400000
Pipt25HS_TRINITY_DN260685_c0_g1	NP_173134.2	AT1G16900	Alg9-like mannosyltransferase family(EBS3)	58.3	4.4e-190	97.000000
Pipt25HS_TRINITY_DN260686_c0_g1	NP_001118421.1	AT2G30970	aspartate aminotransferase 1(ASP1)	82.0	8.8e-204	94.400000
Pipt25HS_TRINITY_DN260690_c0_g1	NP_567711.1	AT4G24880	snurportin-1 protein(AT4G24880)	55.5	1.1e-138	96.700000
Pipt25HS_TRINITY_DN260712_c0_g1	NP_181616.3	AT2G40840	disproportionating enzyme 2(DPE2)	63.3	0	94.400000
Pipt25HS_TRINITY_DN260766_c0_g1	NP_850447.1	AT2G46180	golgin Putative 4(GC4)	42.2	6.1e-129	88.600000
Pipt25HS_TRINITY_DN260774_c1_g1	NP_568873.1	AT5G57990	ubiquitin-specific protease 23(UBP23)	33.4	1.9e-70	80.100000
Pipt25HS_TRINITY_DN260783_c1_g1	NP_001330406.1	AT5G35200	ENTH/ANTH/VHS superfamily protein(AT5G35200)	59.9	5.6e-163	98.000000
Pipt25HS_TRINITY_DN260859_c1_g2	NP_566483.1	AT3G14240	Subtilase family protein(AT3G14240)	62.0	6.6e-274	95.700000
Pipt25HS_TRINITY_DN260861_c1_g1	NP_564625.1	AT1G53240	Lactate/malate dehydrogenase family protein(mMDH1)	78.9	4.5e-145	95.200000
Pipt25HS_TRINITY_DN260864_c0_g1	NP_564032.1	AT1G17690	U3 small nucleolar RNA-associated protein(NOF1)	51.9	2.8e-189	93.400000
Pipt25HS_TRINITY_DN260873_c2_g5	NP_680106.1	AT3G48270	cytochrome P450, family 71, subfamily A, polypeptide 26(CYP71A26)	44.6	6.4e-111	89.100000
Pipt25HS_TRINITY_DN260879_c0_g1	NP_174606.2	AT1G33400	Tetratricopeptide repeat (TPR)-like superfamily protein(TPR9)	35.4	7.1e-146	100.000000
Pipt25HS_TRINITY_DN260899_c0_g1	NP_192880.1	AT4G11410	NAD(P)-binding Rossmann-fold superfamily protein(AT4G11410)	35.5	1.1e-39	95.300000
Pipt25HS_TRINITY_DN260909_c0_g2	NP_177268.1	AT1G71120	GDSL-motif lipase/hydrolase 6(GLIP6)	38.8	5.6e-64	87.000000
Pipt25HS_TRINITY_DN260910_c0_g1	NP_851040.1	AT5G15270	RNA-binding KH domain-containing protein(AT5G15270)	42.8	5.9e-103	85.600000
Pipt25HS_TRINITY_DN260935_c0_g1	NP_178014.2	AT1G78930	Mitochondrial transcription termination factor family protein(AT1G78930)	40.8	4.5e-124	89.200000
Pipt25HS_TRINITY_DN260969_c0_g1	NP_566680.2	AT3G21280	ubiquitin carboxyl-terminal hydrolase(UBP7)	35.1	1.7e-72	96.900000
Pipt25HS_TRINITY_DN260990_c1_g1	NP_178224.1	AT2G01140	Aldolase superfamily protein(PDE345)	86.0	2.5e-181	91.100000
Pipt25HS_TRINITY_DN261005_c2_g3	NP_565778.1	AT2G34050	ATP synthase F1 complex assembly factor(AT2G34050)	59.2	1,00E-77	90.700000
Pipt25HS_TRINITY_DN261086_c3_g1	NP_566410.1	AT3G12050	Aha1 domain-containing protein(AT3G12050)	56.7	6.3e-123	100.000000
Pipt25HS_TRINITY_DN261092_c0_g8	NP_177658.1	AT1G75220	Major facilitator superfamily protein(ERDL6)	58.4	2.9e-158	100.000000
Pipt25HS_TRINITY_DN261149_c0_g1	NP_001326636.1	AT3G04490	exportin-4 protein(AT3G04490)	55.3	0	99.200000
Pipt25HS_TRINITY_DN261199_c4_g1	NP_175280.1	AT1G48470	glutamine synthetase 1;5(GLN1;5)	59.2	1.9e-125	91.900000
Pipt25HS_TRINITY_DN261225_c0_g1	NP_001330089.1	AT5G04360	limit dextrinase(LDA)	64.3	0	82.800000
Pipt25HS_TRINITY_DN261226_c0_g2	NP_197423.1	AT5G19220	ADP glucose pyrophosphorylase large subunit 1(APL1)	40.6	1.2e-86	95.000000
Pipt25HS_TRINITY_DN261259_c0_g1	NP_189093.1	AT3G24500	multiprotein bridging factor 1C(MBF1C)	65.5	1.8e-47	97.200000
Pipt25HS_TRINITY_DN261261_c2_g1	NP_198853.1	AT5G40370	Glutaredoxin family protein(GRXC2)	52.9	2.2e-20	98.000000
Pipt25HS_TRINITY_DN261305_c2_g1	NP_193677.2	AT4G19420	Pectinacetylesterase family protein(AT4G19420)	52.9	6.6e-119	85.700000
Pipt25HS_TRINITY_DN261305_c2_g3	NP_001328920.1	AT4G19420	Pectinacetylesterase family protein(AT4G19420)	58.2	7.3e-82	83.600000
Pipt25HS_TRINITY_DN261327_c0_g1	NP_001328048.1	AT4G34050	S-adenosyl-L-methionine-dependent methyltransferases superfamily protein(CCoAOMT1)	38.0	4,00E-36	94.300000
Pipt25HS_TRINITY_DN261329_c1_g5	NP_171923.1	AT1G04270	cytosolic ribosomal protein S15(RPS15)	71.2	1.3e-53	98.000000
Pipt25HS_TRINITY_DN261391_c1_g1	NP_190752.1	AT3G51840	acyl-CoA oxidase 4(ACX4)	72.9	1.7e-186	98.100000
Pipt25HS_TRINITY_DN261410_c1_g1	NP_189882.1	AT3G42960	TAPETUM 1(ATA1)	45.4	1.2e-48	98.400000
Pipt25HS_TRINITY_DN261458_c1_g1	NP_568299.1	AT5G14320	Ribosomal protein S13/S18 family(EMB3137)	65.7	4.9e-57	100.000000
Pipt25HS_TRINITY_DN261474_c1_g3	NP_565741.4	AT2G32240	early endosome antigen(AT2G32240)	28.9	1.5e-83	81.500000
Pipt25HS_TRINITY_DN261481_c2_g2	NP_176084.1	AT1G57720	Translation elongation factor EF1B, gamma chain(AT1G57720)	33.7	5.2e-52	95.400000
Pipt25HS_TRINITY_DN261514_c0_g2	NP_198892.1	AT5G40760	glucose-6-phosphate dehydrogenase 6(G6PD6)	52.0	4.5e-141	89.500000
Pipt25HS_TRINITY_DN261592_c0_g3	NP_683534.2	AT3G06145	RING zinc finger protein(AT3G06145)	48.7	1.5e-26	89.800000
Pipt25HS_TRINITY_DN261592_c0_g5	NP_683534.2	AT3G06145	RING zinc finger protein(AT3G06145)	45.1	2.9e-25	93.800000
Pipt25HS_TRINITY_DN261643_c0_g1	NP_566559.1	AT3G16810	pumilio 24(PUM24)	44.4	3.8e-148	99.700000
Pipt25HS_TRINITY_DN261653_c0_g1	NP_566333.1	AT3G08740	elongation factor P (EF-P) family protein(AT3G08740)	53.0	4.7e-52	83.600000
Pipt25HS_TRINITY_DN261659_c1_g1	NP_001326077.1	AT3G49210	O-acyltransferase (WSD1-like) family protein(AT3G49210)	40.7	5.9e-59	89.900000
Pipt25HS_TRINITY_DN261662_c0_g1	NP_180719.1	AT2G31610	Ribosomal protein S3 family protein(AT2G31610)	64.0	2.5e-82	89.200000
Pipt25HS_TRINITY_DN261744_c0_g1	NP_567725.1	AT4G25650	ACD1-like protein(ACD1-LIKE)	51.3	5.8e-155	88.500000
Pipt25HS_TRINITY_DN261754_c3_g2	NP_179736.1	AT2G21410	vacuolar proton ATPase A2(VHA-A2)	44.2	6.2e-196	98.600000
Pipt25HS_TRINITY_DN261779_c1_g1	NP_192897.2	AT4G11600	glutathione peroxidase 6(GPX6)	46.0	1.1e-35	95.200000
Pipt25HS_TRINITY_DN261792_c0_g1	NP_563649.1	AT1G02330	integrator complex subunit-like protein(AT1G02330)	65.4	5.6e-79	92.300000
Pipt25HS_TRINITY_DN261814_c1_g1	NP_196956.1	AT5G14520	pescadillo-like protein(AT5G14520)	55.7	8.1e-190	99.000000
Pipt25HS_TRINITY_DN261821_c0_g1	NP_850410.1	AT2G44120	Ribosomal protein L30/L7 family protein(AT2G44120)	68.6	1.9e-91	100.000000
Pipt25HS_TRINITY_DN261840_c0_g1	NP_001322047.1	AT1G48030	mitochondrial lipoamide dehydrogenase 1(mtLPD1)	78.1	1.2e-220	93.700000
Pipt25HS_TRINITY_DN261852_c0_g1	NP_195680.1	AT4G39700	Heavy metal transport/detoxification superfamily protein(AT4G39700)	63.4	3.4e-44	85.400000
Pipt25HS_TRINITY_DN261867_c0_g1	NP_974164.2	AT1G77810	Galactosyltransferase family protein(AT1G77810)	66.6	9.8e-157	99.500000
Pipt25HS_TRINITY_DN261897_c0_g1	NP_174051.1	AT1G27310	nuclear transport factor 2A(NTF2A)	60.0	1.8e-37	97.500000
Pipt25HS_TRINITY_DN261913_c0_g1	NP_177658.1	AT1G75220	Major facilitator superfamily protein(ERDL6)	58.5	3.9e-152	100.000000
Pipt25HS_TRINITY_DN261963_c0_g1	NP_563753.1	AT1G05910	cell division cycle protein 48-related / CDC48-like protein(AT1G05910)	58.5	0	96.200000
Pipt25HS_TRINITY_DN261984_c3_g2	NP_194847.3	AT4G31180	Class II aminoacyl-tRNA and biotin synthetases superfamily protein(AT4G31180)	42.0	4,00E-103	97.000000
Pipt25HS_TRINITY_DN261995_c2_g2	NP_566679.1	AT3G21260	Glycolipid transfer protein (GLTP) family protein(GLTP3)	29.8	1.8e-07	81.200000
Pipt25HS_TRINITY_DN262061_c0_g2	NP_200887.1	AT5G60790	ABC transporter family protein(ABCF1)	60.8	6.2e-200	99.300000
Pipt25HS_TRINITY_DN262135_c0_g1	NP_192919.1	AT4G11820	hydroxymethylglutaryl-CoA synthase / HMG-CoA synthase / 3-hydroxy-3-methylglutaryl coenzyme A synthase(HMGS)	73.5	1.5e-199	94.300000
Pipt25HS_TRINITY_DN262152_c0_g1	NP_190454.1	AT3G48850	phosphate transporter 3;2(PHT3;2)	37.6	9.9e-54	96.400000
Pipt25HS_TRINITY_DN262180_c0_g1	NP_564488.1	AT1G43860	sequence-specific DNA binding transcription factor(AT1G43860)	31.2	3.1e-30	97.700000
Pipt25HS_TRINITY_DN262245_c0_g1	NP_190040.3	AT3G44540	fatty acid reductase 4(FAR4)	43.4	1.6e-114	100.000000
Pipt25HS_TRINITY_DN262286_c3_g3	NP_564878.1	AT1G66580	senescence associated gene 24(SAG24)	67.6	5.6e-80	89.100000
Pipt25HS_TRINITY_DN262323_c0_g2	NP_178388.1	AT2G02850	plantacyanin(ARPN)	40.2	8.8e-19	99.200000
Pipt25HS_TRINITY_DN262337_c2_g3	NP_173248.1	AT1G18080	Transducin/WD40 repeat-like superfamily protein(ATARCA)	60.1	1.2e-67	99.500000
Pipt25HS_TRINITY_DN262365_c0_g1	NP_179943.1	AT2G23620	methyl esterase 1(MES1)	44.3	5.2e-53	97.400000
Pipt25HS_TRINITY_DN262365_c1_g3	NP_201190.1	AT5G63850	amino acid permease 4(AAP4)	66.2	2.5e-178	92.100000
Pipt25HS_TRINITY_DN262366_c4_g2	NP_001328955.1	AT4G13720	Inosine triphosphate pyrophosphatase family protein(AT4G13720)	79.7	1,00E-82	91.700000
Pipt25HS_TRINITY_DN262409_c0_g1	NP_001031299.1	AT1G78900	vacuolar ATP synthase subunit A(VHA-A)	70.2	4.2e-255	99.500000
Pipt25HS_TRINITY_DN262441_c0_g1	NP_565315.1	AT2G04845	Acyl-CoA N-acyltransferases (NAT) superfamily protein(AT2G04845)	65.8	8.9e-71	97.400000
Pipt25HS_TRINITY_DN262457_c0_g1	NP_565738.1	AT2G32150	Haloacid dehalogenase-like hydrolase (HAD) superfamily protein(AT2G32150)	51.7	5.3e-74	96.600000
Pipt25HS_TRINITY_DN262505_c6_g1	NP_196158.1	AT5G05390	laccase 12(LAC12)	67.7	2.3e-236	98.900000
Pipt25HS_TRINITY_DN262529_c3_g1	NP_567387.1	AT4G12070	hypothetical protein(AT4G12070)	52.4	3.4e-119	82.900000
Pipt25HS_TRINITY_DN262538_c0_g1	NP_190856.1	AT3G52880	monodehydroascorbate reductase 1(MDAR1)	71.2	3.8e-186	100.000000
Pipt25HS_TRINITY_DN262586_c0_g1	NP_173978.1	AT1G26560	beta glucosidase 40(BGLU40)	49.5	1.3e-140	92.400000
Pipt25HS_TRINITY_DN262595_c0_g1	NP_192030.4	AT4G01210	glycosyl transferase family 1 protein(AT4G01210)	47.0	7.3e-268	94.300000
Pipt25HS_TRINITY_DN262641_c3_g2	NP_191190.2	AT3G56310	Melibiase family protein(AT3G56310)	68.7	3.6e-181	97.000000
Pipt25HS_TRINITY_DN262646_c0_g1	NP_568609.2	AT5G42660	DNA-directed RNA polymerase subunit beta (DUF616)(AT5G42660)	58.1	3.8e-150	95.200000
Pipt25HS_TRINITY_DN262671_c0_g1	NP_566681.1	AT3G21290	dentin sialophosphoprotein-like protein(AT3G21290)	25.0	3.4e-20	98.800000
Pipt25HS_TRINITY_DN262691_c0_g2	NP_191154.1	AT3G55950	CRINKLY4 related 3(CCR3)	49.4	4.9e-194	97.600000
Pipt25HS_TRINITY_DN262717_c0_g1	NP_199602.1	AT5G47910	respiratory burst oxidase homologue D(RBOHD)	65.9	0	91.800000
Pipt25HS_TRINITY_DN262740_c0_g1	NP_199834.2	AT5G50230	Transducin/WD40 repeat-like superfamily protein(AT5G50230)	57.5	4.4e-170	99.800000
Pipt25HS_TRINITY_DN262741_c0_g1	NP_001189745.1	AT2G43750	O-acetylserine (thiol) lyase B(OASB)	81.5	6.8e-158	85.700000
Pipt25HS_TRINITY_DN262745_c0_g3	NP_973649.1	AT2G40410	Ca(2+)-dependent nuclease family protein(AtCaN2)	56.3	2.1e-104	96.700000
Pipt25HS_TRINITY_DN262760_c1_g1	NP_564252.2	AT1G26650	Son of sevenless protein(AT1G26650)	34.9	2.1e-35	91.400000
Pipt25HS_TRINITY_DN262773_c0_g1	NP_178974.1	AT2G13440	glucose-inhibited division family A protein(AT2G13440)	78.8	3.6e-298	86.300000
Pipt25HS_TRINITY_DN262778_c1_g1	NP_001329270.1	AT4G22530	S-adenosyl-L-methionine-dependent methyltransferases superfamily protein(AT4G22530)	42.4	2.4e-53	95.300000
Pipt25HS_TRINITY_DN262835_c0_g1	NP_850068.1	AT2G25737	Sulfite exporter TauE/SafE family protein(AT2G25737)	62.8	1.1e-154	97.200000
Pipt25HS_TRINITY_DN262855_c1_g1	NP_001078309.1	AT3G58610	ketol-acid reductoisomerase(AT3G58610)	63.5	9.6e-182	89.100000
Pipt25HS_TRINITY_DN262856_c0_g1	NP_181530.1	AT2G40010	Ribosomal protein L10 family protein(AT2G40010)	40.9	2.4e-57	97.800000
Pipt25HS_TRINITY_DN262872_c1_g1	NP_171908.1	AT1G04120	multidrug resistance-associated protein 5(ABCC5)	68.7	0	98.400000
Pipt25HS_TRINITY_DN262946_c0_g1	NP_175077.1	AT1G44110	Cyclin A1;1(CYCA1;1)	47.7	6.3e-108	87.300000
Pipt25HS_TRINITY_DN262999_c3_g1	NP_200052.1	AT5G52390	PAR1 protein(AT5G52390)	44.0	4.9e-39	100.000000
Pipt25HS_TRINITY_DN263034_c2_g1	NP_196521.1	AT5G09590	mitochondrial HSO70 2(MTHSC70-2)	67.3	5.8e-250	97.700000
Pipt25HS_TRINITY_DN263038_c0_g1	NP_194499.2	AT4G27690	vacuolar protein sorting 26B(VPS26B)	82.6	6.2e-148	99.700000
Pipt25HS_TRINITY_DN263103_c0_g3	NP_175198.1	AT1G47670	Transmembrane amino acid transporter family protein(AT1G47670)	54.2	8.1e-151	91.100000
Pipt25HS_TRINITY_DN263112_c0_g1	NP_180591.1	AT2G30320	Pseudouridine synthase family protein(AT2G30320)	45.2	1.9e-118	95.500000
Pipt25HS_TRINITY_DN263114_c0_g1	NP_568245.1	AT5G11200	DEAD/DEAH box RNA helicase family protein(UAP56b)	67.9	3.6e-165	98.400000
Pipt25HS_TRINITY_DN263121_c1_g2	NP_171825.3	AT1G03260	SNARE associated Golgi protein family(AT1G03260)	63.9	4.7e-85	97.200000
Pipt25HS_TRINITY_DN263124_c1_g1	NP_190263.1	AT3G46790	Tetratricopeptide repeat (TPR)-like superfamily protein(CRR2)	46.0	1.4e-176	98.200000
Pipt25HS_TRINITY_DN263143_c0_g1	NP_177651.2	AT1G75150	DNA ligase-like protein(AT1G75150)	28.4	2.7e-39	97.000000
Pipt25HS_TRINITY_DN263152_c0_g2	NP_567636.1	AT4G21790	tobamovirus multiplication 1(TOM1)	72.3	6.5e-118	98.600000
Pipt25HS_TRINITY_DN263181_c0_g1	NP_173428.1	AT1G19990	nucleolin(AT1G19990)	36.8	4.1e-22	95.700000
Pipt25HS_TRINITY_DN263183_c0_g1	NP_568169.1	AT5G06530	ABC-2 type transporter family protein(ABCG22)	56.3	1.2e-225	96.200000
Pipt25HS_TRINITY_DN263187_c1_g2	NP_566410.1	AT3G12050	Aha1 domain-containing protein(AT3G12050)	24.3	3.4e-22	97.900000
Pipt25HS_TRINITY_DN263187_c1_g4	NP_566410.1	AT3G12050	Aha1 domain-containing protein(AT3G12050)	24.4	5.4e-20	97.900000
Pipt25HS_TRINITY_DN263217_c0_g1	NP_563634.1	AT1G01730	hypothetical protein(AT1G01730)	33.3	5.9e-12	83.200000
Pipt25HS_TRINITY_DN263257_c0_g1	NP_566241.1	AT3G04880	DNA-damage-repair/toleration protein (DRT102)(DRT102)	60.8	2.6e-108	81.900000
Pipt25HS_TRINITY_DN263290_c1_g1	NP_568904.1	AT5G59310	lipid transfer protein 4(LTP4)	46.8	3.2e-21	84.300000
Pipt25HS_TRINITY_DN263327_c0_g1	NP_563907.1	AT1G12410	CLP protease proteolytic subunit 2(CLP2)	50.9	3.8e-64	85.700000
Pipt25HS_TRINITY_DN263349_c0_g2	NP_187561.1	AT3G09500	Ribosomal L29 family protein(AT3G09500)	55.4	1.1e-21	87.500000
Pipt25HS_TRINITY_DN263479_c0_g1	NP_001190782.1	AT4G20910	double-stranded RNA binding protein-related / DsRBD protein-like protein(HEN1)	38.4	8.5e-170	99.600000
Pipt25HS_TRINITY_DN263517_c1_g1	NP_180966.1	AT2G34190	Xanthine/uracil permease family protein(AT2G34190)	68.1	6.8e-141	97.500000
Pipt25HS_TRINITY_DN263525_c1_g2	NP_001319628.1	AT3G24030	hydroxyethylthiazole kinase family protein(AT3G24030)	62.1	1.5e-90	96.400000
Pipt25HS_TRINITY_DN263529_c0_g1	NP_193405.1	AT4G16720	Ribosomal protein L23/L15e family protein(AT4G16720)	79.9	4.1e-93	94.900000
Pipt25HS_TRINITY_DN263542_c0_g1	NP_177741.3	AT1G76140	Prolyl oligopeptidase family protein(AT1G76140)	71.0	0	99.000000
Pipt25HS_TRINITY_DN263573_c0_g1	NP_565392.1	AT2G16760	Calcium-dependent phosphotriesterase superfamily protein(AT2G16760)	52.1	7.3e-78	92.800000
Pipt25HS_TRINITY_DN263592_c0_g1	NP_195252.1	AT4G35260	isocitrate dehydrogenase 1(IDH1)	51.9	9.3e-91	85.100000
Pipt25HS_TRINITY_DN263619_c1_g1	NP_564497.1	AT1G47128	Granulin repeat cysteine protease family protein(RD21A)	47.8	1.7e-77	93.100000
Pipt25HS_TRINITY_DN263625_c1_g1	NP_850666.1	AT3G47450	P-loop containing nucleoside triphosphate hydrolases superfamily protein(NOA1)	60.3	1.1e-175	84.200000
Pipt25HS_TRINITY_DN263683_c2_g3	NP_173080.1	AT1G16300	glyceraldehyde-3-phosphate dehydrogenase of plastid 2(GAPCP-2)	69.2	4.3e-129	96.800000
Pipt25HS_TRINITY_DN263740_c1_g3	NP_196653.1	AT5G10920	L-Aspartase-like family protein(AT5G10920)	36.4	7.1e-76	86.500000
Pipt25HS_TRINITY_DN263763_c0_g1	NP_187734.1	AT3G11250	Ribosomal protein L10 family protein(AT3G11250)	47.1	1.4e-76	99.700000
Pipt25HS_TRINITY_DN263774_c0_g1	NP_001185288.2	AT1G61850	phospholipase A I-like protein(AT1G61850)	61.6	0	100.000000
Pipt25HS_TRINITY_DN263811_c1_g2	NP_001319437.1	AT3G01040	galacturonosyltransferase 13(GAUT13)	62.4	5.2e-206	99.800000
Pipt25HS_TRINITY_DN263820_c1_g1	NP_001329975.1	AT5G14640	shaggy-like kinase 13(SK13)	85.7	1.2e-196	97.900000
Pipt25HS_TRINITY_DN263827_c2_g1	NP_564080.1	AT1G19340	Methyltransferase MT-A70 family protein(AT1G19340)	46.0	9.7e-105	96.400000
Pipt25HS_TRINITY_DN263853_c0_g1	NP_001324248.1	AT2G38780	cytochrome C oxidase subunit(AT2G38780)	45.0	5.9e-81	85.500000
Pipt25HS_TRINITY_DN263863_c4_g4	NP_192230.1	AT4G03210	xyloglucan endotransglucosylase/hydrolase 9(XTH9)	57.7	1.4e-97	87.000000
Pipt25HS_TRINITY_DN263864_c1_g1	NP_174140.1	AT1G28190	hypothetical protein(AT1G28190)	41.3	5.8e-29	85.500000
Pipt25HS_TRINITY_DN263869_c2_g1	NP_195839.1	AT5G02190	Eukaryotic aspartyl protease family protein(PCS1)	45.7	2.7e-86	82.000000
Pipt25HS_TRINITY_DN263893_c0_g1	NP_201325.1	AT5G65220	Ribosomal L29 family protein(AT5G65220)	35.9	5.2e-09	80.100000
Pipt25HS_TRINITY_DN263925_c0_g3	NP_177807.3	AT1G76810	eukaryotic translation initiation factor 2 (eIF-2) family protein(AT1G76810)	54.8	0	89.300000
Pipt25HS_TRINITY_DN26395_c0_g1	NP_566068.1	AT2G46230	PIN domain-like family protein(AT2G46230)	54.4	4.2e-52	98.500000
Pipt25HS_TRINITY_DN263964_c0_g1	NP_850156.1	AT2G30950	FtsH extracellular protease family(VAR2)	76.1	1.5e-285	90.600000
Pipt25HS_TRINITY_DN264006_c2_g1	NP_565477.1	AT2G20580	26S proteasome regulatory subunit S2 1A(RPN1A)	46.5	4.2e-224	98.400000
Pipt25HS_TRINITY_DN264028_c0_g1	NP_568690.1	AT5G48030	gametophytic factor 2(GFA2)	59.8	1.6e-126	83.000000
Pipt25HS_TRINITY_DN264028_c0_g2	NP_568690.1	AT5G48030	gametophytic factor 2(GFA2)	57.8	1.8e-117	82.900000
Pipt25HS_TRINITY_DN264030_c0_g2	NP_196314.2	AT5G06970	plant/protein (DUF810)(AT5G06970)	56.0	0	100.000000
Pipt25HS_TRINITY_DN264051_c0_g1	NP_001325664.1	AT3G18610	nucleolin like 2(NUC-L2)	25.1	4.2e-26	80.300000
Pipt25HS_TRINITY_DN264057_c1_g1	NP_177937.1	AT1G78130	Major facilitator superfamily protein(UNE2)	68.2	1.5e-175	92.600000
Pipt25HS_TRINITY_DN264098_c0_g1	NP_568219.1	AT5G09860	nuclear matrix protein-like protein(THO1)	65.8	3.1e-227	88.700000
Pipt25HS_TRINITY_DN264115_c0_g1	NP_564353.1	AT1G30270	CBL-interacting protein kinase 23(CIPK23)	66.4	8.8e-175	99.800000
Pipt25HS_TRINITY_DN264121_c0_g1	NP_197589.1	AT5G20890	TCP-1/cpn60 chaperonin family protein(AT5G20890)	76.7	5,00E-225	98.500000
Pipt25HS_TRINITY_DN264159_c0_g1	NP_194580.1	AT4G28510	prohibitin 1(PHB1)	83.0	3.2e-128	95.300000
Pipt25HS_TRINITY_DN264172_c1_g1	NP_200562.1	AT5G57540	xyloglucan endotransglucosylase/hydrolase 13(XTH13)	53.4	1.6e-84	94.000000
Pipt25HS_TRINITY_DN264202_c0_g1	NP_197445.1	AT5G19440	NAD(P)-binding Rossmann-fold superfamily protein(AT5G19440)	34.9	3,00E-37	98.800000
Pipt25HS_TRINITY_DN264205_c1_g1	NP_196140.1	AT5G05210	Surfeit locus protein 6(AT5G05210)	42.5	6.8e-43	80.600000
Pipt25HS_TRINITY_DN264239_c0_g1	NP_196070.2	AT5G04500	glycosyltransferase family protein 47(AT5G04500)	59.6	1.3e-258	93.600000
Pipt25HS_TRINITY_DN264262_c3_g5	NP_196040.1	AT5G04200	metacaspase 9(MC9)	49.1	3.3e-81	99.100000
Pipt25HS_TRINITY_DN264297_c0_g1	NP_564003.1	AT1G16670	Protein kinase superfamily protein(AT1G16670)	58.4	1.4e-116	82.600000
Pipt25HS_TRINITY_DN264311_c0_g1	NP_564140.1	AT1G21460	Nodulin MtN3 family protein(SWEET1)	70.5	2,00E-78	80.200000
Pipt25HS_TRINITY_DN264326_c0_g1	NP_568632.1	AT5G44000	Glutathione S-transferase family protein(AT5G44000)	59.8	9.8e-121	80.100000
Pipt25HS_TRINITY_DN264363_c0_g1	NP_565309.2	AT2G04160	Subtilisin-like serine endopeptidase family protein(AIR3)	55.3	1.4e-236	98.300000
Pipt25HS_TRINITY_DN264364_c0_g1	NP_567945.1	AT4G33950	Protein kinase superfamily protein(OST1)	80.2	1.3e-168	100.000000
Pipt25HS_TRINITY_DN264379_c0_g1	NP_564853.2	AT1G65450	HXXXD-type acyl-transferase family protein(GLC)	38.6	2.8e-83	97.400000
Pipt25HS_TRINITY_DN264389_c0_g1	NP_176015.1	AT1G56190	Phosphoglycerate kinase family protein(AT1G56190)	75.0	4.1e-200	99.600000
Pipt25HS_TRINITY_DN264392_c1_g1	NP_177101.2	AT1G69420	DHHC-type zinc finger family protein(AT1G69420)	50.5	1.4e-148	80.700000
Pipt25HS_TRINITY_DN264419_c0_g2	NP_568193.1	AT5G08370	alpha-galactosidase 2(AGAL2)	64.8	6.8e-150	95.700000
Pipt25HS_TRINITY_DN264443_c0_g1	NP_001325933.1	AT3G59950	Peptidase family C54 protein(AT3G59950)	57.6	1.2e-133	100.000000
Pipt25HS_TRINITY_DN264455_c1_g3	NP_195393.1	AT4G36750	Quinone reductase family protein(AT4G36750)	67.3	8.5e-96	99.600000
Pipt25HS_TRINITY_DN264462_c0_g2	NP_174333.2	AT1G30450	cation-chloride co-transporter 1(CCC1)	73.1	0	99.900000
Pipt25HS_TRINITY_DN264513_c0_g3	NP_001327862.1	AT3G25520	ribosomal protein L5(ATL5)	59.4	2.3e-89	91.300000
Pipt25HS_TRINITY_DN264549_c2_g5	NP_176352.1	AT1G61580	R-protein L3 B(RPL3B)	62.1	7.7e-138	96.000000
Pipt25HS_TRINITY_DN264583_c0_g2	NP_564553.1	AT1G49740	PLC-like phosphodiesterases superfamily protein(AT1G49740)	61.1	5,00E-128	98.300000
Pipt25HS_TRINITY_DN264625_c1_g1	NP_197266.1	AT5G17640	nuclear factor 1 A-type protein (DUF1005)(ASG1)	55.9	6.2e-133	100.000000
Pipt25HS_TRINITY_DN264628_c0_g2	NP_001325056.1	AT2G26300	G protein alpha subunit 1(GP ALPHA 1)	35.1	1.6e-54	98.300000
Pipt25HS_TRINITY_DN264640_c0_g2	NP_001078120.1	AT3G07510	maternal effect embryo arrest protein(AT3G07510)	56.8	2.8e-45	94.600000
Pipt25HS_TRINITY_DN264668_c1_g11	NP_196670.1	AT5G11090	serine-rich protein-like protein(AT5G11090)	49.5	3.6e-27	83.800000
Pipt25HS_TRINITY_DN264668_c1_g6	NP_001332588.1	AT5G25280	serine-rich protein-like protein(AT5G25280)	41.7	1.6e-28	97.700000
Pipt25HS_TRINITY_DN264708_c0_g1	NP_001330603.1	AT5G62000	auxin response factor 2(ARF2)	53.7	3.1e-224	92.200000
Pipt25HS_TRINITY_DN264722_c2_g2	NP_172777.1	AT1G13180	Actin-like ATPase superfamily protein(DIS1)	55.6	8.6e-130	96.400000
Pipt25HS_TRINITY_DN264726_c0_g1	NP_001031836.1	AT5G05010	clathrin adaptor complexes medium subunit family protein(AT5G05010)	46.1	5,00E-121	100.000000
Pipt25HS_TRINITY_DN264788_c0_g1	NP_001321606.1	AT1G80830	natural resistance-associated macrophage protein 1(NRAMP1)	61.7	2.1e-142	86.500000
Pipt25HS_TRINITY_DN264805_c0_g1	NP_001332180.1	AT5G42740	Sugar isomerase (SIS) family protein(AT5G42740)	69.2	1,00E-232	85.500000
Pipt25HS_TRINITY_DN264825_c0_g1	NP_001184991.1	AT1G13980	sec7 domain-containing protein(GN)	66.3	0	98.100000
Pipt25HS_TRINITY_DN264841_c0_g1	NP_194214.2	AT4G24830	arginosuccinate synthase family(AT4G24830)	78.9	1.4e-208	88.900000
Pipt25HS_TRINITY_DN264872_c0_g2	NP_568671.1	AT5G46860	Syntaxin/t-SNARE family protein(VAM3)	74.4	2.2e-99	100.000000
Pipt25HS_TRINITY_DN264941_c2_g2	NP_192788.1	AT4G10500	2-oxoglutarate (2OG) and Fe(II)-dependent oxygenase superfamily protein(AT4G10500)	51.4	1.6e-84	99.300000
Pipt25HS_TRINITY_DN264967_c2_g1	NP_196416.1	AT5G07990	Cytochrome P450 superfamily protein(TT7)	40.2	2.4e-76	92.000000
Pipt25HS_TRINITY_DN265018_c1_g1	NP_197256.1	AT5G17540	HXXXD-type acyl-transferase family protein(AT5G17540)	46.1	2.8e-104	99.300000
Pipt25HS_TRINITY_DN265032_c1_g1	NP_199079.1	AT5G42650	allene oxide synthase(AOS)	48.2	2.7e-121	98.700000
Pipt25HS_TRINITY_DN265075_c0_g2	NP_568652.1	AT5G45900	ThiF family protein(APG7)	59.7	4.8e-242	94.700000
Pipt25HS_TRINITY_DN265086_c1_g1	NP_191404.2	AT3G58450	Adenine nucleotide alpha hydrolases-like superfamily protein(AT3G58450)	39.9	2.7e-23	89.300000
Pipt25HS_TRINITY_DN265116_c0_g1	NP_197104.1	AT5G16000	NSP-interacting kinase 1(NIK1)	65.7	2.8e-238	97.500000
Pipt25HS_TRINITY_DN265229_c0_g2	NP_850606.1	AT3G17611	RHOMBOID-like protein 14(RBL14)	52.4	5.3e-95	99.400000
Pipt25HS_TRINITY_DN265280_c0_g1	NP_568762.6	AT5G51700	cysteine and histidine-rich domain-containing protein RAR1(PBS2)	29.8	1.9e-23	94.600000
Pipt25HS_TRINITY_DN265437_c3_g2	NP_200086.1	AT5G52740	Copper transport protein family(AT5G52740)	37.4	2.4e-13	91.200000
Pipt25HS_TRINITY_DN265451_c1_g3	NP_188306.2	AT3G16830	TOPLESS-related 2(TPR2)	66.6	0	100.000000
Pipt25HS_TRINITY_DN265458_c0_g1	NP_850020.1	AT2G22010	related to KPC1(RKP)	53.7	0	95.600000
Pipt25HS_TRINITY_DN265492_c0_g1	NP_567601.1	AT4G20430	Subtilase family protein(AT4G20430)	60.0	1.8e-285	97.900000
Pipt25HS_TRINITY_DN265514_c0_g2	NP_001332705.1	AT5G41315	basic helix-loop-helix (bHLH) DNA-binding superfamily protein(GL3)	31.7	2.4e-75	96.000000
Pipt25HS_TRINITY_DN265531_c0_g1	NP_974396.1	AT3G47550	RING/FYVE/PHD zinc finger superfamily protein(AT3G47550)	51.9	8.6e-67	97.900000
Pipt25HS_TRINITY_DN265566_c0_g7	NP_191222.1	AT3G56630	cytochrome P450, family 94, subfamily D, polypeptide 2(CYP94D2)	50.3	9.2e-129	85.600000
Pipt25HS_TRINITY_DN265570_c0_g2	NP_851119.1	AT5G42020	Heat shock protein 70 (Hsp 70) family protein(BIP2)	75.8	7.2e-282	98.800000
Pipt25HS_TRINITY_DN265586_c0_g1	NP_186858.1	AT3G02090	Insulinase (Peptidase family M16) protein(MPPBETA)	62.5	1.4e-136	100.000000
Pipt25HS_TRINITY_DN265627_c0_g1	NP_178636.1	AT2G05760	Xanthine/uracil permease family protein(AT2G05760)	75.1	1,00E-238	98.700000
Pipt25HS_TRINITY_DN265630_c0_g1	NP_191428.3	AT3G58690	Protein kinase superfamily protein(AT3G58690)	60.2	5.3e-127	84.700000
Pipt25HS_TRINITY_DN265658_c0_g1	NP_187073.1	AT3G04230	Ribosomal protein S5 domain 2-like superfamily protein(AT3G04230)	65.7	2.1e-51	94.000000
Pipt25HS_TRINITY_DN265672_c0_g1	NP_001078093.1	AT3G02470	S-adenosylmethionine decarboxylase(SAMDC)	58.7	2.1e-111	93.400000
Pipt25HS_TRINITY_DN265704_c0_g1	NP_192783.1	AT4G10450	Ribosomal protein L6 family(AT4G10450)	75.7	4.6e-74	98.900000
Pipt25HS_TRINITY_DN265710_c0_g1	NP_568246.1	AT5G11260	Basic-leucine zipper (bZIP) transcription factor family protein(HY5)	59.4	5,00E-35	95.700000
Pipt25HS_TRINITY_DN265713_c0_g1	NP_195678.1	AT4G39680	SAP domain-containing protein(AT4G39680)	35.3	1.5e-64	98.800000
Pipt25HS_TRINITY_DN265721_c0_g1	NP_568113.1	AT5G03290	isocitrate dehydrogenase V(IDH-V)	82.0	1.2e-167	92.200000
Pipt25HS_TRINITY_DN265721_c1_g1	NP_190985.1	AT3G54170	FKBP12 interacting protein 37(FIP37)	59.7	1.6e-88	92.300000
Pipt25HS_TRINITY_DN265721_c1_g4	NP_001030978.1	AT1G05970	RNA-binding (RRM/RBD/RNP motifs) family protein(AT1G05970)	42.0	1.3e-40	95.100000
Pipt25HS_TRINITY_DN265728_c0_g1	NP_001154351.1	AT1G18870	isochorismate synthase 2(ICS2)	48.9	1.4e-131	82.300000
Pipt25HS_TRINITY_DN265738_c1_g2	NP_173359.3	AT1G19250	flavin-dependent monooxygenase 1(FMO1)	47.3	1.4e-142	97.300000
Pipt25HS_TRINITY_DN265772_c0_g2	NP_199441.1	AT5G46290	3-ketoacyl-acyl carrier protein synthase I(KASI)	74.2	4,00E-189	90.100000
Pipt25HS_TRINITY_DN265798_c0_g1	NP_200780.1	AT5G59720	heat shock protein 18	67.7	4.7e-54	100.000000
Pipt25HS_TRINITY_DN265815_c0_g1	NP_179499.2	AT2G19090	DUF630 family protein (DUF630 and DUF632)(AT2G19090)	37.1	1.1e-98	84.000000
Pipt25HS_TRINITY_DN265824_c0_g1	NP_187643.1	AT3G10320	Glycosyltransferase family 61 protein(AT3G10320)	41.2	5.9e-104	83.100000
Pipt25HS_TRINITY_DN265863_c0_g1	NP_181793.1	AT2G42650	Ribosomal protein L1p/L10e family(AT2G42650)	32.0	9.8e-34	95.400000
Pipt25HS_TRINITY_DN265882_c0_g1	NP_565962.1	AT2G41900	CCCH-type zinc finger protein with ARM repeat domain-containing protein(OXS2)	42.2	5.4e-146	95.400000
Pipt25HS_TRINITY_DN265890_c4_g4	NP_178270.1	AT2G01610	Plant invertase/pectin methylesterase inhibitor superfamily protein(AT2G01610)	38.2	4.2e-33	83.200000
Pipt25HS_TRINITY_DN265914_c2_g2	NP_194353.1	AT4G26230	Ribosomal protein L31e family protein(AT4G26230)	55.7	5.9e-31	89.000000
Pipt25HS_TRINITY_DN265921_c0_g1	NP_001324109.1	AT2G05160	CCCH-type zinc fingerfamily protein with RNA-binding domain-containing protein(AT2G05160)	40.7	2.1e-97	100.000000
Pipt25HS_TRINITY_DN265925_c0_g1	NP_195981.1	AT5G03610	GDSL-like Lipase/Acylhydrolase superfamily protein(AT5G03610)	45.3	1.7e-75	86.000000
Pipt25HS_TRINITY_DN265928_c0_g1	NP_198810.2	AT5G39940	FAD/NAD(P)-binding oxidoreductase family protein(AT5G39940)	57.7	3.3e-154	91.000000
Pipt25HS_TRINITY_DN265955_c0_g2	NP_187254.1	AT3G06030	NPK1-related protein kinase 3(NP3)	41.0	7.6e-112	97.600000
Pipt25HS_TRINITY_DN265967_c0_g6	NP_565404.2	AT2G17040	NAC domain containing protein 36(NAC036)	43.9	3.5e-47	81.200000
Pipt25HS_TRINITY_DN265968_c3_g2	NP_194568.1	AT4G28390	ADP/ATP carrier 3(AAC3)	79.8	9.1e-142	98.400000
Pipt25HS_TRINITY_DN265972_c0_g1	NP_197774.1	AT5G23850	O-glucosyltransferase rumi-like protein (DUF821)(AT5G23850)	51.2	4.7e-129	82.000000
Pipt25HS_TRINITY_DN266053_c0_g1	NP_851109.1	AT5G40780	lysine histidine transporter 1(LHT1)	61.4	8.1e-160	98.000000
Pipt25HS_TRINITY_DN266064_c0_g1	NP_001318428.1	AT2G45300	RNA 3'-terminal phosphate cyclase/enolpyruvate transferase, alpha/beta(AT2G45300)	77.0	1.5e-200	83.700000
Pipt25HS_TRINITY_DN266068_c1_g6	NP_001319539.1	AT3G13340	Transducin/WD40 repeat-like superfamily protein(AT3G13340)	61.3	6.6e-162	100.000000
Pipt25HS_TRINITY_DN266076_c0_g7	NP_193356.2	AT4G16210	enoyl-CoA hydratase/isomerase A(ECHIA)	65.0	6.7e-93	99.300000
Pipt25HS_TRINITY_DN266083_c1_g2	NP_567690.1	AT4G23900	Nucleoside diphosphate kinase family protein(AT4G23900)	57.2	1.3e-48	99.300000
Pipt25HS_TRINITY_DN266089_c0_g1	NP_194881.2	AT4G31530	NAD(P)-binding Rossmann-fold superfamily protein(AT4G31530)	45.7	6.1e-64	81.500000
Pipt25HS_TRINITY_DN266102_c1_g1	NP_001322457.1	AT1G78690	Phospholipid/glycerol acyltransferase family protein(At1g78690p)	56.7	1.2e-90	96.300000
Pipt25HS_TRINITY_DN266125_c0_g1	NP_567965.1	AT4G34350	4-hydroxy-3-methylbut-2-enyl diphosphate reductase(HDR)	70.4	6.7e-192	95.500000
Pipt25HS_TRINITY_DN266192_c0_g1	NP_566209.1	AT3G03570	signal transducer, putative (DUF3550/UPF0682)(AT3G03570)	54.1	1.3e-177	93.800000
Pipt25HS_TRINITY_DN266196_c1_g4	NP_200732.2	AT5G59240	Ribosomal protein S8e family protein(AT5G59240)	56.1	5.5e-55	100.000000
Pipt25HS_TRINITY_DN266206_c0_g1	NP_196865.1	AT5G13610	sporulation RMD1-like protein, putative (DUF155)(AT5G13610)	50.6	4.6e-93	96.600000
Pipt25HS_TRINITY_DN266227_c0_g1	NP_173922.1	AT1G25510	Eukaryotic aspartyl protease family protein(AT1G25510)	59.2	3.2e-142	99.000000
Pipt25HS_TRINITY_DN266257_c5_g1	NP_565083.1	AT1G74310	heat shock protein 101(HSP101)	80.7	0	99.900000
Pipt25HS_TRINITY_DN266284_c0_g1	NP_001326017.1	AT3G55850	Amidohydrolase family(LAF3)	56.2	8.4e-186	99.300000
Pipt25HS_TRINITY_DN266315_c0_g1	NP_001030663.1	AT3G09630	Ribosomal protein L4/L1 family(AT3G09630)	61.9	3.1e-87	99.200000
Pipt25HS_TRINITY_DN266338_c0_g2	NP_001319996.1	AT4G19420	Pectinacetylesterase family protein(AT4G19420)	54.2	1.6e-123	81.700000
Pipt25HS_TRINITY_DN266346_c0_g1	NP_001325849.1	AT3G48780	serine palmitoyltransferase 1(SPT1)	58.8	3.2e-162	96.300000
Pipt25HS_TRINITY_DN266370_c2_g2	NP_172303.5	AT1G08260	DNA polymerase epsilon catalytic subunit(TIL1)	64.5	0	99.000000
Pipt25HS_TRINITY_DN266371_c0_g1	NP_187383.1	AT3G07270	GTP cyclohydrolase I(AT3G07270)	45.9	1.4e-105	91.500000
Pipt25HS_TRINITY_DN266376_c0_g1	NP_200987.1	AT5G61790	calnexin 1(CNX1)	49.0	7.8e-123	90.700000
Pipt25HS_TRINITY_DN266415_c0_g2	NP_194664.1	AT4G29350	profilin 2(PFN2)	52.3	5,00E-33	100.000000
Pipt25HS_TRINITY_DN266420_c0_g2	NP_001319907.1	AT4G11880	AGAMOUS-like 14(AGL14)	38.9	1.5e-26	100.000000
Pipt25HS_TRINITY_DN266427_c0_g1	NP_199079.1	AT5G42650	allene oxide synthase(AOS)	54.8	5.3e-158	96.000000
Pipt25HS_TRINITY_DN266492_c2_g4	NP_179889.1	AT2G23070	Protein kinase superfamily protein(AT2G23070)	87.6	5.2e-188	81.400000
Pipt25HS_TRINITY_DN266497_c0_g1	NP_850432.1	AT2G45320	polyphosphatidylinositol phosphatase(AT2G45320)	56.6	1.1e-120	100.000000
Pipt25HS_TRINITY_DN266517_c2_g5	NP_001030663.1	AT3G09630	Ribosomal protein L4/L1 family(AT3G09630)	63.3	5.6e-136	98.000000
Pipt25HS_TRINITY_DN266519_c2_g1	NP_187135.1	AT3G04840	Ribosomal protein S3Ae(AT3G04840)	66.4	5.5e-95	92.300000
Pipt25HS_TRINITY_DN266540_c7_g4	NP_563801.1	AT1G07940	GTP binding Elongation factor Tu family protein(AT1G07940)	77.1	1.3e-205	97.800000
Pipt25HS_TRINITY_DN266566_c1_g1	NP_565782.1	AT2G34260	transducin family protein / WD-40 repeat family protein(WDR55)	56.1	1.6e-105	100.000000
Pipt25HS_TRINITY_DN266609_c0_g1	NP_195511.1	AT4G37980	cinnamyl alcohol dehydrogenase 7(ELI3-1)	27.5	2.8e-21	99.200000
Pipt25HS_TRINITY_DN266686_c0_g1	NP_173843.2	AT1G24330	ARM repeat superfamily protein(AT1G24330)	46.1	1.9e-175	98.400000
Pipt25HS_TRINITY_DN266704_c0_g1	NP_189023.1	AT3G23810	S-adenosyl-l-homocysteine (SAH) hydrolase 2(SAHH2)	76.0	1.1e-221	99.200000
Pipt25HS_TRINITY_DN266780_c0_g1	NP_196158.1	AT5G05390	laccase 12(LAC12)	62.1	1.2e-211	93.000000
Pipt25HS_TRINITY_DN266810_c0_g3	NP_179646.1	AT2G20560	DNAJ heat shock family protein(AT2G20560)	70.1	7.6e-134	99.700000
Pipt25HS_TRINITY_DN266824_c0_g1	NP_173522.1	AT1G20980	squamosa promoter binding protein-like 14(SPL14)	42.3	2.2e-201	86.900000
Pipt25HS_TRINITY_DN266872_c1_g5	NP_567797.1	AT4G28100	transmembrane protein(AT4G28100)	61.3	2.2e-87	85.600000
Pipt25HS_TRINITY_DN266898_c0_g1	NP_190964.2	AT3G53960	Major facilitator superfamily protein(AT3G53960)	46.8	7.9e-142	93.900000
Pipt25HS_TRINITY_DN266899_c0_g3	NP_196179.1	AT5G05600	2-oxoglutarate (2OG) and Fe(II)-dependent oxygenase superfamily protein(AT5G05600)	41.6	6.3e-78	96.200000
Pipt25HS_TRINITY_DN266900_c0_g1	NP_176768.1	AT1G65930	cytosolic NADP+-dependent isocitrate dehydrogenase(cICDH)	87.6	1.2e-213	98.800000
Pipt25HS_TRINITY_DN266902_c0_g7	NP_180895.1	AT2G33370	Ribosomal protein L14p/L23e family protein(AT2G33370)	72.9	2.6e-56	100.000000
Pipt25HS_TRINITY_DN266919_c2_g1	NP_193486.1	AT4G17530	RAB GTPase homolog 1C(RAB1C)	73.0	1.9e-79	99.000000
Pipt25HS_TRINITY_DN266977_c0_g2	NP_001190102.1	AT3G56150	eukaryotic translation initiation factor 3C(EIF3C)	36.3	2.7e-135	96.800000
Pipt25HS_TRINITY_DN267038_c0_g1	NP_199561.1	AT5G47500	Pectin lyase-like superfamily protein(PME5)	69.0	3.9e-130	88.600000
Pipt25HS_TRINITY_DN267068_c4_g4	NP_193626.1	AT4G18910	NOD26-like intrinsic protein 1;2(NIP1;2)	56.3	1,00E-70	81.300000
Pipt25HS_TRINITY_DN267095_c1_g1	NP_198008.1	AT5G26360	TCP-1/cpn60 chaperonin family protein(AT5G26360)	64.4	5.8e-149	99.800000
Pipt25HS_TRINITY_DN267127_c0_g2	NP_195365.1	AT4G36470	S-adenosyl-L-methionine-dependent methyltransferases superfamily protein(AT4G36470)	42.1	2.1e-71	94.800000
Pipt25HS_TRINITY_DN267177_c0_g1	NP_567250.1	AT4G03120	C2H2 and C2HC zinc fingers superfamily protein(AT4G03120)	50.2	2.8e-42	100.000000
Pipt25HS_TRINITY_DN267179_c0_g1	NP_181418.3	AT2G38840	Guanylate-binding family protein(AT2G38840)	70.9	1.9e-244	92.800000
Pipt25HS_TRINITY_DN267234_c0_g2	NP_200962.2	AT5G61540	N-terminal nucleophile aminohydrolases (Ntn hydrolases) superfamily protein(AT5G61540)	70.4	2.6e-132	89.200000
Pipt25HS_TRINITY_DN267248_c2_g4	NP_197024.1	AT5G15200	Ribosomal protein S4(AT5G15200)	67.0	6.2e-67	94.100000
Pipt25HS_TRINITY_DN267324_c1_g2	NP_001189965.1	AT3G24870	Helicase/SANT-associated, DNA binding protein(AT3G24870)	32.7	6.2e-170	93.000000
Pipt25HS_TRINITY_DN267372_c1_g12	NP_188285.1	AT3G16630	P-loop containing nucleoside triphosphate hydrolases superfamily protein(KINESIN-13A)	60.7	1.6e-251	99.000000
Pipt25HS_TRINITY_DN267384_c0_g1	NP_193728.2	AT4G19950	polyadenylate-binding protein 1-B-binding protein(AT4G19950)	44.7	2.4e-55	98.300000
Pipt25HS_TRINITY_DN267405_c0_g1	NP_179432.3	AT2G18410	elongator complex protein(AT2G18410)	41.2	4.3e-72	100.000000
Pipt25HS_TRINITY_DN267430_c0_g1	NP_001078032.1	AT2G40540	potassium transporter 2(KT2)	68.9	0	98.900000
Pipt25HS_TRINITY_DN267533_c2_g2	NP_173786.1	AT1G23740	Oxidoreductase, zinc-binding dehydrogenase family protein(AOR)	49.7	4.7e-82	98.400000
Pipt25HS_TRINITY_DN267574_c0_g1	NP_568203.2	AT5G08670	ATP synthase alpha/beta family protein(AT5G08670)	80.8	1.4e-249	99.500000
Pipt25HS_TRINITY_DN267589_c0_g1	NP_176734.1	AT1G65560	Zinc-binding dehydrogenase family protein(AT1G65560)	37.6	7.7e-60	95.600000
Pipt25HS_TRINITY_DN267614_c1_g1	NP_200227.1	AT5G54160	O-methyltransferase 1(OMT1)	36.2	3.7e-55	82.300000
Pipt25HS_TRINITY_DN267694_c1_g1	NP_194927.1	AT4G31990	aspartate aminotransferase 5(ASP5)	68.1	4.2e-164	88.800000
Pipt25HS_TRINITY_DN267694_c1_g2	NP_001031767.1	AT4G31990	aspartate aminotransferase 5(ASP5)	66.9	4.5e-163	95.800000
Pipt25HS_TRINITY_DN267710_c0_g1	NP_569048.1	AT5G67360	Subtilase family protein(ARA12)	61.1	1.6e-258	99.100000
Pipt25HS_TRINITY_DN267714_c0_g1	NP_564555.1	AT1G49820	S-methyl-5-thioribose kinase(MTK)	68.3	1.4e-174	100.000000
Pipt25HS_TRINITY_DN267730_c0_g1	NP_188809.2	AT3G21720	isocitrate lyase(ICL)	73.7	5.9e-256	100.000000
Pipt25HS_TRINITY_DN267761_c0_g1	NP_194967.1	AT4G32410	cellulose synthase 1(CESA1)	34.6	6.8e-119	97.700000
Pipt25HS_TRINITY_DN267772_c0_g2	NP_195825.1	AT5G02050	Mitochondrial glycoprotein family protein(AT5G02050)	41.2	7.9e-43	100.000000
Pipt25HS_TRINITY_DN267793_c0_g2	NP_199009.2	AT5G41940	Ypt/Rab-GAP domain of gyp1p superfamily protein(AT5G41940)	51.0	4,00E-143	99.000000
Pipt25HS_TRINITY_DN267805_c0_g2	NP_192817.1	AT4G10790	UBX domain-containing protein(AT4G10790)	61.4	6.3e-150	97.500000
Pipt25HS_TRINITY_DN267811_c1_g3	NP_564785.1	AT1G61800	glucose-6-phosphate/phosphate translocator 2(GPT2)	75.4	9.1e-142	80.400000
Pipt25HS_TRINITY_DN267825_c0_g1	NP_001321522.1	AT1G27770	autoinhibited Ca2+-ATPase 1(ACA1)	72.4	0	98.800000
Pipt25HS_TRINITY_DN267837_c0_g1	NP_200824.1	AT5G60160	Zn-dependent exopeptidases superfamily protein(AT5G60160)	69.0	3.5e-196	97.600000
Pipt25HS_TRINITY_DN267868_c0_g1	NP_194136.1	AT4G24050	NAD(P)-binding Rossmann-fold superfamily protein(AT4G24050)	65.6	3.6e-117	99.700000
Pipt25HS_TRINITY_DN267876_c2_g6	NP_001185332.1	AT1G66920	Protein kinase superfamily protein(AT1G66920)	33.2	5.4e-62	90.800000
Pipt25HS_TRINITY_DN267890_c0_g1	NP_566199.4	AT3G03300	dicer-like 2(DCL2)	41.3	1,00E-296	97.400000
Pipt25HS_TRINITY_DN267941_c3_g3	NP_176762.1	AT1G65870	Disease resistance-responsive (dirigent-like protein) family protein(AT1G65870)	58.1	1.4e-44	80.400000
Pipt25HS_TRINITY_DN267960_c0_g1	NP_564625.1	AT1G53240	Lactate/malate dehydrogenase family protein(mMDH1)	68.0	6.2e-123	92.800000
Pipt25HS_TRINITY_DN267980_c0_g3	NP_177664.4	AT1G75290	NAD(P)-binding Rossmann-fold superfamily protein(AT1G75290)	44.0	3.7e-75	87.200000
Pipt25HS_TRINITY_DN268013_c2_g5	NP_198801.1	AT5G39850	Ribosomal protein S4(AT5G39850)	71.7	1.1e-73	97.400000
Pipt25HS_TRINITY_DN268067_c0_g1	NP_191029.1	AT3G54690	Sugar isomerase (SIS) family protein(SETH3)	65.7	1,00E-130	100.000000
Pipt25HS_TRINITY_DN268086_c0_g1	NP_567265.1	AT4G04640	ATPase, F1 complex, gamma subunit protein(ATPC1)	73.8	4.2e-149	99.500000
Pipt25HS_TRINITY_DN268110_c0_g1	NP_001190917.1	AT4G35020	RAC-like 3(RAC3)	79.8	1.7e-96	94.300000
Pipt25HS_TRINITY_DN268135_c0_g2	NP_188627.1	AT3G19930	sugar transporter 4(STP4)	59.3	1.7e-166	97.500000
Pipt25HS_TRINITY_DN268145_c0_g1	NP_187652.1	AT3G10410	SERINE CARBOXYPEPTIDASE-LIKE 49(SCPL49)	47.7	2.1e-114	94.500000
Pipt25HS_TRINITY_DN268148_c1_g2	NP_564115.1	AT1G20510	OPC-8:0 CoA ligase1(OPCL1)	49.9	8.5e-117	98.000000
Pipt25HS_TRINITY_DN268157_c0_g4	NP_197672.2	AT5G22810	GDSL-like lipase/acylhydrolase superfamily protein(AT5G22810)	59.6	1,00E-117	92.400000
Pipt25HS_TRINITY_DN268159_c0_g1	NP_179414.2	AT2G18220	Noc2p family(AT2G18220)	51.2	2.1e-191	81.100000
Pipt25HS_TRINITY_DN268178_c0_g1	NP_171847.4	AT1G03475	Coproporphyrinogen III oxidase(LIN2)	71.5	6.7e-166	98.200000
Pipt25HS_TRINITY_DN268186_c2_g1	NP_199421.1	AT5G46090	transmembrane protein, putative (DUF679)(AT5G46090)	53.2	6.4e-43	97.500000
Pipt25HS_TRINITY_DN268206_c0_g1	NP_199097.1	AT5G42830	HXXXD-type acyl-transferase family protein(AT5G42830)	29.0	1.8e-35	96.900000
Pipt25HS_TRINITY_DN268229_c0_g1	NP_001031737.1	AT4G28070	AFG1-like ATPase family protein(AT4G28070)	70.8	4.7e-172	84.500000
Pipt25HS_TRINITY_DN268255_c0_g1	NP_177313.1	AT1G71695	Peroxidase superfamily protein(AT1G71695)	49.9	2,00E-87	91.700000
Pipt25HS_TRINITY_DN268284_c1_g1	NP_563835.1	AT1G09070	soybean gene regulated by cold-2(SRC2)	36.4	5,00E-30	98.600000
Pipt25HS_TRINITY_DN268287_c1_g1	NP_001325766.1	AT3G46940	DUTP-PYROPHOSPHATASE-LIKE 1(DUT1)	68.0	1.2e-61	94.600000
[truncated: 25,955 more rows]
